# Supplementary material for: Comparative proteomic analysis of osteogenic differentiated human adipose tissue and bone marrow‐derived stromal cells
Source: J Cell Mol Med. 2020 Sep 3;24(20):11814–27. doi: 10.1111/jcmm.15797 (PMC7579700; doi:10.1111/jcmm.15797)
Supplement: Supplementary file 1 — Table S1 [file JCMM-24-11814-s001.xlsx]

## Sheet: ASC-BMSC
Protein Accession	Protein Description	[1] 2ASC	[2] 7ASC	[3] 10ASC	[4] 16ASC	[5] 20ASC	[7] 24ASC	[10] 29ASC	[11] 31ASC	[13] 3ASC	[14] 6ASC	[16] 8ASC	[21] 23ASC	[24] 30ASC	[25] 32ASC	[27] 5ASC	[29] 14ASC	[30] 17ASC	[31] 18ASC	[34] 25ASC	[35] 27ASC	[40] 11ASC	[41] 13ASC	[43] 21ASC	[44] 26ASC	[45] 28ASC	[47] 34ASC	[52] 15ASC	[55] 22ASC	[58] 33ASC	[6] 22BMSC	[8] 25BMSC	[9] 26BMSC	[12] 33BMSC	[15] 7BMSC	[17] 11BMSC	[18] 2BMSC	[19] 14BMSC	[20] 20BMSC	[22] 28BMSC	[23] 27BMSC	[26] 34BMSC	[28] 10BMSC	[32] 21BMSC	[33] 23BMSC	[36] 29BMSC	[37] 32BMSC	[38] 3BMSC	[39] 6BMSC
A0A024QZB8	Battenin;Battenin;Battenin;Battenin;Battenin;Battenin;Battenin;Battenin (Fragment);Battenin;Battenin;Battenin;Battenin;Battenin		3818.47	1333.14	3142.24	3684	6813.62	4550.38	7159.79		6130.58	1639.14	6014.43	10218.8	7389.17	6342.93	10785.3	5815.53	7103.78	1210.59	2666.34	3732.65	6667.74	3532.45	7145.73	7728.76	5987.72	4090.7	10072	5747.42	8057.57	11717.3	14593.1	14205.4	4928.03	16088	10840.3	8161.51	5893.58	9991.58	8313.96	5179.24		7284.88	2349.5	6024.75		2648.37	4877.83
A0A024R4E5	High density lipoprotein binding protein (Vigilin), isoform CRA_a;Vigilin	79039.1	78053.2	92759.2	113833	138929	129855	124368	82213.4	69331.8	76023.2	79706.1	137056	60768.3	82435.1	124993	70839.5	92343.4	104215	130129	146173	79114.4	33018.9	92328.5	93530.6	73663.3	93362.7	108112	88568.8	124179	72828.1	122943	55639.9	28828.6	140525	48426.5	36415.5	87257.9	132311	86226.1	47262.6	66662	87629.6	76074.6	112575	98959.6	108050	99183.7
A0A024R4K9	Transmembrane protein 120A;Transmembrane protein 120A (Fragment);Transmembrane protein 120A;Transmembrane protein 120A		12120		9117.68	9756.79	10774.6	7854.63	9501.53	3717.82	8267.91		8447.22	8693.62	7580.9		12057.7		9903.27		6226.87	12996.8	6451.39	7522.14	11190.3	6524.02	14490.8	5344.72	9722.52	6035.45	21895.9	10439.1	10319.2	12566.3	13885.5	15838.4	12507.6	11574.7	9747.29	11756.5		7334.2	8083.51	6144.09	8836.83	12262.8	6246.81	8919.55	11780.5
A0A024R4M0	40S ribosomal protein S9	57773.7	80718.6	164422	156629	120364	120785	48191.7	171674	106254	168356	109406	87868.5	138798	197285	280795	127664	252682	187736	251727	155339	138004	121464	216067	242760	240962	100454	117349	141099	263515	77463.9	204556	61477.5	52607.9	58491	62203.1	81391.5	60160.2	144037	153408	117790	281593	100587	138295	144492	185484	187776	101828	127274
A0A024R571	EH domain-containing protein 1	34545	21747.7	28070.1	29993.8	48076.4	34125.5	39757.4	36302.1	31898.7	26082.3	27195.1	24065.8	34756.1	27155.7	23673.9	26818.9	35930.8	19117.3	28983.3	30648.5	20660.4	20374.8	22478.1	18323.3	30225.2	22196.8	30463	15436.9	39573.4	21416.2	23249.2	17171.8	28483.1	25091.2	28288.2	26995.9	21985	28556.3	19943.6	31950.3	19878	33754	23363.5	36069.3	17201.9	24844.9	28070.6	37637.9
A0A024R644	Ceroid-lipofuscinosis neuronal protein 5;Ceroid-lipofuscinosis neuronal protein 5;Ceroid-lipofuscinosis neuronal protein 5 (Fragment);Ceroid-lipofuscinosis neuronal protein 5	25876.9	24947.9	11856	12188	10397.4	20633.9	26614.2	9821.97	24596.5	18682	17994.9	16302.3	10559.4	13811.9	26476.5	11328	14588.1	23691.7	14113.9	15090.8	12605.6	17347.3	18118.1	16708.3	24750.6	53592.3	20272.3	26631.1	15126.7	19205	20290.6	19251.2	25086.8	39253.8	14389.2	26189.3	21772.9	20445.7	30122.7	10500.8	41346.5	13748.8	13368.2	14200.4	26684.3	30252.6	18260.7
A0A024R7W5	YTH domain family, member 3, isoform CRA_a;YTH domain-containing family protein 3;YTH domain-containing family protein 3;YTH domain-containing family protein 3	20132	17822.7	27384.1	24838.4	23947.4	18060.4	23765.2	16745.2	16873.6	15873.7	12050.8	16822.2	23532	19610	17348.1	18984.5	12214.2		15586.2	26849.1	21197.6	26323.6	15800.8	13881.4	9173.95	21135.6	17192	17506.5	22480.8	16497.1	14228.8	17180.1	9600.59	11564.5	9521.06	19923.6	18388.7	19007	19482.6	29170.4	19852.3	33295.1	26986.3	28407.2	26776.1	22724.4	21053.8
A0A024RA52	Proteasome subunit alpha type;Proteasome subunit alpha type-2	91447.5	45383.4	45888.5	61806.4	68723.6	82788.3	98956.3	133646	98628.2	81056.6	103483	87867.1	156938	133787	77071.6	48079.1	103442	55175.9	136155	70935.4	39226.8	77017.7	107401	109680	126045	88008	61600.1	95123.2	100371	59443.1	111279	96810.5	57907.2	53557.9	43485.8	64491.7	41559.6	105693	111809	112216	113936	73823.3	106223	76760.4	133002	128677	79783.1	40302.3
A0A024RCR6	HLA-B associated transcript 3, isoform CRA_a;Large proline-rich protein BAG6;Large proline-rich protein BAG6	41077.3	30606.2	28076.8	21214.8	21009.2	32534.7	24757.7	22160	29997.1	22049	25214.8	29612.1	25845.1	19573		11970.5	27403.2	25399.6	51790.8	42916.2			33051.8	31079.6		26459.5	44167.5	32352.5	32652.3	26442.4	35587.3	40111	33844.9	27956.6	13533.1	27277.2	26475.7	28377.7	26695.8	29979.7		26517.2	45374.5	28679.6	29315.5	29377.9	37259.2
A0A087WTA8	Collagen alpha-2(I) chain	716745	177277	249151	239284	251502	434151	360750	89753.6	125649	106603	138801	894849	87467.6	96607.7	134416	134263	152408	180518	196658	289038	148556	69850.2	109700	149804	166281	127292	159958	119135	480881	380291	99697.7	81296.3	1.31149e+06	81248.6	586901	116480	144847	139840	86677.8	510706	63303.2	267261	77056.4	158749	134937	163198	140064	198523
A0A087WTL9	La-related protein 4;La-related protein 4 (Fragment);La-related protein 4 (Fragment);La-related protein 4;LARP4 protein;C-Mpl binding protein		14309.2	7593.97	11305.4	6581.09	4737.16	7747.13	7337.39	7861.73	11635.3	8957.5	5303.07	6665.01	10430.9	14612.4	18114.7	9326.42	14619.3	11130.8	7827.8	12259.9	24006.3	8944.28	10274.9	11096	13336.6	8798.38	21343.3	13329	5637.52	7520.48	16777.5	8163.36	27925.6	11444.7	16596.3	27989.3	9437.14	7032.86	11933.9	13232.7	6662.58	5928.62	19249.4	15388.8	10256.2	8544.35
A0A087WTP3	Far upstream element-binding protein 2	81375.8	125654	66105.2	98425.7	92930	116002	89717.4	92586.4	112518	108647	67431	80030	113659	92658.8	110027	154773	84541.7	101799	130240	87765	151710	179943	102739	159849	93337.1	127740	98434.8	215382	78367.5	60376.1	141520	153079	106564	100669	101233	133505	102330	130628	110542	111881	118616	74710.9	128781	155754	154140	98422.8	104465	33143.5
A0A087WU31	Chloride channel protein;Chloride channel protein;H(+)/Cl(-) exchange transporter 5 (Fragment);Chloride channel protein;H(+)/Cl(-) exchange transporter 3;H(+)/Cl(-) exchange transporter 4;H(+)/Cl(-) exchange transporter 5	15034.6	16693.5	15570.9	14263.8	10294.8	14410.1	22987.9	12776.4	14279.3	17881.1	19332.2	17675.7	12579	10699.5	20685.2	17733.1	16025.2	15119.7	10603.5	12026.8	15058.2	7550.8	9756.3	12966.4	8929.21	12613.3	9129.56	10420.9	9663.75	25280.2	21259.8	19556.9	18758.5	22226.9	25653.2	15281.4	23013.5	12559.7	14929.1	8952.81	14372.3	9787.72	8054.25	7551.29	9973.23	7953.32	9478.44	13580.1
A0A087WU53	Magnesium transporter protein 1	130677	95123.3	81374.4	89993.6	79626.2	68534.5	83880.8	79937	77641.1	86903	96964.7	91372.2	71737.8	80928.4	86838.8	92791.3	85728.3	82042.7	88257.1	82963.6	96982.4	83814.8	70534	77158.3	69018.5	92350.1	77671.1	79837.1	84181	175214	94826.6	79849.9	66727.7	111521	104040	69158.4	108438	73712.2	85020.9	82575.1	81772.2	89748.3	77122.7	83847.6	94948.3	94352.5	85491.4	114141
A0A087WUF6	Fibroblast growth factor;Fibroblast growth factor;Fibroblast growth factor 2	7019.96	22648.3	28141.9	9064.82	10664.1	11887.2	10468.7	13307.5	23495.8	25541.5	25267.4	10222.7	6619.32	15321.8		30004.2	4066.11	7523.59		5358.07	9245.5	28435	3038.5	5123.06	3487.31	17061.4	6198.77	27064.9	4138.95	14990.2	6912.53	12068.7	40449.8	44056.6	28276.2	30764.3	35911.2	11566.9	14737.3	8033.43	13650.9	24175.5	6425.67	7199.52	24585	13640	7924.67	12561
A0A087WUK2	Heterogeneous nuclear ribonucleoprotein D-like, isoform CRA_b;Heterogeneous nuclear ribonucleoprotein D-like		95635.5	49551.1	95802	56829.7	102837	41204.6	98140	64264.7	81589.4	41163.6	63184	93106.1	76975	87867.1	117427	81301.4	90776	77211.5	57994.3	102196	114127	84766.5	141863	112155	127770	52241.5	145835	59715.2	17280.9	133489	115293	40045.2	80658.4	84738.7	47602.2	76580.6	106427	111696	83695.6	120965	59873.9	63310.2	104464	167358	128489	79822.9	38281.2
A0A087WUM2	L-lactate dehydrogenase;L-lactate dehydrogenase A-like 6A	581924		307478	29936.1	531359	239383	301535	106841	491960	513870	133557	500063	438978	549954	406846	197986	363678	259961	606622	565366	261367		317589	43788.2	213237	194486	49987.9	100203	146507	254101	312305	199765		221042	218912	283071	291785	396921	370258	718518	404224	705667	86551	68052.6	218940	347536	282641	192512
A0A087WUT6	Eukaryotic translation initiation factor 5B	39566.5	72544.8	47799.4	68770.1	62424.5	69035.6	34696	55270.8	19860	73400.7	70531.1	60794.8	63735.3	69439.8	101783	38189.7	77583.6	73461.9	132996	105485	43062.6	20873.1	86357.9	39834.9	39807.5	10665.1	82703.3	21561	73362.2	19819	19106.2	6569.77	14072.8	20448	31184.6	7382.78	25391.6	16294	6578.63	33981.2	20936	37276.4	42006.8	18541.9	12115.4	19213.1	14929.8	30842.3
A0A087WUZ6	InaD-like protein	150996	58804.3	101970	92913.7	99386	98012	73954.2	73218.1	99260.1	134623	116575	47790.7	90259.5	96316.4	94949.6	43013.3	82952.1	63796.2	108912	97027.8	61198.7	26312.7	60167.3	48600.3	51994.1	24088.4	76430.7	27676.1	70066.8	90481.6	98201.7	49001.7	44912.7	52710.5	38476.6	35198.5	69515.8	63187.7	74574.4	74955.7	41050.3	117326	119897	68943.2	50623.8	65957.9	65782.5	31440.6
A0A087WVM4	Monofunctional C1-tetrahydrofolate synthase, mitochondrial;MTHFD1L protein;Monofunctional C1-tetrahydrofolate synthase, mitochondrial	60034.5	90145.8	40803	63853.4	34237.1	40867.1	54290.7	33821.3	51282.9	54049.8	30904.6	41022.9	32047.4	36105.5	63829.2	149969	49951.7	111247	60543.7	51411.1	91425.8	99588.7	51685.2	70929.4	54406.4	176530	54550	102709	29146.1	86051.6	79874.5	145777	121620	215473	149639	222305	206932	68136.1	68095.1	81324.4	74086	67333.6	56690.4	96632	91750.4	61949.2	78435.7	45228.5
A0A087WVQ6	Clathrin heavy chain;Clathrin heavy chain 1	1.20167e+06	757984	1.09508e+06	1.17149e+06	934176	776996	704543	611923	665524	1.02052e+06	1.0208e+06	1.05362e+06	648344	698809	1.10821e+06	827158	1.1459e+06	1.14869e+06	916439	873811	867678	560031	951067	761815	645398	681386	963931	604944	770533	1.06498e+06	1.01103e+06	764957	494222	997449	864661	724135	909225	777146	651320	1.03792e+06	495354	897117	965552	978083	467334	616846	928704	1.33539e+06
A0A087WW40	Endophilin-B1	30277.7	20006.2	28820.5	15258.7	22588.5	19826.2	21794	22325.3	22668	12057.5	24221.6	21025.4	21287.5	27914.1	25103.6		23534.2		29593.7	25794.1	15119.3	14910.4	23740.1	17260.3	21121.6	21615.4	27946.1	16118.2	41092.8	18611.7	14565.5	10365.2	29982.5	17822.4			15215.4	17870.3	16530.9	20393.8	14457.4	20023.8	25407	30759.4	18812	36641.3	20357
A0A087WW43	Inter-alpha-trypsin inhibitor heavy chain H3	112938	32262.9	33151.2	53475.4	50653.3	24225.3	51685.7	28158	45670.4	25455.4	26646	27161.8	40487.4	24374.6	30150.1	257723	59949.7	39198.3	22156.1	28084.7	68749.9	672021	28217.7	19423.7	26436.3	995511	20016.1	87886.7	50154.2	72968.1	19409.4	1.10638e+06	3.89041e+06	467408	1967417	9901881	341029	1.76982e+06	498659	510504	574250	57628.7	110766	246343	892320	5207476	72312.4	327353
A0A087WW58	Ethanolaminephosphotransferase 1;Ethanolaminephosphotransferase 1 (Fragment);Ethanolaminephosphotransferase 1	78314.5	114238	61197.6	61971.8	42050.3	38450.6	66272.8	50554.9	62651.5	69774.1	64969.4	74037.7	55132.1	62951.9	80444.9	132234	60336.9	92698.4	57604.8	47053.8	107901	88938.1	49153.9	81735.5	88363.2	140916	53916.3	136253	83041	112910	69760.2	68961.2	111930	86035.4	136883	130977	134717	41450.3	65400.2	67646.1	115613	77070.4	39893.4	80274.6	92466.8	113808	51591.7	323870
A0A087WW65	ATP-binding cassette sub-family B member 7, mitochondrial;ATP-binding cassette sub-family B member 7, mitochondrial;cDNA FLJ53391, highly similar to ATP-binding cassette sub-family B member 7, mitochondrial (Fragment);ATP-binding cassette sub-family B member 7, mitochondrial	11834	16129.7		14467.9	10419.4	11895.3	13091.2	9314.66	16800	17646.8	14005.7	10682.3	10649.4	11663.6	15874.7	23356.3	12624.1	21069.5	13389.4	12011.3	20993.4	18043.6	15122.1	11340.4	8667.15	25548.2	15936.5	12020.9	9686.46	23658.3	25656.3	12254	30246.2	33829	34446.1	32846.2	30374	16078.8	15002.9	8459.5	17044.6	14133.8	11951.4	13480.6	11712.9	18191.9	18300.4	23656
A0A087WW77	Lethal(2) giant larvae protein homolog 1	14023.2		21165.5	20097.6	21414.2	24484.8	25175	18296.4	23941.3	20076.7	18334	21418.1	18840.2	14403.2	28504.2	22655.8	16836.2	24792.5	24257.3	21873	19778.1	23200.2	21267.8	26026.3	31403.3	25088.8	19145.8	24982.6	15697.4	42416.5	34068.5	16931.6		29280.2	26041.2		26316.2	51126.3	20597.2	18461.2	19748.7	20834.6	17702.6	22835.4	35534.4	18405.6	27640.4	15712.3
A0A087WWP4	Putative RNA-binding protein 15;RNA-binding protein 15		23186.8	13276.6	19881	13300.2	14903.5	9085.84	13183.1	14034.2	16881.2	12731.2	12360.5	12986.1	11437	17329.4	27465.1	23276.4	16583.3	23974.8	20870.1	27026.7	18019.5	38400.9	21253.5	15638.9	13638	19519.5	21527	16188.7	11770	19240.9	12127.4			10215.1			12400.3	15673.2	15888.2	22220.8	22159.8	14528.1	23337.7	14718.4	19128.5	22419.5
A0A087WXC5	NADH dehydrogenase [ubiquinone] 1 alpha subcomplex subunit 10, mitochondrial;NADH dehydrogenase [ubiquinone] 1 alpha subcomplex subunit 10, mitochondrial;NADH dehydrogenase [ubiquinone] 1 alpha subcomplex subunit 10, mitochondrial	57846.8	95016.6	59082.8	62626.1	62715.4	71026.9	100357	59714.3	87649.6	56267.7	69980	57781.9	57252	83748.7	88683.1	117129	68642.7	57445.9	52052.7	41299.3	82266.6	133049	77532.9	72676.3	82548.9	113370	47830.2	96695.9	52918.7	111758	73593	89664.2	104033	77260	97365.8	95379.1	56462.1	71096.6	74382.1	72713.8	103039	79404	47749.4	64778	109638	72527.4	62784.3	86324.5
A0A087WXL6	Vacuolar protein sorting 11 (Yeast), isoform CRA_a;Vacuolar protein sorting-associated protein 11 homolog	26051	16029.9	18350.8	18158.5	9654.04	10376.6	6328.32	6925.18	15774.1	12314.6	14028.3	7897.85	8733.29	7001.03		7722.5	10469.3	13983.5	12581	7300.9	7970.83	7540.44	10482.5	7804.53	10338.5		6157.46		6227.92	8527.17	17506.3	7494.36	2906.2	12770.6	8726.48	4205.27	11552.1	7262.79	7590.36	10845.6	8672.56	12241.3	13273	7606.44	3091.25	7014.6	11817.8	7036.14
A0A087WXS7	ATPase ASNA1	84549.8	80473	62841.8	79962.5	72933.3	83528.1	90702.1	118001	95382.1	79894.5	90250.9	71542.3	147972	141240	92545.3	91955.2	116214	83106.7	104680	68236.8	79716.6	104156	101798	74407.5	125679	154271	81180.7	84194.6	115342	87328.9	113238	104178	178982	106162	135073	156706	139932	102340	136313	99270.6	138086	82953.2	130073	109102	134141	144548	90714.6	236632
A0A087WXU3	Extended synaptotagmin-2;Extended synaptotagmin-2;Extended synaptotagmin-2 (Fragment)	164261	177964	120435	145287	104571	115908	146021	97715	115727	145351	115119	127718	88472.4	94917.5	132008	222938	124854	153520	111805	112477	173996	167001	97061.8	126344	91352.2	171253	140853	143538	121943	227492	197069	149623	106120	227345	226540	191849	192247	124135	122795	132204	110196	160754	150965	180651	132144	157569	145121	383892
A0A087WY00	Unconventional myosin-Va	19004.3	17780.7	20090.5	15228	17000.5	11476.4	11336	10382.1	11943	15166.1	15572.9	14153.9	12086	8634.03	15633.2	15526	16373.5	13743.7	15056.7	11798.8	15703.4	9958.29	11371.6	11899.5	9872.57	13570	14089.6	11464.2	11578.1	23526.7	10421.2	10716.7		16232	16180.2	8236.77	12859	15948.1	10085.7	10317.6	5939.56	16289.5	7278.11	19615.4	10600.3	9254.74	15516.1	17630.8
A0A087WY55	Chromosome 6 open reading frame 55, isoform CRA_b;Vacuolar protein sorting-associated protein VTA1 homolog	247201	138156	155179	125272	90016.9	78306.3	71995.2	102578	102614	70382.4	96611	163846	92864.4	149533	235071	107144	250414	107285	185512	188449	123301	141742	190988	123472	201374	154132	197119	110572	277521	70537.9	77344.8	70958.3	123436	170596	78544.3	134020	63606.4	77613.8	85559	94127.6	126395	178854	219089	182705	116553	233655	192605	156629
A0A087WY71	AP-2 complex subunit mu	21080.7	17113.2	34424.8	55724.5	52918.9	56581.8	40328.2	43626.3	23887.4	38557	33505.6	45435	44253.6	32117.2	14526.2	39971.8	26901.8	37978.3	56330	65529.6	30014.7	26817.2	44016.5	42056.1	53538.9	35100	36931	33280.1	49929.9	47162.8	28600.5	17593.9	13232.2	32661.2	19170.8	13522.1	18430.2	31470.8	36319	28158	36829.7	21050.9	37264.1	38901.4	31081.5	34920.8	22971	20716.1
A0A087WY96	Transporter;Transporter;Transporter (Fragment);Sodium- and chloride-dependent taurine transporter	4690.02	3534.83	3909.2	2008.32	1741.15	1792.17	1455.99	742.909	804.467	1363.69		1346.08		1504.08	1834.96	3208.36			712.094	2261.11	3250.81	4522.6		1622.02		7737.07	2438.87	1453.98	3606.92	4928.33	6116.53	3770.76	4745.05	5904.28	3847.29	7774.24	3049.93	3775.87	3017.04	1419			2813.22	3601.5	4362.14	9790.15	3635.83	11120.3
A0A087WYA1	Unconventional myosin-XV	75852.5	280608	254071	286634	259170	436699	194645	412832	193955	274013	292471	260617	697411	299388	355473	363120	300968	216947	307038	385412	206652	233561	220226	487280	491148	180569	178581	233550	132963	110256	645918	294923	114545	111225	198119	141438	162188	407791	204136	366694	271158	172604	153467	399098	206078	215602	143206	160767
A0A087WYC6	Dynein heavy chain 11, axonemal;Dynein heavy chain 11, axonemal;Dynein heavy chain 11, axonemal	110936	106452	113206	119476	93700.9	66603.4	81636.7	71400.3	104005	146239	198211	111488	62023	92321.6	98107.8	69195.9	99752.1	111771	123962	81813.2	96451.9	36403.1	83046.6	46865.4	55802.4	46779.8	85511	32679.7	79715.4	107116	90830.9	49901.8	47908.7	117589	56779.2	49441.9	78167.3	91979.7	57991.6	73496	51373.6	157526	88273.2	81638.4	39968.6	62636.1	100840	71357.8
A0A087WYD6	Antigen peptide transporter 2	1538.26	7724.87	3375.73	6429.04	3782.98	4153.96	5527.98	6494.56		4312.85		4394.68	7546.7	4238.84	4844.15	17497.1	5238.11	12444.3	7680.32	4128.85	13036.5	10892.3	10766.5	13843.7	15429.1	11817.2	5986.33	12841.1	5688.43	12918.4	7781.02	11413.8			10838.2		14163.1	6498.86	10800.6	13530.6	9787.77	8476.83	10623.4	12126	12684.1	10456.9	8412.38	9278.25
A0A087WYN9	ATP-dependent RNA helicase DHX29		30281.9	30042.8	29507	29238.5	28675.7	25608.4	22433.3	33902.9	32591	29182.3	31005.8	23509.1	23704.5		25608.8	32869.9	36394.3	37293.1	31700	36894.5	19910.7	31128	31960.5	24109.5	25158.8	27140.8	31272.6	20094	18270.1	30379.2	18733		26482.2	21360.7		22694.8	28754.8	21876.3	24229.4	17886.2	22804.4	28574.3	29467.4	25436.4	30078.1	32506.4
A0A087WYR3	Tumor protein D54	68122.6	53093.3	19789.1	15279.5	55202.9	30093.3	43034.6	45855.7	61023.7	26513.3	40753.3	27412.2	46162	59228.3	65660.5	3732.73	50284.1	15437.6	65320.3	32052.8		68536.7	36219.1	69558.4	43580.7	41309.6	41118.7	26157.8	61509.1	33118.8	36430.6	44239.3	68676.5	45733.9		28026.9	13721.2	28003.6	34937.8	25583.7	34055.2	47778.3	43705.2	37293.2	45207.1	60868.9	47187.4	57338.3
A0A087WYS1	UTP--glucose-1-phosphate uridylyltransferase	395598	198163	224142	243453	283359	337486	176309	424904	226005	360962	450789	261698	402666	448692	396511	122954	354927	191998	567326	233924	206971	124530	338520	249547	250283	102738	295969	94954.1	279163	149988	177676	170227	65457.8	67379.8	102214	109377	127797	208797	189860	313637	264399	277770	319988	188605	123578	182472	191724	153867
A0A087WYT3	Prostaglandin E synthase 3	86892.2	69249.8	83063.1	93299.3	96709.3	94619.5	69811.7	128925		61846.6	76485.6	74856.6	134825	119830	110549		87512.6	98640.4	101976	71737.3	103861		100637	102378	85964	40449.6	94412.7		139091	58393.5	63353.2	48273.2	49624.8		66068	39932.8			47014	82055.4	113610	105920	111100		64318.6	90996.1	116865	62292
A0A087WYZ7	Semaphorin-4F	130240	95046.5	127209	115901	112390	78473.6	75927.6	85061.8	109926	150935	144694	91053.2	84185.1	115404	142201	74502.5	103126	80674	158379	83596.3	75304.2	42912.7	82835.7	48986.9	47428.2	36339.3	73942.5	39278.3	70044.9	42875.5	72864.7	60791.5	40935.3	70235.1	54353.7	49971.3	103602	85409.1	61231.8	71400.2	66381.7	107143	65323.3	61423.4	48588.8	78444.4	63057.9	39493.7
A0A087WZ13	Ribonucleoprotein PTB-binding 1		41746.7	23998.7	22917.7	23660.3	17243.9	15370.4	12957.5	27082	32564.9		15732.6	20945.4	38311	24614.4	29062.4	23491.4	38915.6		11904.5	44881.5	24055.2	42598	24345.8	16088.3	31064	22048.7	30959.5	21559.2		22437.2	21021.5	44120.6	29713	37674.9	38130	41178.3	31896	37942.6	28752.4	36353.4		16719.3	24195.6	33573.2	30818.1	14663.8
A0A087WZ62	Mannosyltransferase;Mannosyltransferase (Fragment);Alpha-1,2-mannosyltransferase ALG9	24826.6	14379.5	20457.7	23240.1	21644.5	12849.1	23852.9	21873.1	24224.8	25236.2	22706.4	16977.3	12221.2	14277.4	17514.9	24261.7	18153.6	13521.4	13755	13390.5	16365.5	16371.3	10921.4	15279.8	15142.8	21491.8	9001.02	17214.2	7595.88	24605.2	18024.6	19494	37547.6	46190.3	62068.1	34825	37701	19787.8	15730.2	14041.5	13178.9	31073.7	10627.9	10644	16988	15954.4	16096	38683.4
A0A087WZD4	Regulator of MON1-CCZ1 complex	17007.3	18699.9	15407.9	15258.6	14892.8	16177.6	13260.4	14242.9	17260.6	22327.8	19938.1	15233.2	16146.4	16561.7	19710.8	21017.2	21354.6	24191.3	20780.3	13294.1	23312.9	21460.8	17571	17450.2	19407.7	17008.3	19570.3	18466.7	15143.7	17457.9	24550.6	27138.7	14620.3	17701.7	22542.4	22529.4	21149.9	13525.1	17784.2	22651.5	24686.8	18183.6	18808.8	20864	11358.2	17835.5	13326.7	20527.4
A0A087WZK9	Eukaryotic translation initiation factor 3 subunit H	241294	199520	142618	238182	214388	204387	233715	308640	261964	238147	227190	202153	204746	314929	270996	350894	269640	316090	377980	220203	212487	322540	262125	257318	324323	196398	254978	263856	270398	185230	280464	156701	384655	342305	275462	333466	414723	280564	240933	274688	267722	204306	215031	252422	379033	252992	249548	108049
A0A087X004	Glutaminase 2 (Liver, mitochondrial), isoform CRA_d;Glutaminase liver isoform, mitochondrial	110260	196974	54576.7	125682	56989.2	40692.8	140520	90684.9	88127.6	128285	240807	81679.4	86948.7	73164	202751	94758	158964	232279	55725.9	139230	159380	84993.5	122211	147064	104064	188078	105089	95475.5	138792	250209	99030.9	180896	203546	235611	241375	302686	186386	59663.6	79482.8	94658.5	159464	77905.5	125272	149329	72624.6	48498	79905.8	131080
A0A087X020	Ribosome maturation protein SBDS	46980.6	46260.2	61002.5	59413.9	71849.6	59198.2	52688.8	89526.5	56451.9	62891	80124	53739.6	83941	83548.2	79321.9	23389.6	75185.8	60887.9	85364.8	60835.3	37648.2	23796.2	66110.6	46996.2	65408.5	52749.8	52824.8	46414.6	64714	31399.3	76259.4	60627.4	22042.7	48686	25129.3	23391.8	25236.3	71837.9	84376.5	68198.4	60895	87540.5	76862.6	46483.7	69960.1	70257.1	52329	34194
A0A087X0F1	Protein TASOR	11677.7	10404.2	10328	6623.76	6758.22	12724.2	10697	10018.4	12701.6	10871.9		10419.2	7781.06		13795.3	14150		14492.2			9518.75	16611.5	8265.17	9507.27	7782.18	7690.91	5457.77	13305.7		12455.2	11533.9	17712.3	14035.8	12946.8	12903.2	11985.9	18249.9	10228.7	9171.58	9465.21	9835.21	7098	8836.99	10296.2	8725.09	7940.47	7875.13
A0A087X0K0	Collagen alpha-1(XV) chain	67808.4	22441.3	76170.5	11792.2	85913.3	15256.8	105671	15436.8	31172.5		27417.6	43333.8	11558.1		19456.8	12708.7	25297.1	36743		23341	60381.2	153687	18091.3	65117.9	26314.1	260541	21548.3	293563	12336.7	118119	188759	198110	53846.3	159698	196417	316756	26933.1	399426	67435.4	81348.6	49269.4	74180.9	20151.7	148325	258277	20071.2	17056.6	33336.8
A0A087X0K9	Tight junction protein ZO-1;Tight junction protein 1 (Zona occludens 1), isoform CRA_a;Tight junction protein 1 (Zona occludens 1), isoform CRA_e;Tight junction protein ZO-1	57939.8	51994.4	70895.6	85986.9	66823.8	56729.2	60031.3	48302.8	27678.9	57988.6	56991.2	57764	34829.6	47936.8	67354.8	34184.1	56031.1	51981.4	57438.8	79205.1	52224.6	20464.5	54842.4	51927.8	32790.9	22570.3	68578.6	24244	60124	71229	29515.5	21691.8	14840.4	35745.8	28010.4	24166.3	33866.6	30260.4	25475.3	62327.1	25984.2	78779.1	63230.1	43103.6	22763.8	22031.2	52288	15372
A0A087X0Q9	Selenoprotein O	10899.7	11602.9	12750	13726.2	10006.1	7302.53	6438.1	8548.47	12763.5	13722	17337.9	5917.87	8237.17	11770.7	11374.8	8400.08	13737.9	11680.4	9419.17	9470.7	11063.2	9218.89	12929.5	19111.5	6871.59	8977.83	12350.8	16988	6274.31	15998.7	11442.2	6992.14	8656.87	7453.08	7152.66	7938.55	22004.4	8320.1	7896.15	8937.45	10442.1	10142.3	9766.23	7125.88	6643.88	16173.8	11841.9
A0A087X0R6	Sorting nexin-12	33538.3	19449.5	22351.6	20343.3	26029.2	25706.3	19968.7	42524.2	28410.1	25832.3	34818.9	23557.3	41541.6	52326.2	29797.5	12685.5	27366.3	17857.6	35756.3	21010.2	16510	18909.8	32184.6	19599.6	28965	16187.3	23499.2	12291.8	41337	19709.8	20068.4	17799	14553.4	15608.4	16008.3	17213.2	13592.8	17628.2	23584.6	22184.8	27128.8	25169.5	34662.1	22217.8	18746.4	34114.1	22990.6	15290.3
A0A087X0S5	Collagen alpha-1(VI) chain	2.14183e+06	1.19798e+06	1.34156e+06	858991	1.16924e+06	2.13826e+06	1.4372e+06	331718	2.22285e+06	812637	506791	1.70296e+06	773609	340534	1.33866e+06	1.68787e+06	695977	762894	429056	575937	2.05349e+06	3.09373e+06	280977	1.24086e+06	912464	758503	246944	3133958	755705	1498985	813443	1.21921e+06	5.37581e+06	1.15363e+06	2.70609e+06	1579159	1.37901e+06	1801516	541952	454775	790102	1.14697e+06	105355	888873	1.94828e+06	562806	1.34666e+06	3.25578e+06
A0A087X0W8	Transcription factor p65;Transcription factor p65 (Fragment);Transcription factor p65;RELA protein	97566.1	51958.1	80427.8	42933	43531.4	40306	31916.1	32694.1	35614.8	71968.4	67310.5	67931.1	47630.2	42529.9	50534.7	24575.5	40837.5	39397.1	71713.6	40546.3	48232.1	53693.5	44128.5	48172.1	33658.5	18915.1	50664.7	29241.6	42365.9	35101.5	46138	35080.1	22605.7	26243.6	32954.1	20308	32058.4	42351.6	24612.6	41088	22355.2	70726.3	58437.4	41589.1	29575.9	51265.7	62162.9	40369.1
A0A087X209	Cyclin-dependent kinase 13;Cyclin-dependent kinase 13 (Fragment);Cyclin-dependent kinase 13 (Fragment);Cyclin-dependent kinase 13 (Fragment);Cyclin-dependent kinase 13 (Fragment);Cyclin-dependent kinase 13 (Fragment);Cyclin-dependent kinase 12 (Fragment);Cyclin-dependent kinase 13;CDC2L5 protein;Cyclin-dependent kinase 12		42118.1	17393.5	36602.2	18106	25278.9	19042.3	21602.3	15185.7	38606.7	26629	21832.5	25343.7	27571.4	46432.3	49478.6	33606.9	57630.6	44563.7	21958.4	44575.7	27701.2	42328.3	48002.3	34979.7	31442.7	34796.6	49859.1	22497.1	11930	40080.8	44065.3	10589.5		22107.5	12465.8	14705.2	22598.4	27316.9	27473.4	44688.4	15940.4	25175.5	19687.4	30858.4	27776	15030.9
A0A087X256	WASH complex subunit 4	79653	11347.2	62983.8	63839.5	52682.3	53396.5	9009.62	12107.8	14640.2	65704.5	18176.1	36518.9	45396.5	11648.6	78375	44623	68295.5	11800.6	84661.4	60807.1	13077	8375.4	61090.6	45105.8	34995.7	34061	72597.6	46689.1	49106	55377.5	58919.4	8927.81	7971.38	13350.5	15909.5	7608.38	56929.8	52336.9	8025.46	80305.6	11489.1	74981.1	95517	29587	5898.65	8670.63	76437.4	80407.3
A0A087X2D5	39S ribosomal protein L45, mitochondrial;39S ribosomal protein L45, mitochondrial		49606.9	25571.5	27203.5	16885	16052.5	20631.6	25972	30203.7	42461.6	26570.2		29519.6	34497.9	29558.9	34353.2	28189.7	41735	35120.8	16981	40270.9	13519.1	29740.5	45532.5	43332.3	55512.6	22716.9	39270.1	20824.4	23357.8	37242.8	46073.4	17497.4	34770.6	29921.6	22762.7	28196.9	21758.6	37727	22217.4	57789.8	30141.6	20708.7	15516.8	53411.7	32123.7	28152.7
A0A087X2G1	ATP-dependent RNA helicase DDX1	239445	325287	317943	401015	351610	363094	359175	358822	416902	488788	413342	328050	369465	323958	652843	592812	525812	643142	584534	392539	461937	391928	468629	426370	447809	337542	362354	399976	320729	297137	631521	362367	179825	388285	397221	361262	446571	423930	426171	502473	492864	388078	437515	479493	373418	375109	366817	192993
A0A087X2I1	26S proteasome regulatory subunit 10B	34043.7	27332	26461.1	35787	37853.3	37360.5	41163.1	50166	35282.7	35056.8	38413.8	34879	52148.8	53319.3	39541	28192	44543.7	33511.5	47800.4	35391.8	29568.6	25184.4	41511	34925.8	38599.4	37211.5	36469.6	28208.4	38991.1	31189.7	41493.5	40691.9	30711.2	15394.1	36895	52504.8	30098.7	37965.5	45786.2	40997.4	49685.1	35069.7	46868.1	30303.1	36048.3	41683.7	27015.8	34179.5
A0A096LNH6	Dedicator of cytokinesis protein 1	19056.9	16870.7	25085.8	24337.5	20533.3	23607.2	10603.7	14163.5	15936.1	27014.8	24258.5	32348.6	17506	21360.2	29560.7	14160.2	24724.1	18690.2	32306	22522.3	19107.6	10794	28494.7	16726	18580.9	4899.53	29071.5	5728.21	17783.7	13126.2	19543.7	7321.49		19648.7	11189.3		12473.2	14592.8	13251.6	19477.9	15329.4	19440.9	28262.6	16193.5	8096.93	20793.6	28303.2	24323.2
A0A096LNZ9	Ubiquitin-like protein ISG15 (Fragment);Ubiquitin-like protein ISG15;Ubiquitin-like protein ISG15	3970.85		8297.25	20096.9	13888.1	4036.3	9252.27	7801.34	8504.57	3396.31	10676.3	5822.94	8427.25	10314.3	12174.3	8626.75	12229.6	13442	15200.1	6844.64	5478.46		11717.4	6179.38	15672.2	1466.94	6479.5	6783.51	5401.12	1417.48	8724.69	5606.67			6159.97		29379.8	19206.3	10933.7	73435.3	9781.33	32056.6	17023	7477.77	9492.57	13222.2	6752.68
A0A0A0MQS9	Laminin subunit alpha-4	16570.9	16343.6	16639.4	26070.4	20584.5	22173.6	28832.3	5036.28	16081.7	20245.7	14766.6	22800.1	14247	7732.09	68041.6	14375.6	17822.1	23920.2	19547.1	28217	34279.4	21760.9	8788.5	20042.9	12857	7704.48	7134.93	34544.8	14251.3	29709.3	32277	11589.8	8210.81	19631.2	31196.6	25364	23933.1	15692.8	11252.6	7570.65	7830.39	18841.6	3237.24	21762.7	18585.9	13173.8	20259	5316.46
A0A0A0MQX8	Muscleblind-like protein 1	261416	119938	89286.1	100125	103625	78440.9	108373	134419	105853	86837.8	80711.2	83201.4	146200	78999.7	79676.5	112741	53893.5	54694.5	106015	54557.3	57263.7	93526.6	61925.8	59166.1	74864.7	84496.9	66315.2	74995.9	67180.5	61149.3	107671	118447	156306	152074	151994	166680	168577	97412	88963.2	119577	90546.9	159638	84345.2	78037.8	103848	67758.1	108761	151228
A0A0A0MR02	Voltage-dependent anion-selective channel protein 2 (Fragment);Voltage-dependent anion-selective channel protein 2	344511	521708	249802	340788	375583	416218	809249	578244	520460	383007	285684	516189	361867	347008	436122	669218	416323	472804	294603	397850	576033	865506	291322	520589	660703	1.46405e+06	268142	765766	281799	793646	460140	1.1761e+06	1.56491e+06	911097	984686	1.3568e+06	1.02954e+06	420716	571453	505132	859355	467634	283017	789688	924662	652086	456843	2.04838e+06
A0A0A0MR06	Protein RER1 (Fragment);Protein RER1;Protein RER1;Protein RER1 (Fragment)	33129	48091.4	29897.6	35553.8	29408.5	18669.9	30058.8	27289.2	35434.9	26894	40805.5	25149.2	25212.5	32077.7	59134.7	43214	36846.9	40828.9	34445.1	19614.1	50145	36263.9	33990.7	31893.3	29824	50029	40936.8	36105.1	26856.6	48493.1	33552.8	34171.8	7831.31	59938.6	45004.7	31858	44210.7	22844.7	30648.3	20470	33055.6	35210.8	25532.4	23668.6	35279.9	32660.7	40408.1	45643.7
A0A0A0MR09	Tyrosine-protein phosphatase;Tyrosine-protein phosphatase non-receptor type 9	18083.7	26619.5	25744.4	15149.5	18391.8	21773.9	21965.7	17742.8	73628.2	21529.4	21529.2	17291.1	24932.3	19252.9	4495.23	21605.7	20784.2	25361.4	24091.8	20017.3	20337.6	17539.5	23643.5	20344.6	19615.2	21106.4	23987.9	13876.4	15121.2	16856.8	29725	15860.3	22038.6	27150.5	25265.3	25203.9	32616.4	27242.4	26167.3	24817.1	18743	24523.4	18560.7	19342.1	23142.2	18862.2	20364.1	26418.6
A0A0A0MRE1	Exocyst complex component 7 (Fragment);Exocyst complex component 7;cDNA FLJ58532, highly similar to Exocyst complex component 7;Exocyst complex component 7	22301.2	5152.52	20706.8	16901.6	21409.8	22072.2	23027	17256.7	27625.2	16176.1	21944.7	19406.4	19799.4	18009.4	17084.9	10370.2	20964.7	6300.54	24855.4	8679.87	13261.6	3859.75	16903.3	6225.34	16152.3	11733.6	6115.58	15520.7	23321	12097.9	25794.6	4511.2			5607.63	2383.08	4254.82	5565.96	17613.7	24809.4	16022.5	18614.9	23016.6	16057.1	2723.16	28821	19120.7	2783.42
A0A0A0MRG2	Amyloid-beta A4 protein;Amyloid-beta A4 protein;Amyloid-beta A4 protein (Fragment);Amyloid-beta A4 protein	6644.39	14725.6	8251.33	8189.47	7394.54	8876.09	9506.7	4663.06	44698.3	8508.12	13348.3	8339.4	11086.6	6035.04	17442.4	16417.2	8284.19	33252.1	17971.2	10538	10727	13585.7	16199.7	31165.8	30276.1	58300.5	5613.09	31522.4	8124.62	15298	17625	30263.9	16673.9	46367.9	18109.2	21626	34346	34759.9	27266.4	6191.71	21275.5	4780.32	5003.01	8711.85	28444.3	21055.4	25180.9	24064.2
A0A0A0MRJ0	Non-specific serine/threonine protein kinase;Serine/threonine-protein kinase MRCK alpha	36233.7	24402.8	26198.3	31212.8	39505.2	35796.9	23360.5		16485.9	30203.2	32249.7	25584.8	18739.2	18381.5	21081.5	36509.5	24319.3	30785.5	45666.2	37670.9	18702.6		36504	29137.3	23366.8	34270.4	27709.6	18048.8	32617.1	46417.9	31662.8			34882.2	32205.7	40626.1	42528.1	37071.4	16727.5	36455.9	19514.8	36975.8	35978.7	42985.4		27026.4	30371.8
A0A0A0MRJ7	Coagulation factor V	61899.6	97752.4	63414	63765.8	74429.9	35695.9	93622.2	42905.5	154560	56308.3	60211.3	51316.7	46337.3	38440.4	173920	407581	114442	181987	59213.9	22051	85219.5	452697	58558.8	98053.4	209236	525789	49154.8	226808	23341.3	168512	70704.8	229899	1.88368e+06	466296	989603	1.11958e+06	971594	165909	175261	155914	175579	113701	87063.3	184181	334327	158713	157594	5.08002e+06
A0A0A0MRM8	Unconventional myosin-VI	69406.5	67710.9	68361.7	77457.6	72332.9	66322.4	58855.4	46004.2	48380.4	73802	65683.9	86326.4	50466.6	44137	83872.9	71348.3	76046.3	75752.2	67612.5	58004.9	72915.4	74909.4	63161.4	59693.2	54009.2	68009.5	59584.7	65729.3	54648.3	119266	121135	87855	35304.1	107117	105386	73221.5	68260.6	84835.3	75844.9	80059.4	41540	122918	68994.8	168181	56526.9	73595.9	94033	154980
A0A0A0MRP6	Probable global transcription activator SNF2L1				19706.3	18263.9	23264.4	23528.8	15542.9	15885	21418.1	12753.2	7208.31	15601.5	11788.4	9495	21547.5	13250.3	24418.7	20727.2	17429.7	21233.9	6755.44	15244.6	22822.1	15204.7	7368.13	12771	12398	28541.7	18830.3	23982.3	8899.91		9844.56	4324.91		14597.9	23200.4	8034.31	56322.8	17200.2	7266.23	5993.45	10202.4	8863.75	17272.3	16449.9
A0A0A0MRT6	Abl interactor 1	30524.6	23337.7	30451.5	18142.6	21357.5	25106.5	26965.4	29998.6	27981.2	41728.1	56230.4	22815.6	24180.9	29437.6	19413.1	23582.8	16851.7	13065.7	22000.4	29743.7	22600.7	24978.5	23953.6	19550.6	17191.5	18803.1	20333.5	12821	41210.9	13708	20071.4	10651.6	32294.9	40022.6	33927.2	24663.6	32522.1	24395.2	21069.3	21099.8	21086.8	36596.6	20752.2	28962.2	19954.5	15959	23524.4	28347.9
A0A0A0MS51	Gelsolin	1.39556e+06	739911	854809	1.10359e+06	1.38659e+06	978863	699528	752794	782786	1.09141e+06	1.62803e+06	1.04816e+06	1.15864e+06	784231	839684	783870	1.68931e+06	755249	1.19321e+06	856588	946192	854552	1.16193e+06	616823	920406	572634	808833	701011	1.14187e+06	942913	1.60161e+06	651367	822193	884163	981121	1.48771e+06	971669	1.07863e+06	711612	1.2615e+06	525264	1.43661e+06	1476502	1.69446e+06	490763	791635	1.39611e+06	1.13612e+06
A0A0A0MSA7	Eukaryotic translation initiation factor 4 gamma 3	36600.1	16285.3	61830.2	19785.5	35971.8	33322.9	80763.3	70847.7	38139	28849.9	79780.5	65573.3	33523.3	83937.7	23223	51215.4	27597.7	48599.5	35184.4	42694.5	40715	57945.5	46106.2	20618.3	24120.9	44583.2	36459	48915.8	41456.8	16835.1	26130.4	53359.1	106102		86238.6		70493.5	26957.3	63795.7	73178.2	58379.5	76880.1	24422.8	34736.5	48199.1	26319.7	47659.3	74823.8
A0A0A0MSB4	Oxysterol-binding protein;Oxysterol-binding protein;Oxysterol-binding protein 2	77539.8	64750.4	84036.5	60810.5	62509.7	52732.8	30356.4	39806.1	59174.6	77118.4	117616	56265.4	45794.2	48495.2	55889.4	23149.9	57787.5	58626.7	44874.5	67742	58225.4	36261.3	63648.8	44861.8	39853.7	10131.1	67654	12569.3	61239.2	32974.4	38976.5	30148.5	12851.4		15041.3		16091.7	17879.6	34157.5	65325.3	32065.4	80932.7	96827.5	34364.3	8724.21	49351.7	71243.5	68313.6
A0A0A0MSG2	Four and a half LIM domains protein 2	321410	113694	176842	177305	196533	158502	227093	222446	88242.9	129379	165892	180679	103005	188945	142320	88995.3	221171	118298	105388	249984	92752.4	124457	163832	124665	152438	192081	200151	111678	273157	318965	236607	114424	373786	239947	161468	216773	141104	206520	170845	291914	107327	280190	275552	351418	126660	219533	197841	242996
A0A0A0MSJ9	Ras GTPase-activating protein 2				3202.67		1545	991.278	4867.66	1140.5	1496.37	3092.58	1747.15	3191.83	2802.48	5409.92	6850.04	4894.99	5530.34	5590.63	8925.33	1916.91	3428.64	4944.87	4221.5	2024.53	2530.64	4969.15	1859.73	2130.28	1061.76	6316.15	1865.33			6702.59	731.27	4066.4	5853.06	5161.03	7437.83	5599.21		5853.35	2451.28	3451	3261.19	4362.36	2752.14
A0A0A0MSK6	Rho GTPase-activating protein 5	11487.2		13658.2	14007.2	16251.3	9157.72		15692.3	13440.2	12687.3	16120	10113.4	10715.4	14089.2	17343.4		15972.9	8729.33	15295.7	19027.6	10851.5	426345	13343.4	11370.9	13953.1		16689.2		16107.6	16659	8222.83	9833.4	29222.6	19700.9	15847.2	35677.2	14849.8	9754.6	15420.3	10697.1	12309.1	16771.9	15803.7	17776.5	8388.95	19193.5	19054.8	12312.4
A0A0A0MT16	ATP-binding cassette sub-family A member 13	20417	55714.1	28021.9	54292.2	24317.1	27644.5	49216.5	25975.4	50071.8	68622.6	39477.8	60470.3	29222.1	25272.6	28403.5	45348.8	36078.4	53227.1	42939.1	34765.7	18023.8	21503	22648.5	48145.8	36299.9	17446.4	23606.2	18185.4	17949.9	63950.6	51066.1	42423.1	14944.9	21534.9	29016.1	13141.1	21996.9	22183.9	20140	52147.7	41812	48977.6	21996.6	23633.3	11465.2	33543.7	50530.5	12968.4
A0A0A0MT32	Lysosomal acid lipase/cholesteryl ester hydrolase	112886	92502.7	97630.8	107963	90980	73150	116134	75988.1	129642	62001.2	56372.1	97807.5	81984.3	81581		103206	86930.5	151118	65989.8	127534	102492	109960	91704.8	127648	169837	180396	52106.3	200468	148282	89980	70295.4	122707		146791		134360	101436	196627	103714		135008	96998.4	59827.6		120534	89636	77021.6
A0A0A0MT83	Isovaleryl-CoA dehydrogenase, mitochondrial;Isovaleryl-CoA dehydrogenase, mitochondrial	179694	180015	141049	187942	100713	156321	250867	150559	160107	161273	128144	128333	178270	185184	175093	208834	227493	185249	158658	148101	228528	300622	180512	205259	182001	411677	163187	312019	130268	292138	250257	350202	424779	285516	299365	435255	256781	168457	240611	206431	326210	250169	204500	188016	377997	337761	193393	277039
A0A0A0MTB8	WD repeat-containing protein 36	11915.1	24924.7	10029.7	21669	10372.8	12890.5	9973.18	11561.7	23543.4	25508.5	10430.1	11188	10581	13778.9	26248	51037.8	13628.7	23868.9	11679.1	9579.94	26136	30317.5	14271.3	27970.6	21397.2	24338.1	10242.2	58166.9	13763.7	11037.7	12465	22298.1	16986.4	26406.6	33370.9	23436.7	25515.9	22427.9	14037	12335.4	26588.9	18959.2	11507	20506.8	23224.6	36732.3	12003.1	15905.6
A0A0A0MTC2	Tumor suppressor candidate 3 (Fragment);Tumor suppressor candidate 3;Tumor suppressor candidate 3;Tumor suppressor candidate 3;Tumor suppressor candidate 3		55618.4		48081.3	27837.1	30238.5	36523.2	42365.2		40634.5	41336.7	35759.9	28209	43732.2	49455.7	39793.1	43320.1	52081.4	45004.3	37047.3	49200.8	35876.4	36278	44035.4	47148	72708.9	34844.9	41146.6	29906.2	56840.3	48528.9	42933.4		45661.2	52214.3	27308.7	35654.7	37889.7	53104.6	45541.9	61542.1	39303	39345.9	45555.5	28616.6	46594.8	28291.6	38177.7
A0A0A0MTH3	Integrin-linked protein kinase	51382.6	65332.1	51677.4	56927.4	65916.4	57813.8	57569.7	66411.1	42857.1	52940.6	54825	46844.8	67697.7	69595.6	66960	41433.7	66317	42478.1	60849.5	60493.8	42156.7	34299.8	60990.3	47087.4	60128.4	42575.8	67985.9	29870.4	73736.7	50142.2	56609.9	36415.1	70777.9	43028.2	47872.1	56583.1	50941.1	50812	53473.8	59393.4	50690.4	55478.9	84047.9	71389.5	32690.2	57879.8	38042	61965.8
A0A0A0MTH9	TATA-binding protein-associated factor 172	16207.1	30043.9	20815.9	25058.4	20786.3	27007.1	20873.4	28205.3	61168.3	29960.7	27957.2	25366.5	24254.4	28815.1	18145.4	27607.2	26083.5	26692.7	23539.8	18295	22550.5	8158.57	25134.6	22909.9	38012.2	38913.5	18318.5	26584.9	20709.4	8387.81	51165.8	34822.8	9806.85	26845.8	25544.7	12344.4	19742.6	25947.6	36891.8	24116.5	33850.4	17429	25769.4	21189.7	31519.7	27321.1	32674.9
A0A0A0MTI6	Elongation of very long chain fatty acids protein;Elongation of very long chain fatty acids protein 5	85439.8	119914	55075.2	64112.8	57332.6	44459.8	89024.1	50899.9	42634.8	83344	66600.2	79605.1	44712.6	58423.2	115387	104612	83041.8	94081.4	37118.4	84915.1	116153	68886.4	47347.1	90028.6	68662	90881.8	89146.2	104808	78386.1	122114	45704.1	51836.2	72852.3	67536.8	62465.9	83755.1	72697	53354.7	51392.4	30974.3	68477.5	42714.3	45925.5	50147.7	65733.9	70574.1	37310	63620.9
A0A0A0MTS2	Glucose-6-phosphate isomerase (Fragment);Glucose-6-phosphate isomerase	32769.7	12546.2	17688.9	22387.1	35148.5	34926.7	18078.8	22201.9	8869.25	13075.4	18153.6	30208	31969.1	26924.9	29816.6	15321.9	54470.5	19263.4	58761	48215.3	26747.7	28892.1	35462.2	29370.5	42876.3	14386.5	33057.1	22796.7	34542.1	10395.6	19315.9	18197.6	7093.78		6557.82	7347.79	4807.51	25096.1	24053.8	38001.7	23971.8	17897.9	36055.7	43760.7	23860.5	27031.9	17609.1	9059.12
A0A0A6YYA0	Protein TMED7-TICAM2;Transmembrane emp24 domain-containing protein 7	60353.7	84245.9	54761.8	59211.3	53937.9	47320.4	92222.9	68426.4	55199.6	56688	60024.4	53849.3	52990.8	64984.9	64962.4	97789.5	68609.9	66595	61131.5	47996.5	83562.9	83431.2	70596.2	64163.8	70209	121981	72166.5	86743.1	67728.9	118028	78912.3	85864.4	289514	140124	164698	162417	184153	73240	80508.5	64620.4	71354.9	54126.6	60535.5	71005.3	116174	82085.2	65386.5	170534
A0A0B4J1R2	Acyl-CoA synthetase short-chain family member 3, mitochondrial;Acyl-CoA synthetase short-chain family member 3, mitochondrial	11246.4	37530.8		27408.9		36385.2	17307.1	18485.9	42874.4	37078.1	27591.6	23849.6	26255.9	33596.1	25836.9	50527.3	24144.7	46443.1	30624.8	21805.2	39771.6	50945.6	27891.9	31824.1	30342.7	97018.6	31686.7	33865	22726.8	19865.5	77186.5	62974.9	66120.7	81800.8	55677.5	50106.2	75953.4	44766.4	67702.3	36332.9	67912.5	25123.4	35584.6	19644.5	64568.5	66651.6	62078.8	23776.9
A0A0B4J1Z1	Serine/arginine-rich-splicing factor 7;Serine/arginine-rich-splicing factor 7;Serine/arginine-rich splicing factor 7	63739.8	204715	128694	156134	113726	185443	148871	142273	40412.9	199202	102106	158318	172580	161405	101138	93952.9	139799	75515.4	127262	118157	72523.7	83200.6	68573.1	55059.2	77594.8	44522.3	127752	84502.9	131132	117036	69511.4	48557.6		57961.9	83514.9	56121	55922.3	44895.9	54013.8	192558	50775	195458	170376	63987.5	76674	89275.4		49496.2
A0A0C4DFL7	Lanosterol 14-alpha demethylase	36048.1	65658	38421.6	45889.8	34909.5	42482	53366.2	49438.5	43498.5	51209.5	45980.2	28176.8	50646	61721.3	40137.6	57483.9	45492.8	65318.5	59642.4	39220.1	62654.4	48888.4	53419.4	55387.8	52390.6	92612.2	47671.1	51359	49259.9	46266	44450.4	48241.7	25604.7	73158.4	31993.6	36791.5	57723.5	45200.8	56540.6	27262.9	62560.6	43900.8	29832.1	32651.5	72256.6	61225.9	43678.8
A0A0C4DFM1	Transmembrane 9 superfamily member;Transmembrane 9 superfamily member 4	126705	134226	113712	140924	85963.9	94236.9	177367	82529.8	108103	135488	110577	115921	69709.2	98494.5	132661	191585	135845	183162	131219	109939	144599	89672.4	94775.8	136148	103149	186341	107882	123432	104686	278379	155634	165985	151741	258055	206705	219169	363770	124134	126040	94610.8	101002	152718	97757	121112	151312	146717	122108	215512
A0A0C4DFZ2	Arylsulfatase A	54212.8	45043.5	22677.6	55283.1	39824.4	51524.1	89631.9	41090	38233	36170.3	38193.9	47515.7	48262.4	25982	86022.3	51774.3	59859.2	32460.2	25696.4	56374	62490	72361.5	46225.7	48868.5	55553.5	89988.4	44118.4	91482.5	71935.5	82819.3	67392.6	70415.2	235193	47401.6	89014.7	116865	45246.9	60642.6	77421.9	68759.2	69176.9	32851.7	98528.2	67356.6	88963	55973.4	56817.2	162868
A0A0C4DG17	40S ribosomal protein SA;40S ribosomal protein SA (Fragment);40S ribosomal protein SA	571296	450510	331164	421243	388581	445798	554856	564604	616745	417215	359269	364716	475588	667208	679095	491756	586202	494374	364382	568935	364357	492675	606800	529315	746094	909547	501669	608911	768438	356190	635085	373829	626692	568219	312964	604483	454388	743143	617990	413805	774362	420447	451297	755048	987736	957221	567076	267525
A0A0C4DG44	Serine protease HTRA2, mitochondrial (Fragment);Serine protease HTRA2, mitochondrial		30408			16329.8	19046.6	17979.7	24535.8	17892.1	24882.1	22837.9	16116.1	24788.8	27164.3	28218.3	31366.5	26249.9	30657.9	30969	17233.6	38451.5	20422.1	29621.4	30112.9	46087.8	32348.2	20546	42481.2	23424.5	21712.3	31206.5	18032.4	42099.4	38181.3	32358	37322.1	37027.6	28468.3	33316.4	19977.9	29759.5		24681	26468.3	51399.4	41348.1	29738.3
A0A0C4DG89	Probable ATP-dependent RNA helicase DDX46	228291	81555.1	111618	120184	134566	121393	95886.8	97175.6	84639.4	53512.9	42112.3	104950	106888	106700	42932.9	64440.4	35809.3	53283.7	119894	139872	95539.9	61821.7	110419	90680.4	90212.8	54713.1	129698	56733.7	109268	115375	104760	81049.7			26197.8			99094.4	72341.5	141392	57145.6	130896	193506	270986	55450.9	77507.4	143167	25218.9
A0A0C4DGA2	Enoyl-CoA delta isomerase 2, mitochondrial;Enoyl-CoA delta isomerase 2, mitochondrial		29841.5	14363.1	25355.9	22327.3	28457.5	32785.2	36200.5	28572.3	110089	39056.5	33032.3	37083.8	33895.5	51453.3	38564.2	30215.3	34234.6	27157.3	28826.4	33248.5	44544.6	29324.2	34015.6	46583.8	52864.4	27916.1	47579.1	29963.9	43714.8	46541.6	34568.2	47283.2	39789.7	34776.8	29986.3	31720.1	24461	35203.2	26983.9	54743.3	26947.3	42882.8	7638.11	40360.1	43881	31883.8
A0A0C4DGH0	CD276 antigen	29790.8	38221.9	26694.6		23575.2	26736.4	30928.1	31814.7	34561.6	32990.1	19306.5	23969.7	38513.6	30686	18411.3		35474.6	16463.2	22696.2	17219.4	21525.3	42068.1	22536.1	27315.4	30600.6	34981.1	21517	23264.3	33813.2	25566.2	29826.4	39098.4	60658.3	41713.6	28930.8	43532.1	25220.1	29384.3	20456.5	26010.1	20670.3	19320.7	28405	32051.7	22141.1	32347.1	24039	54604.5
A0A0C4DGH3	Numb-like protein;Numb-like protein (Fragment);Numb-like protein	12392.6	13423.9	25516.9	24363	22262	28853.7	18434.8	13641.6	10735.9	8756.32	7895	23365.9	8726.8	8535.2	8080.02	11319.9	3360.83	4651	9293.3	36169.7	13286.1	10168.9	4419.4	10090.7	2436.38	6965.79	10517.7	8695.42	24815	20425	10046.8	6425.93		6135.6	5544.45	7175.54	9614.03	10663.5	6938.1	7934.64	8981.64	16700.4	7682.67	20042.8	7790.98	5521.13	11502.6	9047.66
A0A0C4DGQ4	NACHT, LRR and PYD domains-containing protein 13;NACHT, LRR and PYD domains-containing protein 13	23657.8	35705.9	19099.5	45488.4	17956.4	21094.7		37228.1	55300.7	81257.7		25866.1	44825.2	46109	34733.6	17254.6	47382.3	34901.1	48643.8	25246.8	37402.2	22773.4	38523.5	53985.3	25992.6	29134.9	25505.2	48840.7	39219.9	13237.1	37963.8				30440.3			21810	9495.16		69462.8	28630.9	25625.9	27657.4	22416	36044.2	21104.6	24582.9
A0A0C4DGS1	Dolichyl-diphosphooligosaccharide--protein glycosyltransferase 48 kDa subunit	273285	281003	201767	214421	176111	197595	301770	235807	190203	183449	193806	245996	213276	208300	249332	299246	235905	206778	260570	213132	269968	249149	196569	293419	249854	462559	231406	275947	231572	343508	333159	216307	277914	273256	349364	238037	333100	210809	258239	217988	277436	227366	174738	210728	356631	268998	239215	581266
A0A0C4DGS9	Choline/ethanolaminephosphotransferase 1		187486	77345.5	101040	49569.3	67757.1	85117.9	76590.2		146323		96014.7	65987.5	95888	116771	186956	116868	159228		82550.4	144405	140408	89405.8	110202	118752	190670	86417.5	164157	86254.6	223119	120551	113824	182764	233601	223576	182952	191200	82845.3	114188	88408.3	177343	107689	76855.7	81510.8	150518		121152	382365
A0A0D9SEM4	Serine/arginine-rich-splicing factor 4 (Fragment);Serine/arginine-rich splicing factor 4		17180.4	36558	48727.8	28284.1	40623.8	24223.2	11188.1	8944.09	21126.7	18713.1	35358.9	14647.9	24555.1	18134.7	24039.7	21427.7	21196.6	23310.7	34800.8	11794	19789.2	17079.6	17902.1	12794.4	10771	36296.6	15762	33999.2	12814.7	15735.3	10944.8		9820.96	12580.3	5852.02	12982.9	16131.4	12955.9	16384.8	18260.6	38888.9	31418.5	17581.7	9513.87	22196.5
A0A0D9SG72	Syntaxin-binding protein 1;Syntaxin-binding protein 1;Syntaxin-binding protein 1;Syntaxin-binding protein 1;Syntaxin-binding protein 1 (Fragment);Syntaxin-binding protein 1	35915.4	25038	20422.1	19525.8	15483.1	14705.2	17678.5	13797.9	19885.9	22602.5	23117.7	19515	19200.5	17932.4	18561.8	22686.6	24140.9	18345.9	17548.3	16964.1	20705.4	20888.8	15308.6	15993.1	14725.6	20173.9	20073.3	21169.2	21959.7	16841.1	14563.7	14976.2		21918.8	22619.5	15329.8	17089.5	18545.2	13546.4	16413	19685.2	24490.1	16527.2	17943.3	19101.4	17026.4	14388.1
A0A0D9SGH0	Sodium/hydrogen exchanger 6;Sodium/hydrogen exchanger;Sodium/hydrogen exchanger 6;Sodium/hydrogen exchanger 6	9041.02	9616.38	10008.9	8134.83	7305.31	8947.89	10792.7	6155.3	5179.48	8641.71	5907.27	11723.8	3192.11	3616.74	4443.38	13578.7	2679.98	7197.63		4594.63	9182.13	6047.78	1748.21	4782.5	1371.09	7055.31	4301.98	7296.61	3838.87	22568	5486.93	15875.9	17350.5	18823.9	18322.1	23276	17035.3	9851.78	8227.47	7194.45	5723.25	6668.59	4563.69	8222.15	6336.6	4252.78	6318.11	7547.8
A0A0G2JHC2	PPP1R18;Phostensin	25036.7	13309.7	24850.4	18737.9	22697.6	18175.8	29835.9	10246.2	22784	2166.28	3151.86	18677.5	5750.51	11945.7	11740.3	27179.3	9287.75	6261.81	11209.4	25604.7	13941.4	33648.4	15107.7	9300.51	19916.6	16035.1	7191.65	20675.1	16011.1	49198.9	5080.92	27574.3	24778	20978.2	27293.5	51428.1	22612.5	16234.1	7445.31	13065.3	4595.02	23976.9	7497.97	40159.6	13970.2	16868.5	10394.6	23345.9
A0A0G2JIW1	Heat shock 70 kDa protein 1B;Heat shock 70 kDa protein 1A;Heat shock 70 kDa protein 1B	226490	158303	109237	214082	230055	175147	154168	103123	131444	107795	191493	249735	179096	126730	143708	164583	166737	132339	190375	170765	118087	152214	201044	91654.1	110179	147845	169897	197996	167731	190714	170742	140775	169139	115724	136320	275606	176330	131790	104353	215995	107009	180766	163501	201331	129698	189145	87001.6	147526
A0A0G2JJD3	HLA-B associated transcript 5, isoform CRA_b;Protein ABHD16A	17534.4	51018.4	21067.7	23374	26015.1	30555.8	39224.4	27620.6	33822.4	42865.3	39606.1	28446.8	41618.4	30014.7	52958.5	48109.4	47120.4	33266.9	40123.3	23709.6	27002.1	33937	38608.5	36938.5	23048	61261.1	14824.4	40466.9	25348.9	37548.6	37907.2	33336.9	38582.3	62040.9	71241.7	38701.6	60978	27195.9	56335.4	41369	24902.5	36123.1	42257.5	36756.7	24850.9	52309	21200.1	82401.7
A0A0G2JLB3	Glucosylceramidase	58936.4	65671.7	36171	78303	43428.1	64041.3	70156.8	59153.6	62269.5	62179.6	48309.5	77281.3	84171.5	69042.6	136104	99561.3	71185.2	77674.7	66703.6	54077.2	86414	97952.8	67754	82499.7	78039.5	117129	60570.5	131550	87581.4	78085.6	134037	99195.5	196705	71794.8	96294	109789	73838.3	67814	85837.6	68598.6	124143	82359.5	83470.4	77524.1	104096	86865	77094.5	80953.9
A0A0J9YVP6	Poly(U)-binding-splicing factor PUF60 (Fragment);Poly(U)-binding-splicing factor PUF60 (Fragment);Poly(U)-binding-splicing factor PUF60 (Fragment);Poly(U)-binding-splicing factor PUF60 (Fragment);Poly(U)-binding-splicing factor PUF60	41578.8	40754.1	28740.2	29018.5	28115.2	36689.8	41641.6	27823.1	28244.9	28117.9	16319.5	29783.9	23090	21341	22192.6	53522.1	14401.9	25320.6	25258.7	35551.2	44989.2	64494.1	22064.6	40245.3	20502	46968.2	30702.6	60377.9	38546.4	36020.5	35560.6	41289.5	60796.1	48167.7	45963.1	74202.5	50229.1	36741	28168.5	24134.8	37844.3	38321.6	19982.6	42060.9	48387.4	27690.5	29696.3	16175.3
A0A0J9YWL0	Beta/gamma crystallin domain-containing protein 1		39133.1	34106.1	17163.5	10872.8	20740.2	15018.9	19725.1	37335.1	27692.7	27088.1	15167.3	17465.4	19583.9	17518.4	64798.3	31974.3	30997.1	39939.2	11016.3	20637.6	5775.05	28285.3	30184.5	13040.2	23176.6	12602.4	29399.3	9323.09	24030.8	37012.8	14864.8		29048	85956.3		20012.5	24172	22825.4	18229.1	24433.4	28044.5	20462.4	5174.37	25360.1	18225.7	51983	79343.5
A0A0J9YXA0	Mediator of RNA polymerase II transcription subunit 16 (Fragment);Mediator of RNA polymerase II transcription subunit 16 (Fragment);Mediator of RNA polymerase II transcription subunit 16 (Fragment);Mediator of RNA polymerase II transcription subunit 16		15010.4	8899.45	11653.9	6866.68	9315.51	9343.02	7945.37	11476.6	12391.8	6597.53	8700.83	9602.72	10002.4	15059.7	23136.1	8739.5	20628.4	14249.5	6045.07	25574.5	16246	14741.8	20302	14365.1	21197.2	15534.9	23804.3	10665.8	10164	13563.8	16560.5	12797.5	11710.6	13907.5	11684.1	17552.1	11589.5	12806	10117.2	16218.1	11793.5	10507.3	7901.96	17643.1	15890.9	16006.7
A0A0J9YXF2	Paraoxonase 2, isoform CRA_a;Serum paraoxonase/arylesterase 2;Serum paraoxonase/arylesterase 2;Serum paraoxonase/arylesterase 2	125951	80356.7		94436.2		58016.1	81087.7	59036.4	49560	74705.2	90174.6	64317.9	57735.9	73087.9	134069	108602	152356	99020.5	87975	80445.5	75040.6	82498.2	52521.7	86943.9	70330.7	174027	41267.1	145067	76118.2	158277	111877	91311.1	222524	138656	184216	240506	130553	72381	92800.6	105375	83719.5	129513	147265	234914	124797	120676	137618	335295
A0A0U1RR61	UDP-galactose translocator;UDP-galactose translocator (Fragment);UDP-galactose translocator;UDP-galactose translocator;UDP-galactose translocator	23353.5		21208.8	23287.6	16083.5	14384.1	22617.4	14732.2	15211.9	16946.2	18966.7	14903.7	11263.7	18513.6	21176.6	27449.8	19254.2	23287	26062		32110.5		15096.4	20243.7	19571.2	30034.2	18561.5	17059.3	20255.6	53659.9	19108.1	18517.2		25127.1	27422.3	23200.5	38783.4	13530.1	16559.2		15146.9	23040.7	16316.7		25058.6	27107.1	28804.6	44898.8
A0A0U1RRB6	Exocyst complex component;Exocyst complex component 6B	26296.5	32851.3	27391.3	28920.1	33149.6	31187.8	21719.1	22274.7	51991.7	33386.3	32918.7	23933.1	24326.5	22182.7	36404.9	27947.7	29002.4	25551.8	27864	28513.8	27691.9	32068.4	24688.6	22671.5	21527.9	16059.8	26989.1	22989.3	32409.2	14979.4	32100.5	17499.7		19128.4	19433.7		28007.4	26411.2	24215	32740	26751.4	31994.7	31827.9	31602.4	16590.7	63517.4	27468.9	26754.6
A0A0U1RRL8	Spermatogenesis-associated protein 20	15416.5	26058.6		22318		16712.4	27802.3	17407.7	29042.3	19565.2	9244.47		26452.3	10919.5	27472.4	13520.7	37057	28532.9	26233.2	25221.3	38161.7	21189.9	18607.1	32363.6	22511.1	36282	25308.6	33468.9	23169.3	35568	28754.1	49220.6	30428.3	43319.8	33058.6	18346.1	20002.5		24587.9	39370	26359.4	26559.2	28889.5	20134	28014.2	23495.4	28310	32624
A0A0X1KG71	Negative elongation factor B	11729.9	18878.3	13486.7	13225	8947.27	14018.7	13236	11312.1	20324.4	24338.8	12345.6	7813.71	15951.5	11957.2	13307.1	22192	11470.1	18733.5	17744.3	8445.06	14644.7	14571.7	14841.5	13986.6	16912.7	26851.2	14721.1	20341.2	9716.37	8205.68	16242.7	17831.5	16024	13420.7	17928	23794.5	15503.5	14000	15381.3	14435.5	30497.8	16759.5	14741.4	12001.9	17835.5	22236.5	12704.7	12651.4
A0A140T9D0	Xyloside xylosyltransferase 1		18770.7	5487.38	12414.8	14591.5	11051.9	36310.7	18114	11194.5		13791.9	9674.08	11735	16830.2	2663.78	18562	15778.3	15023.6		10348.5	15179.8	2991.68	13569.9	17878.6	18557.5	28444.6	18712.5	13199.1	22066	6231.06	12010.5	19899.9	18494.7	2406.88	5510.37	24790.9	5180.5	14780.7	13564.2	12023.2	22685		2383.81	16582.6	21989.6		1038.39	4571.73
A0A140T9T7	Antigen peptide transporter 1	59586.9	91276	63966.5	75418.2	64397	66860.2	79102.1	62859.4	72011.7	70497.8	68162.2	68024	70697.7	60387.7	62172.8	113683	81191.9	128770	65760.2	58645.5	88747.9	83786.5	80277.8	82331.9	96943.9	109340	60445.6	87862.2	65158.4	122726	104336	107176	112052	90348.1	113784	101573	139181	84948.6	103444	117826	94293.6	86013.9	89129.2	102110	84861.1	89373	78975.4	97589.6
A0A1B0GTF3	Heat shock 70 kDa protein 12A	53893.2	43057.5	39846.2	35020.3	53802.7	45054.6	34085.4	27079.9	32996.3	50172.6	31016.1	52325.1	41460.6	26892	32912.2	37508.4	23162.7	22693.6	25248.9	37215.7	37144.5	26465.6	24962	31135	17434.3	15155.9	36220.3	21892.8	41362.4	29551.2	15469.3	26158		31421.4	26555.2	19461.1	15897.9	24087.5	15149.3	30677.3	22987.2	24324.3	26071.2	18429.2	10196.2	8564.39	17192.9	35533.8
A0A1B0GTU4	Paxillin	23997.3	13417.7	22629.4	18873.4	19176.3	22008.8	15858.8	29115.3	31073.6	27781.8	28421.5	15518.8	25403.5	29801.5	15253.4	12234.7	16938.4	11257.2	17501.7	19420.8	11612.8	9554.68	12048.6	13526.7	12000.7	7199.23	13232.8	5984.28	16589.5	9553.29	15361.9	9995.78	12746.9	22997.7	14920.9	10029.8	10848.1	14672.8	12612.3	10920.1	12394	22462.1	13888.1	12059.4	9265.69	9375.65	17720.7	8202.01
A0A1B0GTW1	Tight junction protein ZO-2	23603.6	12649	48178.2	13301	19177.4	14754.4	16589.7	16690.6	13416.6	18085.9	16644.2	14508.7	11315.2	12152.7	15841.5	5221.55	14593.5	18437.5	10497.2	17971.7	18354.2	4106.33	8987.38	8393.13	8437.07	15653	19664.7	4434.56	19628	7467.31	22703.5	3590.97		25748.7	6696.43		5174	6345.48	8128.66	9759.81	8303.82	54363.8	18511.9	6411.87	6682.4	4203.03	25696	7072.6
A0A1B0GUZ7	Protein EFR3 homolog A	36859.2	44779.1	45063.7	45912.8	38788.8	44464.7	37560.2	30279.7	30445.3	43206.1	28297.8	48896.7	27549.5	26266.3	42261.3	56500.8	31335.5	46647.5	29604.7	45316.5	49995.7	52116.7	33468.9	44177.4	26428	31925.9	43615	42931.8	33378.9	35646.2	34313.2	34650.1	25798	31396.7	41541.6	34430.3	29095.2	24140.5	23721	30113.8	38092.8	30360.2	29043.1	32589.4	30106.1	24838.9	26239	49035.6
A0A1B0GW05	Probable C-mannosyltransferase DPY19L1	20389.3	47600.7	34198.5	52938.8	33866	40524.1	45335	36722.9	43232.4	58756.3	37067.9	34722.1	37129.3	42860.4	63983.1	88232.4	52712.1	84012.3	40396.9	44982.6	74372	70565.2	40086	63383.9	62052.9	94008.5	55270.1	71372.6	49004.3	71642.5	79336.3	63787.5	49585.6	73237.8	87866.5	47128.6	71059.3	63453.3	61862.9	57503.5	83346.9	52633.8	46809.7	47101.3	76094.8	84039.4	59655.6	182277
A0A1B0GW80	PI-PLC X domain-containing protein 2	513504	781753	630482	495603	341989	402432	581984	432767	432953	745688	504029	522528	432346	493379	501299	532365	461787	606229	457585	442362	558498	498278	351210	438054	471058	756508	446129	418374	592915	718727	707335	410997	545984	1.217e+06	429545	993662	934082	464582	514425	315701	561881	701412	379986	683565	680933	645622	439940	450524
A0A1C7CYX9	Dihydropyrimidinase-related protein 2	642128	195975	452505	285143	639111	625168	453673	401001	333691	328341	302627	539438	554155	471334	246929	235359	426046	183436	513120	728789	322144	306720	406569	314926	333572	121306	498633	202128	590450	177879	226967	188178	128577	79308.1	132915	112289	117157	276388	216079	358897	231310	306769	428653	338036	207117	263237	338237	198663
A0A1W2PNR9	Immediate early response 3-interacting protein 1	16363.6	26419.5	16720.9	20724.5	18177.1	11509.7	13903.2	16111	13890.1	10158.6	14924.1	14837.7	13332	17232.6		24497.5	18264.5	19867.8	21902	16116.3	23391.9	20622	19810.2	22590	13160.5	21911.4	9818.53	18125.3	15045	32092.1	20902.1	15829.1	26660.4	17772.1	20628.9	25531	21254.9	12538.6	17173.1	17988.8	11794	18036.2	16259.4	16487.5	14349.7	14555.3	15296	33329.1
A0A1W2PNW1	Signal transducer and activator of transcription;Signal transducer and activator of transcription 6	97623.2	64865.2	70593.5	95698.8	91888	97584.5	69582.2	82016.3	74661.3	91911.3	89821.2	93362.2	94877.2	80561.2	80815.4	69788.1	86855.7	66081.8	84145.3	85893.9	78441.9	42686.3	84480.1	58488.4	61993.8	9400.46	89324.4	9641.56	79986.6	67094.7	79438.5	53040.8	12208.5	11584.9	13388.5		69026.2	72972.4	65414.7	82655.6	64409.1	83179.8	91806.4	55617.1	51021.8	49353.6	81026.7	14528.3
A0A1W2PNX8	Protein unc-45 homolog A	68414.2	44999.6	59504.4	83807.4	79005.1	65271	61662.9	48177.1	52281.8	69618.4	55139.5	74658.3	56930.8	49009.4	89715.1	77569.4	77537.6	68002.1	96301.8	87265.1	75104.4	71765.2	62041.6	78534.7	52575.9	44115.6	73170.7	59904.6	59723	87166.6	81746.2	77128.6	51649.4	60400.7	92767	57409.4	66375.6	67180.3	48422.9	75123.1	42422.3	71220.7	64998	93358	36812.5	57883.6	69418	73777.7
A0A1W2PPC6	UDP-N-acetylglucosamine--dolichyl-phosphate N-acetylglucosaminephosphotransferase;UDP-N-acetylglucosamine--dolichyl-phosphate N-acetylglucosaminephosphotransferase (Fragment);UDP-N-acetylglucosamine--dolichyl-phosphate N-acetylglucosaminephosphotransferase	12746.3	16558	10813	11858.1	11481.1	9495.07	16339.4	15306.2	11004.1	18478.6	13018.5	13582.1	16105.2	15786.2	13804.3	26671.3	18946.6	18541	11250.8	14785.5	16945.1	19943.9	14632.2	19766	20519.4	20985.6	15433.8	21060.6	7375.48	29626.6	17236.5	18379.6	21093	21163	33884.1	19264.8	25891.6	17023.3	18123.2	12726.1	17506.7	12597.8	11315.2	7367.24	24564.9	9780.88	12783	33184.4
A0A1W2PPI7	Tripartite motif-containing protein 3		9082.89	13572.6	15096.2	15385.3	12346.7		13132.3	13514.3	11846.7	10634.8	8402.46	12387.9	12064.9	10443.6	13104.9	9659.45	9673.06	9037.24	15197.3	9658.13	12257.7	15208.8	10413.9	17497.6	11679.1	11819.8	8122.35	18101.3	6456.22	14557.2	11406.4		11032		5866.34	15892.9	16387.7	12853.3	15247.5	13916.8	14691.4	18526	17552.9	9622.72	19319.6	16514.9
A0A1W2PQ51	Probable ATP-dependent RNA helicase DDX17	18635.7	124251	86864.5	165904	119757	153747	51919	154127	133735	208548	90513.1	83060.8	179034	148461	170487	247310	122528	184652	163627	104476	213155	212807	180172	192682	183068	126926	122313	189517	128964	19497.3	195107	120679	57088.1	52767	132408	59345.6	84183.6	130133	159875	161003	256191	84376.7	140424	128881	164957	162342	120452	77910.2
A0A1W2PRR2	ATP-dependent RNA helicase DDX24		16350.6	19485.7	30061.8	20011.4	9493.02	4512.08	6621.11	17624.6	22054.3	14153		12163.1	12294.9	10353.2	25342.1	10644.3	22970.9	19214.8	8195.25	25921.5	31781.5	20934.5	14707.2	17788.9	18362.6	10093	16458.7	7054.02		17668.5	16956.2		13427.9	10451.1	6578.07	12534.4	10336.4	14049.6	14971.7	13847.3		16379.2	13638.9	15283.9	13547.6	11153.6
A0A286YEX4	Nuclear factor 1;Nuclear factor 1 C-type	18555.1	26567.2	19708.1	22671.5	18679.1	27988.3	21316	27498.3	29535	29783	26819	21362.9	30171.7	25987.8	18091.7	37628.5	13396.4	22140.9	19087.3	16040.4	38403.1	35010.5	21384.8	34814.2	27975.5	37466.9	17511.8	41122.2	23890.2	14451.9	41743.7	30854.6	15841.1	25825.4	17475.5	9261.51	20796.4	28925.5	39225.1	19358.2	41841	29076	19841.7	20551.8	55913.6	39877.1	29247.6
A0A286YFF8	Protein MON2 homolog	34904.3	18056.1	30626.1	22308.1	29011.2	20150.1	11224.5	15554.1	17013.5	23150.4	27867.2	25654.2	15957.7	19242.8	23401.7	6435.72	21550.7	14170.7	31053.8	21215	14745.3	5752.97	22822.2	13214.8	14862.5	7713.2	26586.1	7086.15	20890.1	12556.2	17063.2	8220.93	8283.33	12593.3	12246.8		14040.9	16651.4	10941.2	20055.6	8830.74	23409.7	23649.3	21909.6	7964.01	14915.7	23760.9	17293.2
A0A2Q2TH77	Golgin subfamily A member 2	51986.3	72778.5	48441.9	45453.1	43148.7	45511.7	65356.6		58702.8		44381.6	39625.7	33875.3	47322.6		63467.7	49149.7	59743.3	74224.7	61778.7	70304.1	57390.1	55673.8	70338.8	53178.7	118349	56552.5	74177.4	51642.4	59265.8	65101.9	86559.4	64888.6	103886	52919.1	82033.8	81717.2	70005.8	57022.1	41591.2	48936.6	38726.2	53182.8	66718.6	69799.6	65399.3	65277.9	71036.1
A0A2R8Y478	CD9 antigen;Tetraspanin;Tetraspanin;CD9 antigen	43356.3	49810.6	39423.1	39957.3	47280.9	43516.1	28212.2	81644.3	17334.8	53366.4	39395.6	41729.1	49305.4	52103.7	37089.4	77661.5	46537.7	21357.7	16665.6	79411.2	46171.2	114773	50228.5	55922.2	20911.6	20672.6	35046.2	92258.5	68443.9	48721.6	12600.5	36064.7	71954.4	20026.1	55644	54758.5	18114.8	47757.2	16481.3	29786.1	43426.6	22372.2	49488.5	34452.9	76729.7	13664.7	16726.9	136402
A0A2R8Y484	Leukocyte surface antigen CD47 (Fragment);Leukocyte surface antigen CD47	352888	422628	302254	272207	309768	290477	402277	337513	409221	394674	301979	343129	336059	279167	576699	780485	386559	494032	269421	267272	425358	733047	307333	438303	413215	547526	293229	584617	289882	460806	374412	542318	1.4354e+06	729984	1.14588e+06	1.03027e+06	878085	405935	360068	391300	594821	291291	335025	391303	452471	372486	328131	1.89936e+06
A0A2R8Y4R4	Plasma membrane calcium-transporting ATPase 2 (Fragment);Plasma membrane calcium-transporting ATPase 2 (Fragment);Plasma membrane calcium-transporting ATPase 2	44655.6	35792.4	39870.1	44929.1	29565.4	32252.6	30860	17317.2	13985	18813.3	14838.8	46958.9	17123.2	9499.74	18243	60842.1		28008.6		36461	48902.2	54475.5	8270.51	41615.1	11254.7	25626.9	26696.7	57408.2	32597.4	41296.3	27693.9	51608.1	16797.3	24618.6	34053.2	27128.4	25311.3	18564	20233.1	39752.6	18864	45072.6	28606.6	31464.5	33933.3	19477.3	20518.5	24435.9
A0A2R8Y4U5	Myosin light chain kinase family member 4;Myosin light chain kinase 3;Myosin light chain kinase family member 4;Myosin light chain kinase 2, skeletal/cardiac muscle	52780.6	33890.2	28525.2	71780	52464.8	49688.9	31456.8	26608.2	47927.3	67391.7	92729	41406.9	72504.7	85317.8	41417	21868.7	57463.8	67092.6	58963.1	38418.2	36912.9	25913.2	28979.7	36435.1	56094.9	23697.5	40193.2	21655.4	48389.6	72907.4	132085	77846.5	35349.8	33005.8	104893	23829.4	39080.9	72874.5	67279.9	94382.2	56146	143621	210979	113033	20996.7	74451.1	116143	173660
A0A2R8Y4W2	Epidermal growth factor receptor kinase substrate 8	20933	47045.3	86901	83398.5	101235	91607.9	50556.5	78160.4	58227.7	74556.2	42178.9	67683	83244.2	98895	61833.3	42731.6	70683.7	43052.3	104199	93654.2	56728.2	40081.5	69151.7	60271.6	59451.7	55791.7	78814.5	34340.9	111647	25562.8	72262.8	42018		40687.7	15899.1	24329.8	43792.9	77581.2	54020.1	60966.6	50347.5	108459	62462.2	100762	49145.8	81208.4	84453.2	17282.6
A0A2R8Y6J3	60S ribosomal protein L5 (Fragment);60S ribosomal protein L5	19560.3	52068.1	51109.6	86677.9	52886.5	62746.3	41546.6	87378.5	64116.6	104568	62004.7	61599.6	119017	108960	148925	86073.7	198682	127626	128575	77839.5	124569	62815.2	111110	95455.4	132580	64727.4	82008.6	45798.7	91198	26701.3	65865.7	66984.8	22739.9	45164	49983.3	30230.9	38216.1	62499.1	107674	86313.9	130419	90473.1	123939	84947	67195.1	125930	81120.5
A0A2R8Y7G7	Ras-related protein Rab-15;Ras-related protein Rab-15;Ras-related protein Rab-15;Ras-related protein Rab-15;Ras-related protein Rab-15 (Fragment);Ras-related protein Rab-15	1.18984e+06	983358	677924	653425	584758	819846	1.17123e+06	779216	611189	601110	690373	2.15346e+06	743259	859381	265295	840124	1.17209e+06	1.17517e+06	1.1156e+06	955761	737421	896306	877414	895756	936503	1.34994e+06	647282	1248974	804107	1.60169e+06	1.13603e+06	1.2016e+06	936571	972792	939824	1104085	881950	918822	805665	821639	934354	710814	727318	1.99254e+06	1.06764e+06	793621	600531	915456
A0A2R8Y7R2	Hemoglobin subunit beta;Hemoglobin subunit delta;Hemoglobin subunit delta;Hemoglobin subunit beta	149209	147665	76007.1	76741.2	137638	105333	137706	57460.6	258925	71863.1	68935.1	94018.7	62190.9	352801	87527	212893	105231	119389	44880.6	49496.7	112819	462682	68670.3	92679.8	267293	588131	44721.1	446791	60412.7	413461	124480	189569	3.10517e+06	516730	828897	1.31332e+06	771901	328639	249756	176706	173495	162403	62611.9	254959	470120	168781	202553	1.5035e+06
A0A2R8Y811	40S ribosomal protein S14 (Fragment);40S ribosomal protein S14	160529	275716	234320	356257	385262	663265	117518	493170	338349	486124	325949	247286	1.00678e+06	574334	522950	319031	483189	493864	629778	644149	340304	307210	639405	906580	589374	510527	307095	558869	475519	112144	923904	279162	206417	208930	334068	235768	263048	698867	470368	486635	572604	115986	352672	736545	873618	568539	251604	317339
A0A2R8YCN4	Inositol polyphosphate 5-phosphatase OCRL-1 (Fragment);Inositol polyphosphate 5-phosphatase OCRL-1 (Fragment);Inositol polyphosphate 5-phosphatase OCRL-1	7927.51	7238.77	13189.6	11707.9	8752.55	12467.4	42848.5	10992.4	6787.85	14508.8	18300.4	11189.4	14244.7	11608.7	9863.42	13462.2	17718	18835.7	11424.5	19521.1	7096.37	2518.1	15258.1	7154.48	16584.9	4093.89	15713.8	5406.35	13854.9	17771.6	22514.7	105351		5523.73	5543.82		7464.6	7520.79	15538.3	10119.9	16207.6	5732.19	16973.1	18864.1	4912.26	19851.7	19247.6
A0A2R8YFA9	[F-actin]-monooxygenase MICAL2	50461.4	71609.5	75782.6	57903.5	35435.3	25686.6	94968.9	31321.2	34405.6	34898.2	28189.4	21442.5	19747.3	23153.9	21435.4	59118.5	49061.8	62704.2	38081.7	70697.3	51073.9	17470.1	35325.2	38046.9	22170.5	51883.3	60040.6	33292.6	43137	105761	26647.6	26892.5	29205.7	85109.2	58878.5	46710.4	74303.9	42774.1	24979.7	17486.9	17227.6	49408.7	27237.6	67713.3	29590.2	28218.1	46507.1	39694.8
A0A2R8YGH5	AP-1 complex subunit sigma-1A;AP complex subunit sigma (Fragment);AP-1 complex subunit sigma-1A	22711.6	12816.2	15706.4	14076.6	16773.6	7929.77	9334.2	6982.27	10898	12345	15256.2	9950.82	10241.7	21883.2	19176	6259.22	14569	12751.8	14698.3	11192.6	10345.6	8299.09	9623.29	9959.66	19473.8	11798.4	17991.4	8477.41	15134.6	8088.79	15965	11944	5421.92	7054.28		6663.33	5516.96	6735.69	14295.7	7996.55	14413.6	15052.7	16357.8	4685.25	16728.9	17539.1	14251.6	7153.47
A0AVT1	Ubiquitin-like modifier-activating enzyme 6	67075.8	42179.9	54627.3	43491.9	53542.1	44993.1	21775	35653.5	52898	54242.1	72600.9	46912.2	48649.1	44551.6	65009.7	25295.8	65584.2	44520.7	74475.8	42606.2	39283.6	38326	53925.8	34003.1	37312.9	19726.7	51554.2	23709	40397.7	32330.4	46964.8	35526.7	8474.01	30122.3	47596.3	12284.6	38758.4	43005	35002	74622	28772.4	54933.8	78949.3	52762.6	21401.7	40486.6	63868.2	63163.1
A2A274	Aconitate hydratase, mitochondrial;Aconitate hydratase, mitochondrial	500478	745217	355869	525427	348895	464303	506308	333950	563163	615627	523311	451182	390739	374314	664893	966196	578753	778231	683751	500049	865960	987481	532587	687910	567408	980439	544883	841710	388627	817807	838821	1.08261e+06	752543	1.18816e+06	950361	1.51667e+06	1312018	581785	614156	767483	687236	714177	651551	626035	750258	744756	739458	673474
A2A2G4	Alpha-1,3-glucosyltransferase;Dolichyl pyrophosphate Man9GlcNAc2 alpha-1,3-glucosyltransferase;Alpha-1,3-glucosyltransferase		14769.4	9350.53	9278.09	7209.36	5615.71	14654.4	11538.2	9671.65	12220.1		12147.4	10079.4	8659		16422.1	7293.93	13021.8	3977.32	6570.34	9785.58	10385.1	6541.84	10457.5	14016.8	9196.14	5212.65	13426.3		21486.7	12347.9	15269	19138.2	12063.3	29202.6	16360.4	15658.5	7252.3	11883.2	8262.88	11106.1		7977.65		11894.4	4866.27	7064.87	28361.9
A2RRP1	Neuroblastoma-amplified sequence	27261.8	28591.4	21839.6	26587.9	19123.7	18613.7	25112.4	14968.1	20983.5	23058.3	25190.7	27372.1	15717.9	18594.2	33970.3	39178.6	24461.7	37025.8	19096	19912.7	32665.2	19857.6	25240.1	23634.3	21763.3	24824.3	24425.3	27224.2	14304.4	35354.4	29557.4	28054.3	13807.9	30460.6	29046.4	16846.2	27913.5	23079.1	19505.5	25498.2	20987.7	21207.6	23683.9	23518.9	24890.9	19533.4	27926.9	20482.1
A3KMH1	von Willebrand factor A domain-containing protein 8	25207.5	25990.7	16908.2	23060.3	15246.3	15571.6	23583.8		22557.5	21356.1	9747.57	10734.9	4591.63	14640.2	25721.4	25526.9	25625.1	20096.5	23295.3	19366.8	20880.4	28813.7	18899.8	26330	19749.7	44134.4	3873.8	34180.1	6600.81	31324	24351.7	38082.3	20112.1	40830.4	19825.1	42112.2	25716.7	25294.9	24517.7	24129.5	21590.7	15915.6	17055.9	18966.8	29848.3	21285.4	24964.9	9792.47
A5A3E0	POTE ankyrin domain family member F	293950	251614	202370	412169	291359	182385	821146	286126	123915	161203	232001	269015	225117	499568		273664	356168	646068	185004	246418	198306	249599	313862	232974	282086	475026	374297	272318	453074	555251	668083	266278	508809	238505	592233	432972	159588	263174	224342	258850	308332	343793	449923	717927	264744	539405	174617	252939
A5YKK6	CCR4-NOT transcription complex subunit 1	33833.7	25702.9	26903.3	28342.4	23918.1	23333.8	16403.9	20917	27935.4	35002.6	27562.8	25890.5	26827.5	25401.1	34301	27607.3	26370.9	29902.5	35570.5	20033.2	25632.3	19524.2	29227	20784.2	25715.4	20926.3	27947.5	22058.8	21353	17385.5	33349.3	20379.8	18925.7	35438.7	23260.9	23599.8	38378.9	25926.9	26714	25007.4	25522.7	25315.9	28737.2	23420.3	23404.6	32509.7	31772.9	14592.8
A6NC48	ADP-ribosyl cyclase/cyclic ADP-ribose hydrolase 2	38546.2	45289.5	31878.5	21906.8	46290.5	50135.1	99573.2	47361.7				44986.6	21220.8	34216.6		31645.1	40604.6			46896.9	19596.5	66859.5	18479.8	41169.7	13828.1	16085.1	29209.8	54802.5	57934.8	44215.8		45163.5	113531	28632	41478.2	89559.4	20569.5	30020.9	17589.8	24771.7		18099.9	21992.5	38578.1	32754.4			45019.3
A6NCE7	Microtubule-associated proteins 1A/1B light chain 3 beta 2;Microtubule-associated protein 1 light chain 3 beta, isoform CRA_f;Microtubule-associated proteins 1A/1B light chain 3B;Microtubule-associated proteins 1A/1B light chain 3A	163699	131328	199157	141600	205697	122440	203141	231485	112233	130364	135671	165165	192708	205442	120931	84815.9	169235	134291	196020	199749	73170.9	47117.8	144352	118296	145276	116910	110242	66365.4	190253	215601	230460	137548	116752	120624	109365	157373	118497	170692	217433	90400.3	125224	136239	197335	232029	138447	155947	93528.3	148400
A6NEM2	Host cell factor 1	28607.2	52119.6	62473.8	41358.2	29552.3	38601.4	35219.4	28782.5	59414.7	84539.1	78049.6	30457.2	33447	48705.2	25840.9	47691.5	32970.1	45630.7	40802.8	23662	50158.8	36732.3	37857.9	42954.7	33935.3	43653.2	34620.6	60642.3	28933.8	40155.2	49807.3	58180.5	41701.4	47901.7	41120.2	44074.8	45207.3	34295.8	41972.5	39339.2	51334.2	51051.3	38093.6	36482.4	50294.7	47151.2	39081.4	38780
A6NGQ3	Obscurin						1358.93	9432.27	6769.73	6927.46	13885.4	9434.14	12054.6	9156.92	8441.11	16977.3	21648.8	24686.5	17166.4	9801.87	8377.32	18278.6	15679.6	9182.23	14007.8	11784.1	17052.3	6594.95	12433.4	6260.26	1272.66	6348.25	5316.94	11114.5	25421.8	24821.2	28002.8	22891	12131.6	12225.8	14809.8	15702.7	12319.1	6881.32	14372.5	14657.6	9289.02	10401.2	19861.4
A6NHL2	Tubulin alpha chain-like 3	92702.3	50447.7	78959.3	68400.8	78198.6	74943	53092.9	62905.9	67113.9	56866.6	90432.4	83362.3	71714.1	62275.5	179629	29930.4	90871.6	52280.5	121968	94006.3	41278.4	39400.4	80710.1	62027.9	67623.9	41689.1	89391.7	48158.2	79945.6	43239.5	47896.4	49951.1	52288.4	38276.2		40596.4	27491.2	56960.3	39398.7	99570.5	39968.8	106839	79734.1	69697.6	45074.3	47869.3	59573.2	86338.4
A6NHR9	Structural maintece of chromosomes flexible hinge domain-containing protein 1	6477.06	17304.5	12693.2	15782.5	9972.76	14249.1	9531.57	13202.8	21999.3	20921.5	19679	25167.5	14956.2	12163.5	14821.3	30588.6	5924.12	27694.1	10409.7	11160	26747.4	13155.1	20621.5	23844.7	9133.1	21216.9	11339.9	32511.8	5531.77	19094	22459.2	28233.9		16086.9	18350.2	6714.44	24838.2	14373.8	29932.5	15632.9	22498.6	12385.5	10596.4	5165.63	20639	18083.4	19693.8
A6NJD9	39S ribosomal protein L23, mitochondrial;39S ribosomal protein L23, mitochondrial;39S ribosomal protein L23, mitochondrial;39S ribosomal protein L23, mitochondrial (Fragment);39S ribosomal protein L23, mitochondrial		8299.6		6044.33	3427.86	4184.53	5839.05	16538.1	15097.4	5462.47	5817.34		18014.9	18485.7	21572.8	6190.11	8087.82	14130.7	8728.78		17659.3	9716.36	20695.2	27542.8	26341.1	32128	5019.49	11301.9	14458.1	4289.4	22900.6	19087.6	6060.94	5393.64	8767.94			13578.3	20509.4	4554.43	31849.5	4650.98	6975.73	6210.6	29528.2	24728.3	7801.83
A6NMH8	Tetraspanin;Tetraspanin;Tetraspanin;Tetraspanin (Fragment);Tetraspanin (Fragment);Tetraspanin (Fragment);CD81 antigen	270690	203086	164569	149475	171663	181358	231926	206112	234634	190087	138146	247123	164614	142556	242049	301418	216309	249307	64397.1	239283	265998	303187	154626	242243	254688	235119	148481	283882	242786	268798	196601	167401	466661	267833	292492	458004	327294	244170	223197	145684	233826	220888	124704	232086	364523	285332	196074	449261
A6NML8	Diaphanous homolog 2 (Drosophila), isoform CRA_c;Protein diaphanous homolog 2;Diaphanous homolog 2 (Drosophila), isoform CRA_a;Protein diaphanous homolog 2	13004.3	13972.5	15214.6	13095.2	12151.2	14415.1	8033.17	11385.8	15007.3	20745.7	21066.5	12416.8	13776.3	14323.2	17868.5	5160.86	9835.57	6422.17	19101.5	11936.2	10105.8	6746.84	12491.1	8971.85	8917.2	2827.82	12454.5	4763.24	7788.88	6025.46	9600.97	6632.12	1947.79	6756.42	6800.66	2822.85	6613.23	7767.95	6272.08	12568.5	9127.09	15194.8	11800.7	13170	4619.64	3138.3	11306.5	18453.2
A6NN50	Obscurin-like protein 1		10417.3	6394.69	15517.5	13727.9	13092.6	7741.93	5450.65	7281.73	8246.85	10197.2	9948.83	2390.97	5554.67	11277.1	8771.3	6330.78	12393.6	18883	16021.6	7332.83		11263.4		5331.39	2820.98	12989.4		9065.93	9416.95	10895.3	5530.36	4003.45	9031.68	2784.61	4477.63	9938.73	8157.28	5817.14	3897.81	5317.12	3865.47	7458.65	5771	4369.12	5998.88	11326.2
A8CTZ0	Intersectin 1 short form variant 13;Intersectin-1;Intersectin-1	21882.4	22027.5	23264.4	29251	20663.7	20838.4	21559.7	19371	17371.4	27650.1	39281.3	32902.2	20344.3	27910.1	31621.4	22607	31043.7	26998.6	50694.9	43478.4	24166.3	17341.6	35695.5	27211.6	25700.5	19148.7	38652.1	18595.8	37099.8	14305.2	22302.6	17767.1		16855.7	8874.62	8123.58	13778.2	18237.1	22150.9	26667.2	20165.5	14626	27412.5	26947.6	14833.7	24640	17980.1	31362.3
A8MT40	Pyruvate dehydrogenase phosphatase regulatory subunit, mitochondrial;Pyruvate dehydrogenase phosphatase regulatory subunit, mitochondrial	67307.6	79284.4	54631.6	47860.5	32608.4	56581.7	45683.1	31115.2	61681.2	57762.9	45356.2	42316.4	39093.5	39736.5	48110.3	102783	58097.9	62624.4	44191.4	57138	70928.2	98137.8	40975.7	50142.2	47883.7	84229.9	41357.1	91309.7	38451.1	63050.5	105969	105611	113414	100985	96635.3	143280	120239	51904	49468.2	70004	63760.6	54537.6	47405.2	54387.2	67587.2	55681	63417.1	136041
A8MTY9	VPS26 endosomal protein sorting factor C;Down syndrome critical region protein 3	7988.26	3932.33	4248.66	5636.06	5802.41	5814.23	3792.22	7926.89	3402.92	5016.73	6395.91	4639.89	7981.08	7896.1	7024.27	1266.34	4575.58	3042.7	5026.14	3258.68	1421.73	1186.02	4653.92	2394.98	5258.21	1470.34	3645.08	1156.59	3989.58	3744.6	5274.07	3097.33	3354.97	1951.57	1659.71	1454.33	2493.87	3152.95	5934.47	3821.44	5321.24	2824.29	4575.11	2115.71	3265.9	2441.46	2642.97
A8MU27	Small ubiquitin-related modifier 3;SMT3 suppressor of mif two 3 homolog 3 (Yeast), isoform CRA_d;Small ubiquitin-related modifier 3;Small ubiquitin-related modifier 2;Small ubiquitin-related modifier 4	118825	27928.1	59418.4	71062.8	92989.7	86193.4	73151	75668.7	48088.1	27011.6	25333.6	67201.4	85973.6	38819	44665.5	59476	49870.7	42545.8	82500.5	25255.7	32202.5	90090.4	73860.4	42407.8	95732.3	60695	48129.7	61799.8	42307.3	62190.1	50899.9	45818.9	65788.5	39458.2	74965.4	50384.1	57603.8	70311.7	81176.5	65340.3	81906.2	63088.1	75307.4	63034.6	63135.1	73762.4	57026.2	143159
A8MXV4	Nucleoside diphosphate-linked moiety X motif 19	11326	21068.1	19366.5	19072.3	17603.5	13806.8	25262.3	24224.4	14797.4	24546.6	17081.4	11750.9	23110.8	21416.3	19605.7	35254.5	25169	22748.1	17547.2	14553.5	23193	40783	22964.2	17235.9	13518.3	55093.5	10607.1	33249.6	12050.3	23707.1	11658.6	30734.7	34396.5	30396.7	20991	71955	54517.8	27984.6	14523.4	30754.8	42228.6	21893.2	24231.5	17472.4	36151.8	25817.1	13546.2	37419.9
A8MZF9	Developmentally-regulated GTP-binding protein 2	15620.9	12552.7	17054.5	17501.5	20100.2	14701.3	14019.8	13786.9	18231.8	22072.4	22975.5	20667.9	21700.9	17444.3	27474.1	11719.6	24402.3	16110.8	22439.8	16006	13080.2	14234.2	17348.6	14692.6	17654.7	18193.3	19030.1	12999.9	15036.8	9160.58	17629.5	16084.2	14285.7	13755.2	18045.5	8344.29	13251	19190	23033.2	24623.1	16666	19022.8	22678.3	11957	12901.1	17926.1	15117.4	20850.7
B0QYK0	RNA-binding protein EWS		16404	4892.04	11954.4	5973.69	11822.8	7090.15	9626.52	5255.12	8262.69		10745	6839.91	5491.79	17303.9	13357.2	6068.27	12552.7	9227.17	3651.99	6785.27	15911.1	7392.88	13523.9	15081.9	9663.44	7900.17	12765.5	3832.55	4469.87	11082.5	6480.07	8088.68	6863.33	12474.2	5354.26	7008.93	11411.9	12344	5639.58	7260.13	5108.14	3398.34	11681.3	16327.7	7564.69	6245.71	2104.89
B1AH87	Putative peripheral benzodiazepine receptor-related protein (Fragment);Translocator protein	80110.8	49699.4	44995.4	80936.8	37573.4	47241.8	127129	100632	149569	84243.1	103452	74277.9	65991.6	107725	82094.7	147668	140678	104819	64019.2	63535.2	134049	138454	75396	99612.6	110288	215857	77053.3	137424	96885.3	247421	191958	212593	211226	159919	164053	177511	159433	105873	146179	102699	147272	123573	94586.7	104097	162838	128890	116213	401256
B1AJQ6	Syntaxin-12 (Fragment);Syntaxin-12	80799.9	90304.8	49896	49611.4	48981.4	50683.9	102294	66697.1	54156	43959.2	58652.4	52192.1	54870.2	50036	60578.5	47174.3	56484.2	62836.2	56391.5	64250.3	55233.5	68277.1	53383.7	94999.2	80565.2	132043	48468	88066.6	96678.6	61419.6	65344.5	73066.2	135964	93078	58598.9	118388	43464.2	63602.2	68448.4	40717.3	90657.9	72683.4	41201.2	81059.2	107600	89693.4	48154.3	67611.9
B1AKC8	Zinc finger and BTB domain-containing protein 40 (Fragment);Zinc finger and BTB domain-containing protein 40	261789	88844.7	135889	135620	101466	83431.5	95761.6	81572.7	65183	88158.1	88749.7	127017	60650.4	56696	71322.7	51940.8	84125.9	96281.6	53442.8	117025	106675	87316.3	74346.6	78012.4	49277.4	80069	144741	77880.3	134664	159380	122620	129416	105403	124985	111485	191363	104579	121477	69004.7	174403	43075.4	156576	158811	347306	50530		139134
B1AKV2	Ubiquinol-cytochrome-c reductase complex assembly factor 1;Ubiquinol-cytochrome-c reductase complex assembly factor 1 (Fragment);Ubiquinol-cytochrome-c reductase complex assembly factor 1 (Fragment);Ubiquinol-cytochrome-c reductase complex assembly factor 1	18284.3	24368.3	19176.8	16693.8	11539.9	12447.3	17325.1	16240.9	29704.1	29255.5	24415.5	12107.2	21175.4	19328.5	21291.8	19584.8	17936.2	23862.7	13571.6	10784.7	21789	22027.1	19959.5	23112.2	30167.3	32161.5	13479.7	31056.9	14435.8	22219	20951.1	25922.7	34005.9	30486.1	21800.3	33159.2	23734	13742.1	22513.9	16253.2	34609	26401.3	13252.2	9093.99	31277.6	22169.2	17615.7	34204.2
B1AKY9	Sodium/potassium-transporting ATPase subunit alpha;Sodium/potassium-transporting ATPase subunit alpha-2	40666.3	111685	70727.7	48398.2	39861.1	40592.6	30350.7	17208.7	63779.9	124951	88289.9	31924.7	25302.1	41043.2	39495.2	129216	45325.7	48661.1	26434.2	31089.9	102301	145262	40960.5	34804.4	25015.8	52654	48350.8	26741.1	35666.9	58401.9	36245.1	46539.3	46725	209588	147295	86458.8	238887	30331.5	28725.6	15759	31965.3	81946.9	50835	45340.1	17008.9	56888.9	62152.4	226576
B1ALD5	Sodium/hydrogen exchanger 1 (Fragment);Sodium/hydrogen exchanger 1	22504.3	29028.6	17791.1	22052.5	14106.6	17420	15915.8	14272	13047.2	16853.6	17847.4	24216.2	12853.3	12777.8	21720.7	32052	15106.7	22734.7	11374.6	13635.2	19559.4	19567.5	14313.1	16415	11256.9	17356.1	13579.8	19273.4	12664.8	31732.2	23533.9	27941.6	31617.6	34800.9	43018.3	27643.1	31845	15286.8	17125	17050.7	20290.8	13907.8	13975.9	14472.3	11268.5	11298.6	16359.1	24618.2
B1ALD9	Periostin	114656	117588	109821	57241.3	264146	18976.7	103339	32739	31810.9		88029	74262.7	13221.7	34780.1	40392.5	88757	59328.2	124489	84511.7	239357	64330.8	18088.7	164324	180941	630726	102960	86246.1	67130.4	35642.7	33970.2	177144	30861.1	150468	81464.6	170713	48272.2	104536	485825	284110	47889.6	39732.6	49381.1	102409	75971.1	131411	74426.6	108790
B1AP63	Lysophosphatidic acid receptor 1 (Fragment);LPAR1 protein;Lysophosphatidic acid receptor 1	49941.5	81690.5	59152.5	81970.8	63095.2	63247.1	47120.2	63019.8	61114.2	79004.9	68473.6	72031	67249.2	50030.2	12414.9	145814	102544	63558.5	69845.9	47495.9	71449	87565.6	62971.4	90697.5	64388.1	109273	27630.7	80151.3	60228.7	72712.7	52335.4	59825.4	73445	121155	79390.9	82679.2	54046.4	51084.6	58466.7	48431.3	115586	69999.7	50216.9	66997.5	106302	97741	51091.2	242170
B3KT61	RNA-binding Raly-like protein;RNA-binding Raly-like protein (Fragment);RNA-binding Raly-like protein (Fragment);RNA-binding Raly-like protein		73245.9	64843.9	87018	64928.1	74450.3	84355.9	93504	74591.3	76521.7	34184	69919.3	71629.3	69868.1	60554.8	72551.5	56417.5	60216.8	44284.9	56764.3	85411.1	114682	67393.4	93113.3	77713.9	95550.2	53318.4	115432	71177.1	79776.6	107893	126232	53397.7	59638.2	80709.1	51585.5	35277.3	96701	57634.5	76414.7	114930	102678	79084.5	136879	96049.4	161149	115451
B3KY94	CDP-diacylglycerol--inositol 3-phosphatidyltransferase	15271.3	15935.2	10399.5	15706.6	11355.4	12876.9	19391.7	19849.5	2162.06	11288.1	5409.87	20363.5	18533.4	14551.6	43411.7	20045.9	18019.9	21713.1	13286.6	12802.7	21652.9	16307.5	14324.1	15572.1	18828.5	13400.6	13820.9	19945.7	8061.8	56144.7	24095.8	19507.8	21360.5	16640.2	26554.8	22865.1	18751.6	13665.6	18273	13336	13326.9	13175.3	14386.8	13844.1	21546.8		11384.5	28890.2
B4DJL6	Integrator complex subunit 14	3274.76	8436.43	3936.27	6165.29	4649.91	6043.87	6598.79	6088.24	10539.9	8507.41		5447.76	7929	7475.92	10677.9	10526	6942.12	8215.61	7499.34	4389.06	10289.1	10638.7	7209.76	9092.82	9699.88	13707.9	5848.48	14231.8	5395.13	6251.92	10609.6	13638.7	20080.2	9562.74	8335.47	14319.5	7883.72	7730.31	10342.2	8828.95	16121.9	5835.21	6658.07	6009.35	12969.5	8340.49	7876.25
B4DKB2	cDNA FLJ59212, highly similar to Endothelin-converting enzyme 1 (EC 3.4.24.71);Endothelin-converting enzyme 1	28779.3	25998.3	22296.3	17552	27605.6	31659.1	45388.7	16116.7	20671.3	20743.7	15719.6	23898.8	17331.6	16117.1	39489.3	18366.4	23570.6	29983.6	22196.5	14952.4	22324.6	14629.5	26592.9	18815.6	16294.1	38183.8	16746.9	41005.7	22960.9	28246	13498.4	13475.8	53410.8	42197.6	30098.8	48399.4	28295.7	35044.8	12447.2	5769.14	20565	20999.3	9828.69	26658.5	18211.5	23905.9	22366	20550.8
B4DLR8	NAD(P)H dehydrogenase [quinone] 1	153530	83239.4	55040.7	118329	160096	148286	72329.8	219156	145311	171348	83816.4		117699	220878		70652	45237.2		155064	69797.9	75419.6	65859.8	78506	109185	33023.5	62919.6		59576.1	128257	173356	244244	314231	127825	75840.3	97640.3	114488	143140	221370	118865	302402	37065.8	111483	305182		179623	247628	180400	165626
B4DNG0	cDNA FLJ58142, highly similar to Olfactomedin-like protein 3;Olfactomedin-like protein 3		19143.4	15037.6	16203.2	13089.7	21808.9	10197.7	16397	18729.2	17219.6		14604.8	18786.7	25020.7	23053.9	6493.82	9742.69	18956	29050.3	11862.1	12807.4	4848.81	22758.6	19019.9	21577.4	20192.1	18223.9	7548.82	20307.5	30518.6	31378.9	7279.11	26922	22660.2	20070.6	12592.3	24637	27062.7	44964		25396.5	15360.3	12897.2	5586.49	20123.8	65303.8	22571.1	15968.6
B4DR61	cDNA FLJ59739, highly similar to Protein transport protein Sec61 subunit alpha isoform 1;Protein transport protein Sec61 subunit alpha isoform 1	334424	333452	230792	288798	330133	296610	528536	480032	345070	262839	357786	371227	360084	332518	419558	381901	343301	371333	449874	324808	412379	303054	303479	483348	540477	469218	292335	472832	374003	615181	453784	347780	380137	323437	359315	386397	448524	336592	327509	239908	400524	393413	203547	336689	559967	347049	240076	443709
B4DUD2	Protein lifeguard 3;Protein lifeguard 3 (Fragment);Protein lifeguard 3 (Fragment);Protein lifeguard 3 (Fragment);Protein lifeguard 3 (Fragment);Protein lifeguard 3 (Fragment);Protein lifeguard 3;Protein lifeguard 3	152788	93570.9	48254	104060	73954	115593	98532.8	95856.8	53078.9	67226.6	40131.2	155382	96183.5	42343.8	25319.7	96078.1	87711.5	71102.4	157348	134132	77178.2	94667.2	84633.5	107660	93915.1	200713	71446.1	154476	108718	413659	154375	135635	257657	173965	143769	137489	138788	100053	101856	113908	51173.9	59593.9	111734	139619	147271	209704	71544.8	256749
B4E099	Protein DBF4 homolog B	29979.8	107990	40503.3	23754.9	36370.1	67701	89920.5	145552	114653	68908.2	42786.3	46187.4	315334	150790	102839	83072.4	97834.5	79857.5	63277.9	81005.1	72994.2	218714	78008.1	185025	420569	52404.9	109889	188646	83572		56244.2	138192	158499	28679.1	113792	162118		47523	231626	88595	285778	41469	160055	35307.1	336766	147516	36983.4	246398
B4E2Q0	Calcium-transporting ATPase;Calcium-transporting ATPase type 2C member 1 (Fragment);Calcium-transporting ATPase type 2C member 1	29837.4	46650.3	27661.9	34741.1	32988.7	30242.7	51679.5	23463.5	29753.9	33547.9	36612.5	33084.2	22764.8	26596.8	52522.4	53582	42950.7	46329.2	35141.3	40956.7	60980.7	17963.1	32567.7	43114.5	32605.1	63282.8	46762.1	37392.5	35219.6	68331.9	56119	39864.7	49193.6	70021.2	56259.7	49365.4	89053.5	46096	33532.5	34957.9	32618.6	40430.3	27793.8	52627.9	43639.9	50141.7	48804.7	42584.6
B5MC27	PQ-loop repeat-containing protein 3;PQ-loop repeat-containing protein 3 (Fragment);PQ loop repeat containing 3, isoform CRA_b;PQ-loop repeat-containing protein 3	28962	19256	10874.3	12773.6	14113.1	19527	25303.1	30485.6	26231.5	29708.3	15507.6	34611.5	20990.7	23838.6	22271.2	29328.3	16591.9	28341.3	17910	7956.89	20846.5	21433.9	17125.7	31398.3	24223.1	27526.1	15173.6	23286.8	33723.8	75689.2	38432.8	36876.2	44941.2	26293.2	34790.6	27133.8	21197	22573.4	33493.3	12788.5	28553	17741.5	25185.1	15527.3	31653.6	26758	22595.5	77321.3
B5MCF9	Pescadillo homolog		32546.7	24395.7	33320.1	19223.3	21741	12044.3	32442.1	39238.1	47045.1	21010.8	13343.4	37988.1	33849.2	36908.2	54665.4	31860.3	43082.5	26546.8	16524.8	47495.9	49250.8	28451.6	48089	46101.4	24835.5	19565.8	42173.1	22281.5	9500.84	20731.5	27914.7	10221.9	24611.1	19942.3	15024.2	24683	14721.5	25151.4	31488.2	64602.3	16966.5	18677.9	30298.3	27584.7	30762	28319.4
B5MCT7	Protein phosphatase 1F (PP2C domain containing), isoform CRA_a;Protein phosphatase 1F	40152.8	32554.4	30660.3	32588.4	38916.8	39988.7	20978.4	45988.8	47716.1	43527.5	53622.7	32168.6	66848.6	56143.6	41625.1	22845.1	53907.7	27382.8	55136.2	37245.4	27602.8	31913.7	48614	27674.4	52581.2	28848.8	44113.6	20808.1	51121.2	22688.9	24430	19051.2			14603.2		14051.3	24861.8	29777.8	50264.4	39232.9	85068	45910.2	23854.2	22200	32062.1	36701	34873.9
B5MDE0	Protein RFT1 homolog	33999.8	81568.4	48009.4	57809.5	46750.8	47499.7	45902.8	28616.7	79767.4	71387.1	66246.2	53341.1	47900.9	30436.5	74617.2	100997	72345.5	88841.1	74563.1	50597.5	91198.2	80168.3	33022.1	35197.2	37490.7	84440.5	63094.2	43332.4	43473	47324.5	38208.2	36225	84155.3	109293	108699	35870.3	58060.7	55042.4	36427.7	53448.4	46150.1	60498.6	53063.1	49870.7	43300.9	70955.9	57288.9	147294
B7Z3R2	Two pore calcium channel protein 1	16707.3	16801.8	12240.5	10482.3	10158.7	12809.2	10960.4	4414.87	5979.14	8824.16	4994.17	16358.6	6047.71	4830.88	6466.34	12913.4	6091.43	10420.7	7872.55	6681.68	13036.4	7677.25	3746.91	8449.23	5896.4	16546	7087.2	11107.6	7738.79	21776.9	13278.2	10830.8	12288.7	19687.1	15583.5	16446	18000.3	9845.78	7484.38	4317.05	5592.94	8987.13	2316.33	11416.7	9293.26	7958.64	11502.6	32818.3
B7Z4C8	cDNA FLJ57527, highly similar to 60S ribosomal protein L31;cDNA FLJ58908, highly similar to 60S ribosomal protein L31;60S ribosomal protein L31 (Fragment);60S ribosomal protein L31 (Fragment);60S ribosomal protein L31			5539.54	114694	115270	72079		171563	82279.6	132758	91515.3		163124	202941	200849	80270.1	151520	142185	149218	103100	116315	140702	166563	108274	114824	49837.3	92827	87225.4	144805		101133	29016.7		35498.9	38633	41112.1	31875.9	98709.3	104184	7551.14	161642		99485.2	119322	101063	120599	62912.3	107589
B7Z6D5	cDNA FLJ61659, highly similar to Probable ATP-dependent RNA helicase DDX27 (EC 3.6.1.-);Probable ATP-dependent RNA helicase DDX27	24149.8	34395.5	12979.4	46320.8	26524.2	25613	13806.4	26467.6	26352.1	66801.6	47679.2	12213.1	33140.2	42376.4	47145.9	48558.2	35798.2	41302.2	28849.8	24359.8	38671.5	37216.6	43136.4	34481.6	30200.8	17549	17465.4	27596.3	21927.9	12113	27884.8	21200.1	10072.1	47816.4	37752.2	20066.5	39001.3	18266.1	22630.7	18390.5	35919.9	20016.6	25010	10798.3	19395.7	20676.9	21162.4
B7ZAQ6	Golgi pH regulator A;Golgi pH regulator B	31918.7	31080.1	18574.5	28686.6	17524	19358.6	19061.8	19307.2	34474	28080.6	32330.3	24421.2	26855.3	21104.2	35250.6	34735.2	21266.8	32844	23492.4	18385.1	42550.4	28961.6	23220.5	28386.4	29083.9	29168.1	23578.8	37037.9	20827.3	34908.3	27626.2	22003.2	36840.5	30687.8	29563.5	33859.8	31724.9	22573.1	22356.1	19801.7	37958.9	21642.9	15030.6	18233.7	26423.3	33081.8	33721.4	40542.7
B8ZZB8	CB1 cannabinoid receptor-interacting protein 1	19088.2	6318.39	8568.73	10413	14772.5	27054.7	6864.14	32944.2	10331	12190.6	12711.9	41401	36170.4	49578.8	16455.4	3977.9	14558.9	39130.3	31965.3	12449.2	10997.5	5419.14	17936.9	9358.9	15276.2	6042.82	10908.2	3644.82	13938.2	9423.11	11754.9	6732.91	4105.36			3864.56	3608.65	25347.4	21587.4	15487.5	12526.4	14830.6	20580.4	8104.41	22287.6	14371.3	10395.4	7515.17
C4AMC7	Putative WAS protein family homolog 3;WAS protein family homolog 2	14717.4	29286.4	26681.5	14056.6	18589.9	24224.8	19200	20706.9	30532.2	22492.7	25288.9	17819.8	23355.9	16094.8	18542.7	16291.7	13754	14383.5	20988	23584.5	9440.09	28087.4	17787.1	18135.6	13808.4	12171.6	23277.5	21392.1	22902.4	14937.5	18428.9	19855.5	29115.9	33829.2	25467.6	25867.8	25726.6	29824.7	19293.8	18024.4	16688.1	26617.1	21558.7	18544.3	25319.8		37551.9
C9IZQ1	Translocon-associated protein subunit alpha	167296	180012	106515	143311	118368	130704	274993	255343	195799	176593	164191	150864	192154	235057	183737	198364	243295	220391	239280	155972	170944	219815	189498	293391	282849	422116	167670	312853	291634	167888	266029	175371	276877	226748	219930	226785	161184	188387	214265	100929	293253	167169	156801	191934	402165	307322	127644	344392
C9J0G0	Acyl-coenzyme A oxidase;Peroxisomal acyl-coenzyme A oxidase 2	21595.2	37794.1	20398.4	26242.3	16511	28592.2	31500.4	21394.3	25913.3	28802.6	26128.7	25397.9	23544.1	22199.2	27164.4	37678.3	36313.8	34345.7	23000.9	23358.9	39701.4	32290.6	26510.1	31058.2	32227.2	47075.5	30303.6	32833.4	23532.9	30634.2	35102.4	32832.4	34273.9	39479.1	29689.8	30707.5	37367.1	21111.7	31239	33556.8	34708.1	37697.6	26227.5	38149.1	36661.3	44136.7	24856.1	20134.8
C9J0I9	Nuclear-interacting partner of ALK		13364.4		5090.17	3850.67	7597.17	6311.49	5554.52	9158.71	4483.64		5820.7	4707.96	2840.55	3046.46	8235.98		3668.28	3489.29	5020.43	8920.76	5437.95		7091.03	2623.67	8035.93	3303.71	8983.3	8492.4	4481.13	6425.3	9313.12	22355.5	5337.36		7607.06		5047.85	6837.08	7547.44	7289.44	7868.91	4315.41	3554.56	9408.49	8171.2	8955.96
C9J0K6	Sorcin	37911.6	17250.4			16066.5	19848.4	13985	35798.7	23259.4	11959.9	21792.2	19272.3	29795.5	29767.8	16700.6		15122.6	10146.5	26414.8	14707.9		18805.6	25999.3	24605.7	26772.6	19575.4	15694.1	13572	25863.6	9095.21	18802.9	17280.4	26877.6	21161	16136.7	23914	15904.3	19583.1	27787.8	18605	24467.3	21960.4	26951.6	19608.5	29497.8	22403.9	9692.85	33088.7
C9J236	Protein arginine methyltransferase NDUFAF7 (Fragment);Protein arginine methyltransferase NDUFAF7 (Fragment);Protein arginine methyltransferase NDUFAF7, mitochondrial		13083.8		9699.83	6969.62	10051.7	9738.26	11695.7	19657	13284.9	11630.5	7311.75	13496.7	10162.5	17817.7	18985.8	15695.1	18239.7	11426.5	7980.6	15300.4	13026	8326.12	17391.9	20103.3	24338.3	11736.9	13434.3	11469.5	10687.1	16378.6	15074	25474.5	10001.5	18354.9			12329.1	16862	12467.5	28341.5	4656.29	6914.63		19248.7	11319.7	11165.3
C9J2G3	3-oxoacyl-[acyl-carrier-protein] synthase, mitochondrial (Fragment);3-oxoacyl-[acyl-carrier-protein] synthase, mitochondrial (Fragment);3-oxoacyl-[acyl-carrier-protein] synthase, mitochondrial		25896.4		10119.7		14555.6	17675.5	18149.4	24009	11358.9	13549.7	11021.2	18347.2	19629.8	19520.8	45779.4	24391.8	28480.7	22241.9		31693.9	57967.4	25125.9	38529.5	42548.7	44638.2	21482.1	61961.4	20162.5	16762.9	18268	24267.6	52063.9	17851.7	29522.3	36783.9	21162.6	17107.6	23605.3	12068.2	36112.1		14381.5		36964.8	25856.1	20868.6	59161.2
C9J3D7	Peroxisomal carnitine O-octanoyltransferase	11719.8	16943.6		12843.6	12414.3	10444	10409.9	6998.99		9098.76		10831.3		8720.33	16069.2	14692.8	9461.41	12929.3	11602.2	15163	15474.4	7036.69	8171.29	11846.1	10783.1	19750.1	17059.7	9849.84	13486.1	15623	15939.9	11354.9		19078.6	7696.44	12726.2	19021.5	10742.3	11883.7	10821.2	15885.8	12259.3	10605	13069.9	16608	28096.5	15867.8
C9J4Z3	60S ribosomal protein L37a	13087.9	55825.7	51405.1	103581	65804.8	90254.1	14513.3	58641.7	37394.9	45557.5	62527.4	34548.3	62644.8	67551.1	14259	71702.8	98865.6	97074.2	138597	109091	53867.3	51943.6	83854.8	77498.8	70043.7	33605.4	66784.8	57421.7	56810	17034.7	48978.1	35602.8	15627.6	15932.9	26804.3	17137.8	18419.1	39557.2	84856.6	59807.1	50960.2	14171.1	91776.3	78739.1	47587.2	60338.3	80019.5	28824.8
C9J7S5	Dol-P-Man:Man(5)GlcNAc(2)-PP-Dol alpha-1,3-mannosyltransferase;Dol-P-Man:Man(5)GlcNAc(2)-PP-Dol alpha-1,3-mannosyltransferase (Fragment);Dol-P-Man:Man(5)GlcNAc(2)-PP-Dol alpha-1,3-mannosyltransferase	37300.5	32230.6	19080.9	36950	24048.2	13197.9	16058.3	16242.5	23043.7	47993.8	37924.1	14986.2	27510.6	17054.5	28236.8	37636.8	31443.8	26564.9	35517.8	12547.5	30992.5	31040.6	13075.5	19914.1	19114.6	50774.3	30149.5	35231	21623.8	32459.2	20609.2	24911.5	27953.3	36504.6	49508.5	30405.2	40912	19101.3	17674.9	30429.9	56109.6	31009.5	15342	21896.3	18758.5	42168.5	35947	53894.1
C9J8T0	Selenocysteine-specific elongation factor		16682.9	24888.3	24116.2	17886.4	22912.5	20030.6	19266.6	19019.2	33151	20295.8	15369	26268.7	23652.9	30794.1	28035.5	30710.8	28236.7	37100	20997.2	32101.6	24245.6	27341.2	30441.9	23627	14283.4	29252.9	22386.7	15071.4		38262.4	25218.6	14472	15890.5	21161.9	15232.2	26920.2	25126.1	30863.1	28235.9	31308.6	28820.4	33153.3	23943	23700.2	30651.2	26667.1
C9JA08	60S ribosomal export protein NMD3	29221.5	19756	22928.7	30779.1	29617.1	23505.2	19544.9	23783.9	39061	33812.5	35359.5	18468.8	38593.9	32319.7	36996.1	29271.6	32063	40160.4	59643.3	21284.3	22817.1	23435	35225.8	24814.1	40308.9	15192.6	29194.5	17394	21776.3	13753.1	28337.9	27854.9	7687.54	20883.2	18286.8	13929	21955.9	27114	33195.6	38638.5	35686.8	22845	39402.2	21474.3	24647.6	29277.2	26915.3	12222.5
C9JA28	Translocon-associated protein subunit gamma	71337.7	116452	71665.9	100172	66756.8	64024.9	80692.3	68765.3	54795.6	58377.9	57075.2	83382	49648.5	82888.2	82226	123260	103939	69049.9	69466.4	80786.3	116001	103357	79633.5	127774	96533.1	164236	97339.8	114036	85794.3	150094	97165.2	77938.7	92043.8	102728	86888.9	68824.6	97907.5	66697.1	79267.1	60364.6	81818.7	80087.5	66296.2	97361.1	122679	88157.3	85363.1	184077
C9JAW5	Uncharacterized protein;HIG1 domain family member 1A, mitochondrial;HIG1 domain family member 1A, mitochondrial	85646.8	103805	55054.2	52338.5	46614.3	55473.6	83579.4	56310.8	81666.4	76322.7	51625.5	62182.8	52247.2	66810.6	68652.3	78236.2	47265.3	43467.4	56483.1	48286.1	68664.9	67518	40627	52418.1	47936	93832.2	38086.9	60371.2	43623.6	98969.2	84782.2	82778.1	97860.6	121932	59334.5	108252	98975.3	53960.9	68983.2	33960.7	76231	60898.5	23490.5	46698.2	110631	75815.7	44792.3	126672
C9JF17	Apolipoprotein D (Fragment);Apolipoprotein D	196935	198200	207690	114134	112541	201666	120994	273157	236906	179333	113894	110428	297399	220595	166818	82981.1	176331	92453.4	100340	82639.8	143313	116764	139309	178331	251613	114386	73080.2	187840	249635		140454	131465	191575	204366	181198	133232		82368.1	107790	73148.4	379647	118738	76925		143948	79568.8	159698	177111
C9JFE4	COP9 signalosome complex subunit 1	45008.7		18708.4	39232.6	21621	62835.4	62000.1	85464.6	89449.8	89396.4	110006	70267.6	106273	116142	97470.8	64819.5	127542	84377.6	158807	76522.9	95333.5	82746.5	127930	88549.1	117202	85831.9	112211	78131.8	95918.5	31143.2	114183	91560.4	66608.2	65178.4	70330	57509.8	82491.9	73043.1	115774	110237	107352	97008.2	133795	76407.4	74699.4	96068.8	103020	81017.6
C9JFR7	Cytochrome c (Fragment);Cytochrome c				54831.9	38066	56597.6	66875.1	88361	96455.3		85529.7	48937.5	83841.8	115334	193497	85703.3	77799.9	100047	65130.7	53695.9	102399	90106.8	79389.4	105193	111469	105231	62244.5	114434	62470.4	77497.2	70036.1	110601	115391	74390.2	78791.4	117916	76336.8	80235.5	86741.4	73224	117761	72005.6	74005.1	73159.8	127549	93054.2	97734.1	90750.7
C9JJ19	28S ribosomal protein S34, mitochondrial;28S ribosomal protein S34, mitochondrial	18553.9	29443.7	10847.2	23722.2	18117.6	15634.1	18878.7	29903.1	33247.4	40758.4	32787.7	11835.2	31234.5	30327.9	40559.6	25524.3	27252.9	30297.9	25178.5	19395.6	30197.3	22782.1	27488.8	26212.6	33278.7	31597.4	26651.7	24785.8	15572.3	14591.5	26772.4	34883.4	13900.2	23656.4	24181.6	20034.9	21826.2	26650.6	35024.2	21237.3	41827.8	20554	20355.8	19447.5	33085.1	26359.5	25333
C9JJN9	Vacuolar protein sorting-associated protein 8 homolog	15872.8	7354.94	9692.74	9937.95	5977.04	8470.58		4753.67	12178.9	6405.84		8192.36	6530.46	5476.88	12196.4	8529.74	11972.4	18659.9	10893.6	8280.35	11582.7		10425.4	6970.16	13113.8	10194.3	9102.63		11216.9	7504.63	8558.24	6225.21			7874.45			11816.6	10423.7	11711.5	5962.87	12104.6	12328.9	7624.55	4519.49	14112.4	12061.5	22008
C9JKQ2	NADH dehydrogenase [ubiquinone] 1 beta subcomplex subunit 3 (Fragment);NADH dehydrogenase [ubiquinone] 1 beta subcomplex subunit 3	47678.6	51064.5	38246	31432.1	35601.5	32781.5	55726.3	34850	64184.6	51953	48325.4	46012.7	51891.8	48392.9	52613.6	72918.9	45898.8	55331.4	46713.8	33268.7	56686.6	81579.8	37146.1	52942.8	51966.7	110852	32868.3	77283.1	31222.7	76277.2	46945.5	62807.3	131925	101263	95111.9	117155	92414.3	69608.8	84512	48763.4	61142	50393.2	44102.8	52562.4	86167.5	92255.4	77358.7	167483
C9JME2	FERM, ARHGEF and pleckstrin domain-containing protein 1;FERM, ARHGEF and pleckstrin domain-containing protein 1	31434.6	31824.9	27622.7	43473.1	22727.7	25227.7	32017.5	13614.7	21869.6	33696.5	38929.1	32398.6	20518.3	15448.1		43132.1	22952.1	43661.5	25498.9	30348.6	36223.4	32923.5	34867	25372.3	25704.8	25728.5	19077.9	20526	24833.4	61582.6	54150.9	33643.7	27566.2	42843.4	41299.5	39965.1	32418.9	30792.6	30997.9	36115.9	28762.1	27608	32786.4	44708.9	22595.6	22346.5	24412.7	20439.1
C9JNW5	60S ribosomal protein L24	41033.1	50552.5	48416.3	125702	124028	108866	38361.4	164311	68661.5	113914	77999.6	51533.8	129826	164011	110875	90639.8	111602	111260	128279	100914	89431	63561.1	143654	117325	153047	51840.2	80530.9	63333.9	95648.4	32067	85341.5	46321.6	35450.5	45192.4	55167.4	40901.7	41446.8	104253	101076	50166	146284	27569.6	75645.2	93436	97328.7	133897	59586.6	36578.8
C9JQ42	Glycogenin-1 (Fragment);Glycogenin 1, isoform CRA_e;Glycogenin-1	35204	34616.3	52633.9	20325.1	36667.2	17248.7	17516.7	34442.1	37683.5	46455.9	45376.9	30427.7	32550	35489.9	53186.8	22554.8	54330.4	26238	38214.8	39273.9	32338.7	40725.5	49376.2	19824.4	37388.1	25942.8	38033.3	23395.8	34802.6	16348.6	12758.3	15037.4	40710.2		26257.1	30223.5	22325.2	21220.6	14970.1	36708.3	27136.4	30659.7	21862.4	28391.5	18572.4	25527.6	25962.1	59017.9
C9JQV0	Uncharacterized protein C7orf50 (Fragment);Uncharacterized protein C7orf50		12317.1		20674.3	6504.86	9781.21	9141.7	17106.7	9034.57	19547.6	11592.5		15923	15145.4	15058.4	21517	19393.6	16207.4	17102	9264.8	18174	18787.6	18022.6	22663.1	18485.3	21844.6	12229.1	25890.8	21273.4		16432.5	17060.4		18214.7	25726.5	16660.2	18787.7	22362.5	19820.9	13088.8	25255.4		14105.2	16476.4	30547.4	13887.3	13141.1
C9JR61	Myotubularin-related protein 14 (Fragment);Myotubularin-related protein 14;Myotubularin-related protein 14	9278.35	6044.4	8204.13	7799.68	6377.82	9001.69	3935.21	7404.34	5136.13	6470.33	6616.69	7089.4	10236.7	8052.34	5457.84	3164.39	9111.42	4642.95	7686.7	5941.19	5419.83		7463.4	5011.27	5070.15	633.696	5354.67	3392.41	4415.92	3935.13	3423.22	6284.29	2893.27	1419.14	4572.22		4712.33	4483.31	3843.9	6325.22	3885.79	6374.29	7725.15		2854.74	2261.33	6124.06	820.319
C9JRZ6	MICOS complex subunit;MICOS complex subunit MIC19	9636.9	11838	9532.66	9608.41	6285.27	9443.17	13844.1	11448.4	11239.5	5502.07	6689.32	8033.4	10413.1	9649.06	8000.76	16216.5	13933.5	9149.81	4205.85	10764	13269.5	24468.9	11898.8	16634.5	11799.5	32959.6	10723.7	26991.5	7501.21	19730.8	12828.7	25123.6	22725	11029.8	21349.6	23520.9	18658.5	13594.4	15262.9	8845.61	18360.3	11158.7	10106.9	12291.6	34191.8	15599.4	14139	44467.7
C9JVY5	A-kinase anchor protein 2 (Fragment);A-kinase anchor protein 2	129268	55100.9	79157.2	66052.5	49780.4	55983.6	103761	37282.6	60062.6	26419.7	27465.4	71170.6	25324.3	20471.4	36303.6	95742	16580.1	28901.5	27586.4	94794.5	53406.2	113259	13380.2	38040.4	31843	102482	48889.8	98826.4	79834.4	136517	44103.9	85513.6	69870.6	125733	62411.8	172411	79573.8	56334.6	52915.3	45075.6	43069.2	80003.2	22405.6	135547	61980.6	46122.4	69817	42898.9
C9JZB0	Inositol polyphosphate 5-phosphatase K (Fragment);Inositol polyphosphate 5-phosphatase K	7658.17	10257.1	13807.3	9336.74	7303.84	8418.9	8738.28	7670.28	7686.61	9629.45	6683.65	4832.25	9096.91	7226.03	8536.6	11196.8	8669.01	11554.9	5710.34	6855.24	7809.37	6988.36	6562.55	7267.45	7857.16	9294.63	5794.85	5786.03	4564.2	12460.6	8226.13	10592.7	15937.3	13495.6	14596.8	14800.7	15819.9	9630.67	9907.34	8455.73	9411.72	8814.51	7471.06	6089.28	8291.04	5276.89	7461.43	5558.26
C9JZR2	Catenin delta-1	53464.9	66609.8	52662.7	72246.3	48563.5	48368.2	70778.7	44661.6	36306	57165.3	46210.8	56794	28575.1	37579.9	50291.2	49372	48218.2	64765.1	43638.2	55908.1	58765.8	24807.1	38409.2	57121.2	35171.9	59644.8	55549	38100.8	54132.4	82900	77348.1	48783.8	20360.4	58746.3	39444.8	34441.8	49045.6	53424.9	46479.6	43653.6	40150.4	62342	48132.9	79042.6	42711.1	56175.3	44228.7	24495.7
C9K0J5	Ras association (RalGDS/AF-6) and pleckstrin homology domains 1, isoform CRA_b;Ras-associated and pleckstrin homology domains-containing protein 1	91872.4	28590.6	26722.4	19681.2	23893.4	14800.8	17989	25108	24696.7			19175.1	20077.7	16792.6		17672.5	12920.6		14274.3	25679.3	20538.1	28137	11370.6	19183.2	15118.1	20101.1	10270.9	22551.1	29702.7	27335.4	16526.7	46964.1		26909	25032.4	34758.7	24394.9	29033.8	23172.9	42707.2		43766.5	39761.8	52096.5	18942.7	24296.7	38442.6	46316
D6R938	Calcium/calmodulin-dependent protein kinase (CaM kinase) II delta, isoform CRA_e;Calcium/calmodulin-dependent protein kinase type II subunit delta;Calcium/calmodulin-dependent protein kinase type II subunit delta;Calcium/calmodulin-dependent protein kinase type II subunit delta	47753.3	59152.9	59300.5	44506.2	44034.3	60063.6	89167	109795	112253	79669.5	83998.3	81042.8	171947	113543	101143	81086.1	119232	86002.4	127502	77912	89193.2	99237.6	102833	76354.4	113340	118250	92468.8	68609	102640	49652.2	135015	82270	52121.1	57112.6	80656.8	60193.9	73199.7	96397.8	134786	121726	114187	124020	136381	111588	124556	202058	138688	134978
D6R9P3	Heterogeneous nuclear ribonucleoprotein A/B	22990.2	125674	65643.7	80884.4	50093.3	81964.5	88696.2	99677.9	78405.5	130565	54718.9	54369.9	79950.4	64839.7	137394	126028	72213.8	101591	63151.1	53644	99630.3	108342	65196	104819	96763	74626.9	68594.2	134609	28443.7	62996.4	93609.5	127312	152597	148326	131110	94031.8	122255	96350.6	78166	77220.9	60011.8	121004	48587.9	149191	110928	36744.4	113696	26937.6
D6R9Q7	Sodium-coupled neutral amino acid transporter 9 (Fragment);Sodium-coupled neutral amino acid transporter 9 (Fragment);Sodium-coupled neutral amino acid transporter 9 (Fragment);Sodium-coupled neutral amino acid transporter 9;Sodium-coupled neutral amino acid transporter 9 (Fragment);Sodium-coupled neutral amino acid transporter 9	11520.1	17317.7		11297.3	11711.6	12021	14683	9173.5		13008.7		14733.6	11003.1	8266.25	20761.8	40620.3	14969.9	21106.2		15037.9	27024.3	42646.9	17142.7	18110.2	21704	29139.8		43961	13486	18648.4	11560.7	19311.2	44721.8	21816.4	45726.7	51050.1	39961.5	16797.6	11964	9539.94	22780.1		12832.8	16317.1	21922.4		13014.4	33752
D6RAU7	Endosomal/lysosomal potassium channel TMEM175 (Fragment);Endosomal/lysosomal potassium channel TMEM175;Endosomal/lysosomal potassium channel TMEM175 (Fragment);Endosomal/lysosomal potassium channel TMEM175;Endosomal/lysosomal potassium channel TMEM175 (Fragment);Endosomal/lysosomal potassium channel TMEM175	5391.52	7983.42	4868.16	5545.83	5402.54	4351.74	6114.04	6067.88	7430.18	3666.62	6879.25	6009.86	7098.96	6121.93	11303.2	14895.9	10170.5	9821.72	3720.17	6444.85	11204	3606.88	6299.08	8159.02	10679.9	10316.9	4716.43	12550.2	5554.09	15012.4	9320.15	8946.88	14727.9	7235.17	12385.1	10329.3	16199.4	6321.48	7726.66	5596.09	9739.71	2589.85	3969.05	3536.46	9004.75	11265.1	10355.4	15687.7
D6RB81	Alpha-methylacyl-CoA racemase	5810.4	14959.5	5195.43	7235.62	5973	5552.19	10946	7287.05	4321.8	3430.71	13355.3		7462.37		18505.5		6979.18	12016.4	7994.18	7708.34	7890.27	5202.05		9674.43	10050.3	15526.7	6578.28	9110.3	6764.33	13303.2	10391	14135.1	18166.9	13177.4	11249.2	14340	5659.91	8919.65	7733.24	7645.8	13519.4		8102.46	5300.89	12134.7		8410.83	10498
D6RC04	COMM domain-containing protein 10	13227.8	6387.17	4905.1	3049.33	4559.4	5554.52	3868.72	9084.2	10966	5162.84	7920.21	3262.69	7939.96	10538	4328.42	543.338	5797.89	3573.92	4882.74	2566.1		3342.27	6735.81	4293.6	8974.86		3268.13	2097.64	10300.5	1741.39	9648.41	3346.22	8107.59	3682.07	2643.94	5672.82	1935.46	3789.25	5295.65	5401.67	7675.16	7506.97	6525.5	2701.42	4552.9	10908.1	4616.46	4429.38
D6RCT7	Kinesin-like protein KIF15 (Fragment);Zona pellucida sperm-binding protein 2;Kinesin-like protein KIF15	51444.8	86645.6	37966.9	71960.5	35491.3	61073.4	137966	63275.2	139615	72670.5	51104.2	43413.8	77233.8	54057.1	65273.8	162507	76391.5	145930	41623.2	94474.5	136637	145091	36304.3	47198.3	149974	103548	54004.9	19219.9	28506.3	47472.4	205538	56506.9	31965.9	52503.5	71991.8	129337	130844	48179.2	73557	32918.5	243305	154401	132124	99226.6	153235	135184	84967.6	33223.2
D6REB5	Alpha-L-iduronidase	107172	61222.4	54566	55193.6	54737.9	51573.5	85161.2	77155.1	77268.4	79756.2	78572	86312.1	72389.3	59154.2	107004	115551	49129.6	61777.5	71840.5	88027.4	85281.8	124145	68058.8	84806.6	63459.6	137839	58139.3	97740.8	65921.6	79705.5	160544	96286.9	94594.1	64652.7	88123.6	87723.8	76209.2	87621	105906	68614.3	114629	50811.6	85747.6	80154.1	78925.3	66044	143037	63308.5
D6RER5	Septin-11;Septin 11, isoform CRA_b;Septin-11	18831.3	30926.3	52612.5	18659.8	18253.2	31523.4	19856.5	22307	27696.9	43090.5	38191.1	22194.1	29516.9	18742.1	30688.8	21663.7	32298	27376.1	29658.7	41548	31077.6	29751.9	25591.3	27818.5	46717.8	15519.2	22802.7	14093.1	31236.9	15393.3	18893.3	13674.1		10486.3		7987.43	15638.4	20668.1	33107	18361.3	19711.1	22675.1	30033.6	35733.3	20284	38368.2	22345.9	12763
D6RF48	Syntaxin-18	39029.3	60950.9	48974.9	49929.9	45252.2	36261.6	46579.7	32259.7	58924.4	53191.4	45219.9	43398.2	48549.3	44841.8	56121.2	72634.5	48882.2	42604.3	47599.3	36290.6	79618.9	101330	51913.4	58899.7	36365.7	59687.8	42681.5	50443.9	50019.2	46965	33599.6	46190.1	86855.1	80065	61674.8	88228.9	66311.6	36142.5	36775.1	46372.1	46540.4	33684.4	56872.4	57012.3	58256.9	82874.3	69908.2	60424.6
D6RGV5	Cytochrome c oxidase subunit 7A2, mitochondrial (Fragment);Cytochrome c oxidase subunit 7A2, mitochondrial;Cytochrome c oxidase subunit 7A2, mitochondrial;Cytochrome c oxidase subunit 7A2, mitochondrial		22443.7	11039	22404.6	17409.3	15811.5	14937.7	24470.1	22408.3	24306.1	16940	16953.7	26163.2	28433.3	27949.1	37857.2	32250.4	34995.3	34750	20957.2	39655.9	36890.2	32875	50202	53004.3	70826.4	18755.6	59571.4	25749.5	28522.4	58885.7	57752.5	57278.8		31357.2	47040.7	22973.2	32164.5	45361.2	34826.4	68845.6	22923.2	29606.9	30888.5	52777.6	64606.3	30570.9
D6RH03	Interleukin-6 receptor subunit beta;Interleukin-6 receptor subunit beta;IL6ST nirs variant 3	22857.1		20266.5	17714.1	20993.1	22942.5	25985.1	15572.5		16870.3		22261.6	23015	15926.2	33390.3	19781.9	16540.4	22283.9	15930.6	19080.4	23133.8	15149.2	23050.4	23092.8	35109.3	32408	14427	32497.9	23414.7	16621.6	24064.6	21886.5	35947.7	30226.4	14987.5	25641.4	25413.3	24010.5	26453.9		25756.7		13949.4	20076.9	29205.1		25209.1
E5RFK5	Cyclin-C;Cyclin-C (Fragment);Cyclin-C (Fragment);Cyclin-C;Cyclin-C	133248	51052.4	85127.6	80617.8	61407.4	55738.3	48265.4	56001.9	66714.9	98520.2	97076.6	50251.4	50886.2	56936.5	103070	45378.8	62063.6	54559.3	61850.3	54993	43801.8	40667.4	44986.4	48066.5	33966.5	32699.7	48988	23146.7	38725.6	67453.2	45664.3	47029.6	29243.9	85940.7	58940	30829.8	51560.9	38134.6	55663.6	64629.7	30317.4	71202.9	53203.3	48241.4	29520.7	33968.5	49416.9	57865
E5RHI7	Protein RRNAD1 (Fragment);Protein RRNAD1;Protein RRNAD1	593116	290957	468928	338652	374366	277672	209836	223793	304517	453300	455308	474329	295074	282653	453131	227593	398244	346299	245930	259688	292206	265903	270346	163611	152357	134680	267446	174782	222605	345811	752197	200983	340230	326563	473450	227720	396397	316927	166240	314033	149775	392261	334731	217461	198218	167656	320627	552862
E5RHU3	Syndecan-2 (Fragment);Syndecan-2 (Fragment);Syndecan;Syndecan;Syndecan-2	11022.5	7025.11	9460.59	5209.08	6462.8	4263.96	5866.05	3010.61	3150.9	2946.87		12871.9	3840.92	1819.14	4316.89		4889.73	3333.9	2349.56	10093.2	2504.46	3099.18	2815.3	2979.13	3593.7	5722.95	4570.27	3785.81	7109.78	7544.44	3014.91	2912.22	9586.36	4839.67	4860.79	13159.4	5332.5	6699.22	4345.08	4159.6	1060.85	6432.08	3195.85	11987.6	6271.31	3962.98	4260.26	1914.28
E5RHW4	Erlin-2 (Fragment);Erlin-2	62750.2	52031	30753.3	31575.4	28681.2	36478.7	74441.3	48860.5	44827.9	49277.1	33997	39455.7	52484.6	44097.7	69019.6	49853.7	51989.2	45457.3	45329.6	37483.7	40526.4	47374	39531	45127.1	67459.9	126248	42749.8	93368.7	46640.7	77885.5	64232.1	81282.9	155240	73318.6	88328.5	100064	78086.1	61759.4	82267.1	45932.8	82580.8	38198.8	32373.3	62529.5	119013	89469.7	48779.4	142851
E5RI99	60S ribosomal protein L30 (Fragment);60S ribosomal protein L30	5116.73	28570.1		25690.3	32408.6	29890	48717.8	39559.3	57731.1			28363	30677.1	44318	60435.4	18003.4	41512.4	33239.5	14995.7	10427.5	4410.78		21960.1	24190.9	39062.8	43108.3	29080.6	24787.7	31915.2	23952.6	46052.2	30249.5	39710.5	37759.1		41440.4	5351.25	38198.5	50796.4	28777.1	42748.7		28428.5	20973.8	37300.3	66288.9	4605.7
E5RIP4	Zinc transporter ZIP14 (Fragment);Zinc transporter ZIP14	28537.6	43352.5	28857.6	28274.1	18919.8	24768.5	27920.5	23948.2	30336.4	37155.6	20814.6	31227	23168.7	29038.1	40181.4	60748.3	29094.7	41039.9	15022.6	27580.6	26389.1	33499.7	29946.7	26272.2	29051.9	60064.1	22111.3	35561.5	24659.8	49574.5	27846.1	54379	79735.6	111357	60547.4	124454	91967.7	34036.5	45040.4	25745.9	39020.1	31453.6	31508.8	45406.4	38220.2	60318.6	23154.1	47484.8
E5RJZ1	Cytochrome c oxidase subunit 7A-related protein, mitochondrial;Cytochrome c oxidase subunit 7A-related protein, mitochondrial (Fragment);Cytochrome c oxidase subunit 7A-related protein, mitochondrial		9483.46			6182.51	3890.69	9419.81	11343.4	12403.6			5509.77	11086.7	11175.8	10125.1	8740.44	8254.42	8083.31	9467.79	5798.16		14651.2	11791.3	11011.5	20313.2	22019.7	6303.04	15999.2	5744.42	6438.43	14966	15069.7	33917.5	10414.4	10373.7	15703.9	7084	9547.62	11296.1		18439.9		7870.78	8334.71	24218.4	13048.2	10739.6	15409
E7EM64	COP9 signalosome complex subunit 6	37431.6	28427.6	18806.1	26642	37070.9	34125	31926.6	41122.4	30975.9	40537.5	52162	26415.5	45250.8	42026.9	35708.6	17777.8	33918.8	20962.6	39480.3	22674.9	17439.9	35291.8	35273.4	27276.8	36796.2	24009.2	30904.5	25223.6	31816.1	24969.5	32161.6	40852.5	62916.4	41263.5	37791.3	45328	44805.1	31835.5	37013.1	33260.5	38114	33451.2	39198.9	26288.1	30658	30957.7	26050.8	39540.4
E7EPB3	60S ribosomal protein L14	126266	160155	199280	261677	228006	325064	182862	545844	227437	354030	293056	199199	335722	451432	360710	355262	365863	370491	332961	371864	318871	202503	421935	363379	374415	322950	347838	299673	341930	108046	290668	197801	100832	129329	159337	105300	139680	375165	348927	368908	366459	116837	313870	336647	323341	362969	178259	119719
E7EPN9	Protein PRRC2C		9593.06	13983.3	16339.6	12118.7	6166.03	6334.24	6434.83	8054.47	14924.9	9525.6	6567.75	4672.09	5287.47	9645.27	7873.72	6896.46	8515.56	18237.2	6794.39	10197.1	8986.76		8110.83	7705.47		10966	7537.28	4455.14	32558.8	10669	8152.85		12135.9	6256.74	7565.34	13234.1	19940.7	7520.5	12810.8	3428.13	9097.02	12255.2	8417.49	5463.54		12861.7
E7EPT4	NADH dehydrogenase [ubiquinone] flavoprotein 2, mitochondrial;NADH dehydrogenase [ubiquinone] flavoprotein 2, mitochondrial	29076.5	24426.5		18495.8	11366.6	23120.4	24248.3	19004.5	18219.4	44734.5	17701.8	19767.1	24690.1	35229.8	28783.9	26164.1	33036.2	27166.5	39532.6	21194.1	14030.3	40326.4	29950.6	39231.6	38392.3	66007.1	25435.7	36458.3	37146.5	18388.9	37984.3	22350.2	70797.2	43468.9	33877.3	35279	22111.1	21533.6	29682.1	24933.5	48084.5	23206.4	31786.8	29924.8	37313.3	37262.3	22587.3	54276.7
E7EQ72	Transmembrane emp24 domain-containing protein 2 (Fragment);Transmembrane emp24 domain-containing protein 2	5979.76	8203.75	5203.75	6910.94	5561.78	7550.31	16274	14606.4	5483.61		5758.4	12009.3	9352.7	12261.8	17591.9	7180.47	8686.37	10606	7230.62	9541.15	6064.95		6468.04	9620.54	10979	16021	10873	13266.3	8461.28	26284.1	11292.1	18303.8	36110	9343.99	9758.92	10626.5	6264.89	14761.7	13093	10579	12884.5	6042.56	6430.04	10648.4	21211	12285.6	5126.6	13705.3
E7EQR4	Ezrin	35098.5	28439.2	52684.4	93429.2	65441.4	62035.1	36854.3	45831.1	37664.3	68500.7	85059	53481.9	37353.1	51882.7	56735.7	40955.3	56329	48863.8	74962.8	107032	43065.6	66633.3	62027.7	37957.5	37404.8	50879.6	65349.9	34226.5	63426.1	90301.1	86615.8	48742.9	32670.2	123603	70590.9	72257.7	139507	126152	68253.9	116776	40225.3	177056	177170	172930	43755.7	59126.9	58263.2	38036
E7EQR8	Protein YIPF3	20977.8	31194.8	17688.4	30155.7	16506.5	14247.9	33927.7	14775.4	21402.6	23473.9	20334.7	18582.7	12630.4	11413.2	38099.1	32420	23309.8	34202.7	22350.5	21815.7	34948.7		24771.7	25206.1	15702.4	35105.4	30041.9	25613.3		53535.2	25571.7	31535.5		35657.6	28278.4	28327.7	33311.9	18827.6	26434.6	17527.1	24690.5	27146.5	18029	17093.5	23758.5	27666
E7ER77	Endoplasmic reticulum metallopeptidase 1	14714.9	17732.2	14622.5	21737.7	11909.3	15533.9	14848.1	11147.6		20499.6	28513.7	20795.6	7717.3	11518.2	24085.6	25091.9	19063.1	34288.4	7126.61	21607.7	18980.3	14853.8	13562.6	16489.3	11409.4	18605.1	15936.2	26782.7	7957.26	22455.1	21692.6	12488.7	13813.5	35311.1	16063.8	21337.3	31345.8	14583.3	13013.4	13043.7	17266.7	12751.1	10226.9	13850.8	14691.6	13013.7	20291.9	17900.7
E7ESL0	39S ribosomal protein L22, mitochondrial;39S ribosomal protein L22, mitochondrial;39S ribosomal protein L22, mitochondrial		24008.2		17523.5	49678.8	25195.9	66856.1	53560.1	51716.7	84076.9	32368.2	44079.2	48063.1	56842.4	56936.5	69207.5	58361.5	88443.5	62324.6	13927.2	55418.6	38617.3	64285	63944.1	78125.4	128227	55091.9	61359.7			64226	68042.3	42201.2	215737	57405.3	56139.7		51524.1	74446.4	70218.7	87995.2	14334.1	9282.69	40444.4	108102	52647	37646
E7ESY4	Metastasis-associated protein MTA1;Metastasis-associated protein MTA1 (Fragment);Metastasis-associated protein MTA1		21574.4		16508.8	12781.8	13868.9	12863.3	9148.3	8067.95	13750.5	8054.16	10295.8	10480.1	8503.62		17336.4	13780.3	14836.5	17447.9	11357.2	25637.2	13232.5	17409.9	13349.9	13869.4	16679.9	9514.61	28168.4	9368.55	13330.3	17436.8	10923.6	2727.83	10413.5	10134.7		10527.5	7683.22	10708.2	9449.22	18816.8		6588.34	11118.5	18354.2	12521.4	9392.33
E7ETU5	RNA-binding motif, single-stranded-interacting protein 1;RNA-binding motif, single-stranded-interacting protein 1;RNA-binding motif, single-stranded-interacting protein 1	89719.4	76950.7	50037.2	73771.4	70745.9	81377.6	117254	110245	95094.3	32563.9	52234.7	60833.7	104670	84818.1	114729	83123	93414.3	87146.6	43547	79262.3	70632.8	100181	83419.2	105865	143254	161392	76520	120094	96221.2	66806.9	118413	89898.7	92055.4	66704.2	66006.8	104395	60995.9	108626	143468	74557.2	131832	60555.7	66444.1	88348.8	210716	169237	68506.6	15378.4
E7EUU4	Eukaryotic translation initiation factor 4 gamma 1	40612.2	67925.7	101500	98811.9	104338	83527	75514	101512	117186	81523	81964.4	85662.6	90927	95742.7	89363.3	64557.2	74691.5	83222.1	122821	104293	71671.6	18899.8	84423.2	69683.7	98747	51634.7	106799	39985.8	111034	56879.9	102579	80024.3		25972.4	24038.6		18304.5	51020.7	94733	106331	104260	108751	82797.4	88733.9	51860.3	101548	91536.2	36992.7
E7EV01	Calpain-5	21271.6	25705.3	26615.7	15057.3	20499.7	22293.2	16537.7	15012.5	22120.8	18770.7	14384.1	18002.2	17875.1	14836.6	18306.3	28214.6	16362.5	18046	15776.5	13104.7	21867.7	26572.2	12397.3	20581.9	15200	18767.9	22546.4	16771.4	20201.8	9297.92	13757.8	6740.54	9590.03	9000.87	10419.2	5805.47	7415.92	6248.54	7906.25	8893.28	14294.4	17592.6	5423.02	12842.8	7939.51	17365.9	13565	27015.9
E7EVH7	Uncharacterized protein;Kinesin light chain 1;Kinesin light chain 1;Kinesin light chain 1;Kinesin light chain 1;Kinesin light chain 1;Kinesin light chain 1	83478.1	49846.8	60815.3	69776	92374.8	65335.7	60414.1	64655.6	71365.1	63515.4	86287.3	66290.6	77438.1	79892.6	79458.8	44297.2	100259	61947.9	112986	89601.3	62579.9	49289.4	82350.1	60725.1	70241.9	54348.3	93389.2	38679.1	95389.6	40855	52311.4	42314	44027.1	39298.1	47405.4	35344.3	47080.1	66358.5	52567.5	79918.8	50792.2	70435.7	97993.9	98640.2	39824.1	66450.4	72350.4	80759.7
E7EVQ6	Squalene monooxygenase	4810.39	9188.42	7608.73	9523.5	6550.34	10224.2	16920.9	6319.07	6858.73	9038.45		8363.5	5676.97	7320.45	9157.52	10849.9	3256.52	7916.71	5333.18	7631.79	7562.56	7280.05	4804.09	5523.82	4007.48	6241.12	6306.65	5854.25	10831	7970.09	4045.67	6977.54	7751.08	9877.23	8051.55	7406.7	9245.6	3656.38	4609.15	3603.06	6990.34	1559.72	2916.99	1832.49	4481.98	2972.16		1873.61
E7EVZ5	Prenylcysteine oxidase-like	21486.2	77961.1		26441.3	31463.1	21054.3	32405.5	22430	45128.5	36330.4	40688.9	17173.7	21121.1	29200.7	40019.4	47397	40172.9	25520.1	29658.8	19607.9	36735.4	45216	25301.1	32679.2	26190.2	41094	38933.1	39834.5	37409.4	19582.2	32826	11119.7	87639.4	60525.6	41828.3	63796.2	57820.5	32021.4	26378.7	17427.8	37588.5		24392.2	22052.4	37176.7	28978	25165.2	87583.1
E7EWP0	NADH dehydrogenase [ubiquinone] 1 beta subcomplex subunit 5, mitochondrial;NADH dehydrogenase [ubiquinone] 1 beta subcomplex subunit 5, mitochondrial (Fragment);NADH dehydrogenase [ubiquinone] 1 beta subcomplex subunit 5, mitochondrial	44410.4	45328		33903.4	37996.1	35610.5	48085.2	25457.9	38477.8	32815.9		49595.5	39118.2	35950.3		76870.8	39624.2	53370.2	45805.2	33898.7	62412.9	94413.1	41615.1	72040.7	61980.1	98402	29868.5	94315.5	46116.9	101897	62336.8	80247.6	74449.9	32481.8	67405.9	78450.6	65629.5	48217	49303.9	51384	42604.4	47809.7	31114	25564.4	91024.3	39017.8	61037.1	76262.6
E7EX17	Eukaryotic translation initiation factor 4B			7481.8	23265.4	11549	30316.7	39117.7	65514.1	58856	33407.3	35579.6	45419.6	41062.1	29001.3	35685.1	73158	33565.2	24195.9	47290.3	60956.9	50244.8	82228.5	38504.3	38979.6	42295	49053.9	38089	82292.5	52360.6	10513.1	34576.6	78382	9350.04	18817.4	21735.1	13732.5	16251.6	58318	58381.6	65851.3	38327.7	61128.2	46170.5	79709.7	66691.9	51245.5	52396.8	22190.4
E7EX70	DNA-directed RNA polymerase I subunit RPA49		40335.3	23761.6	18849.3		21474.8		30208.6	38544.5	39053.4		17980.7	41336.4	23122.3	18967.4	28185.1		21384.8	20685.5	17496.2	31947.1	47229.6	19992	28900.7	21352.6	27758	19106.6	37573.5	19279.9		27566.5	44901.4		39258.4	35299.1		23429.7	21954.1	22454	24742	45086.5	26003.2	14975.6	22308.1	42395.2	27570.7	14004
E7EX90	Dynactin subunit 1	122602	63326.7	95089.7	75593.7	91203	84881.4	57615.8	55760.6	76771.6	69138.5	91058.2	91291.2	65665.6	63746.5	97809.1	76543	98587.7	74245.9	110571	96914.7	74311.6	91671.9	90644.2	66712.2	57396.7	49612.7	91244.2	70896	77958.9	68966.9	71275.8	60236.1	55031.3	68530.5	72184.8	62024.5	67525.3	80094.1	52653.2	90794.6	42828.3	90565.5	112732	105080	39875.2	57897.8	105470	127390
E9PB90	Hexokinase-2	33509.5	28282.9		16783.4	21129.6	16740.7	24541.7	14058.8		31514	31918.8	17963.1	19576.1	23340.6	23347.9	40519.1	31384.3	25696.1	32566.7	21585.3	34675.5	35451.6	27945.1	22545.1	19591.5	49784.4	26082.7	36114.1		46540.4	52978.1	69656.8	66407.1	79776.1	97854	73395.4	88800.8	44486.3	26929.2	55816.4	25061.4	48920.9	43780.9	59719.1	36100.1	56392.6	49729.1	145180
E9PBC1	Epsin-2;Epsin-2 (Fragment);Epsin-2;Epsin-2	10921.6	12500.4	10434.5	7506.75	9467.02	7626.89	9592.14	11079.1	6182.01	9420.42	7973.38	9092.31		10062.7	9803.54	9399.22		7533.56		14246.5	8726.38	9664.19	7929.14	11465.9	7015.62	17520.8	10663.5	10421.3	15654.2	7111.67	12922.5	10484.9	15348.2	12634.8		21409.6	11024.7	13544.5	12721.4	7090.61	8804.82			4870.57	15858.1	9729.92	5614.2
E9PCB6	Neurolysin, mitochondrial;Neurolysin, mitochondrial	57578.7	66649.4	44835	58280.6	43575.8	37011	17936.4	36673.9	77941.4	60070.5	67598.5	15250.7	41525.8	44113.4	70312.7	99128.8	81621.9	78644.8	80030.2	50450.5	90565.2	51112.5	61463.2	61854.1	61798.1	88377.6	45041.5	85858.4	50130.7	19471.4	69067.9	72140.7	86519.5	76854.9	74826.9	70572.5	91872.5	60883.8	52678.2	70298.9	85312.3	76001.9	66808.5	77412	74245.8	100653	84672.1	102332
E9PCD7	Alpha-mannosidase;Alpha-mannosidase (Fragment);Epididymis-specific alpha-mannosidase	25149.6	12282.6	7197.77	8093.28	20005.6	22980.8	25612	13760.9		11403		21863.2	10457.1	19678.5		12725.8	14002.2	21553.7	17188.1	21327.3	14621.8	26877.6	9885.1	23205.4	30206.5	35021.6	18234.6	26181.4	19704.1	32329.5	38022.5	22172.5	53967.6	22559.7	25403.6	26565.9	20398.7	35218.6	32912.9	21397.2	18334.5	21393	13010.3	24078.8	25300.8		35919.1	38036.2
E9PDF6	Unconventional myosin-Ib	140437	160435	213175	183832	165547	149437	177446	97550.1	146074	139205	133656	167381	123838	94246.4	160580	252810	183106	244965	140978	166916	199876	158567	176817	210361	209222	175902	122398	249052	119289	364601	195112	207928	109199	272015	213948	247185	209755	124059	125153	161687	131599	161099	129839	299848	123336	137208	182377	198390
E9PEB5	Far upstream element-binding protein 1	84011.6	157839	77554.5	106058	81650.6	107016	123218	133235	131022	124977	103613	63000.4	139257	135936	130098	133254	147297	165087	175369	73343.5	117533	200573	180318	189516	200101	203679	135872	206361	110479	55688.1	229744	219529	194084	137961	140520	227320	101303	198480	201383	149883	227574	111358	193141	155774	210728	186890	120814	39073.5
E9PF19	Transducin beta-like protein 2	23171.9	111929	63622.9	87686.4	65452	64370.6	78018	94801.5	76679.8	74241.8	70998.4	54233.5	83108	93373.9	83590.3	158989	85816.8	113695	86972.4	76263	154094	97897.5	83073.5	106550	135561	137132	80520.2	106533	89980	71578	78702.6	85194.5	30186.8	80797.7	86864.3	43140.1	58724.7	66637.4	99066.2	84675.9	128423	90226.8	69712.4	73668.3	109340	101029	71018.5	51100.2
E9PG46	AP2-associated protein kinase 1	48798.5	26739.8	42894.1	34484.9	40339.7	31251	33659.5	35716.8	30761.7	29815.4	39436.7	34519.5	38222.2	42160.7	35321	22375.3	40991.3	29658.4	34447	41336.3	30153	21578.4	35080.9	26302.6	33901.5	29724.8	35921.3	15311.6	40606.7	29084.9	29490.9	24514.4	17208.4	21396.9	21499.8	19647.2	32597.5	31964.3	30380.6	40787.5	23996.2	43108.5	39155	49496.6	24104.8	37931	41156.3	31590.1
E9PGC0	Ras GTPase-activating protein 1	32154.1	23331.6	28337.8	35727.6	25214.7	21655.3	17885.4	18061.5	20012.6	32707.1	36248.5	22835.3	21709.3	28007.9	33837.4	7478.86	26864.8	39300	33354.6	20722		8835.65	29764.9	21063.9	17914	21838.1	23733.3	40782.3	18617.9	22677.6	27722.5	20315.8	4145.18				23177	25080.5	18952.5	32575.4	16838.8	37094.8	42545.3	22477.4	12854	24575.9	34457	28828.4
E9PGC8	Microtubule-associated protein 1A	25311	22883.8	37087	32953.4	45247.5	39968.3	16540.7	43797.5	8282.63	33847	47833.6	33004.2	42361.2	42751.7	22394.2	18932.7	43423.8	27299.5	40049.1	43349.9	14290.6		37979	25611.3	39999.1	25046.9	34882.5	8434.82	58627.2	19132.3	61361.3	18975.4	19512.4	22869.2	29553.9	16618.6	18767.9	27506.8	34056.7	48722.4	23245.7	14096.1	110991	30118.9	24621.5	44768.3	25276.5	41297
E9PHY8	Maestro heat-like repeat-containing protein family member 1	9978.29		6959.44	5678.11	6437.11	6042.9	4553.15	3237.09	3442.46	6065.41	7967.33	7059.39	3208.92	3430.9	7827.28	3689.05	4559.3	5560.58	6523.41	5060.99	2345.12		3258.32	3186.63	3138.21		4591.65		4392.15	6180.35	5441.87	3134.24		4646.1	5035.27		5347.14	3266.06	3649.94	6463.86		7135.53	5680.74	13098	2481.24		6428.29	2445.04
E9PIF4	Sialidase-1	22788.8	24940.9	13964	22396.7	20319.4	29295.5	46684.6	35498.6	20421.4	26214	27319	33693.5	31375.6	33265.3	35510	27369	33095.4	20429.1	31409.1	24099.7	23587	24976.6	18490.7	23516.3	22854.7	38964.3	22551.7	32580.8	29206.3	38043.4	60091.3	41676.9	47598.6	40560.4	33877.6	49147.3	27163.6	27896.5	38374.4	23556.4	29087.8	24719.8	41710.3	28898.6	32533.6	32817.5	32597
E9PIK4	Tumor protein p53-inducible protein 11;Tumor protein p53-inducible protein 11 (Fragment);Tumor protein p53-inducible protein 11 (Fragment);Tumor protein p53-inducible protein 11 (Fragment);Tumor protein p53-inducible protein 11 (Fragment);Tumor protein p53-inducible protein 11 (Fragment);Tumor protein p53-inducible protein 11;Tumor protein p53-inducible protein 11 (Fragment);Tumor protein p53-ind…	86387.3	82442.2	47457.3	38236.2	46327.2	45340.6	155962	46248	41007.6	61176.3	45202.4	109177	28674.8	23256.2	37326.4	59964.2	35597.5	41632.8	18108	81999.5	74124.5	57388.8	13388.4	47533.3	35676.6	61191.7	61622.9	66721.1	72725.4	353914	118555	61778.3	84538.1	109441	154248	124229	78278.9	51626.4	84530.8	40170	39374.7	56461.1	23422.5	116429	53748.6	63039	64890	273607
E9PIM6	Thy-1 membrane glycoprotein (Fragment);Thy-1 membrane glycoprotein (Fragment);Thy-1 membrane glycoprotein	768500	1.35622e+06	1.02407e+06	955911	1129307	909750	3588974	844008	1.47555e+06	845179	1.29925e+06	1.45445e+06	651276	686686	1.23106e+06	588520	1.32997e+06	1.09516e+06	583167	830781	1.1485e+06	1.66433e+06	1.16991e+06	711173	1428213	669531	863126	1.71624e+06	2.13032e+06	812277	777925	792601	3439244	893108	1.44033e+06	1.12525e+06	272490	984486	1003609	1.04728e+06	698485	742103	1.08866e+06	993443	1.09781e+06	1.09936e+06	1.08511e+06	3368524
E9PIT3	Prothrombin	49207.5	77345.7	23930.5	32577.7	32513.1	25194.5	48842.5	24576.3	213754	38993.2	40330.3	23210.3	40382.5	23046	46530.7	158634	42712.9	87209.7	14428.4	11970	88926.9	229551	30454.6	85255.6	116138	488455	22323.9	216623	6334.56	99402.8	61619.3	192252	1444685	364474	664172	723450	706270	195074	143241	128547	98743.3	37217.5	38820.3	97924.4	294647	169896	259434	1.11698e+06
E9PJ42	Transmembrane protein 41B	4566.85	4445.75	4130.64	5592.21	2413	2853.19	4772.5	2599.3	3509.11	3516.31	3763.71	3017.93	2585.39	4363.67	2552.8	3409.77	2008.33	2085.84		2060.22	2909.07	2567.53	1630.64	4242.28	1546.44	4423.61	2236.97	2948.83	4227.27	6343.36	2306.03	3379.77	5595.87	5005.82	4890.23	5442.07	4440.18	3088.29	2015.38	2923.52	3127.11	2745.86	1046.32	2254.12	3124.86	3569.13	1758.93	2927.03
E9PJD7	Cysteine and histidine-rich protein 1	26581.4	23381.1	29678.9	16698.9	21779.1	25121.5	17671	21838.9	33759.3	17475.1	32644		18433.5	23037.4		18163.7		21925.9	37262.6	19427.1	16999.9	16151.3	15612.1	17401.3	17806.3	19494.3	24510.6	17394.3	24206	41865.8	25272.6	20422.2	26375.3	46851.8	27643.9	34593.2	21668.7	21197.1	18275.4	20284.5	21976.9	36658.1	27846.3		20464.2	17643.6	16786.8
E9PK19	E3 ubiquitin-protein ligase synoviolin (Fragment);E3 ubiquitin-protein ligase synoviolin (Fragment);E3 ubiquitin-protein ligase synoviolin	9592.68	17799	13745.9	16841.2	10400.8	11185	17467.3	10362.3	7897.53	10048.1	9326.3	14699.8	8917.97	9795.82	16462.1	10374.7	14821.7	13631.3	9729.52	9099.88	8110.22	6445.86	6945.72	10072.8	7373.23	15693.8	7990.18	10500.2	4617.24	26533.5	18799.6	17937.9	21936	26396.1	16262.2	21040.1	23378.5	18351.6	15375.4	11939.1	10197.9	13258.1	9915.64	15895.5	10987.9	7733.67	11052.5	19325.1
E9PK73	Succinate dehydrogenase [ubiquinone] cytochrome b small subunit;Succinate dehydrogenase [ubiquinone] cytochrome b small subunit;Succinate dehydrogenase [ubiquinone] cytochrome b small subunit (Fragment);Succinate dehydrogenase [ubiquinone] cytochrome b small subunit (Fragment);Succinate dehydrogenase [ubiquinone] cytochrome b small subunit;Succinate dehydrogenase [ubiquinone] cytochrome b small s…	11973.8	14125.6	11345.6	13998.1	11301.1	10152.3	10744.8	12539.6	13483.2	9833.56	9401.89	8712.06	11518.7	10923		12710.5	8218.86	11082.7	9795.35	9662.45	14100.1	14962.2	15492.4	17714.7	13028.7	14963.8	7317.11	17231	6983.49	23196.6	13993.4	24728.7	28249.1	13246	16343.5	20595.4	15685.6	9776.54	15094	10738.3	13473.7		10972.4		19205.4	9065.22	12495.1	21653.5
E9PKG1	Protein arginine N-methyltransferase 1	29369.8	38860.9	23299.7	28636.2	26287.1	23448	33312.1	34316.5	23673.5	28655.4	25458	21649.7	33413.1	33815	104631	44720	30961.9	37631.7	32596.5	21395.2	33047.9	37738.4	33744.4	32664.7	37924.1	34664.7	30246.7	38670.9	57470.3	26067.9	28048.6	36287.6	28509.5	22122.9	58113.6	26478.2	66768.6	23509.6	32737	25973.8	36574.3	54166.5	26835.8	20485.7	41267	23659.3	24237.8	58520.5
E9PKH6	NADH dehydrogenase [ubiquinone] iron-sulfur protein 8, mitochondrial (Fragment);NADH dehydrogenase [ubiquinone] iron-sulfur protein 8, mitochondrial (Fragment);NADH dehydrogenase [ubiquinone] iron-sulfur protein 8, mitochondrial	3992.2	10812.6	4513.07	5820.95	5559.9	8362.41	12676.4	12322	15119.1	10755.2	6857.14	7031.31	12047.5	13835.3	9307.81	13122	8449.52	8791.38		6086.65	13918.2	20860.3	9587.61	16202.6	23628.2	34995.7	6352.24	23185.4	14025.9	12528.1	13256.5	16849.1	45561.1	16004.4	11284.4	21809.5	12166.3	14103.2	18195.8	7573.55	33307.2	8034.31	7520.85	8427.41	33990.7	25540.4	12963.4	11431.3
E9PLK3	Aminopeptidase;Puromycin-sensitive aminopeptidase	261623	126696	177236	169565	207968	251464	109534	176293	204914	233047	309745	227356	236328	205715	294237	138224	289026	158970	320839	227459	168853	151687	214993	148343	154784	76307.1	222452	115527	177797	117897	202158	150726	37718.6	81260.9	104912	84817.8	117322	151459	135049	281134	137905	231229	259841	216945	79623	147229	209484	155540
E9PLL6	60S ribosomal protein L27a	26199.6	21662.3	30361.4	68195	77799.9	42070.3	17460.1	101258	49010.5	53609.5	44169.5	22098.7	92471.8	115065	88647.1	53823.5	79198.3	82786.1	92533.6	36191.8	42166.1	49880.4	87158.6	59090.7	99033.3	37030.3	47935.1	47668.6	44802.1	19960.2	57732	28465.3	20072.7	28737.5	31607.2	26154.8	26699.1	71666.7	72024.1	36555.2	110644	16617.5	47818.2	45753	69120.9	82999.6	48315.7	24746.6
E9PLN8	Uncharacterized protein (Fragment);Vitamin K epoxide reductase complex subunit 1;Uncharacterized protein (Fragment);Vitamin K epoxide reductase complex subunit 1	237803	150700	118719	129944	128533	137637	246733	181429	151392	161220	175755	334446	118135	164781	175689	213248	145588	142005	106926	192610	205968	160291	133323	139905	188394	238187	153791	248097	201999	477500	308179	157056	251729	229307	164892	273565	270699	154315	109908	290163	155523	218711	163090	244457	170802	194512	194528	344129
E9PM75	NAD-dependent protein deacetylase sirtuin-3, mitochondrial;NAD-dependent protein deacetylase sirtuin-3, mitochondrial				3950.64	3638.95	3421.35	10064.2	8009.36	11231.3			3437.62	10379.2	9939.69	7331.71	5063.03	5695.87	8309.67	4950.86	3826.34	7283.42	7788.39	5671.32	8596.6	7827.14	13197.8	5006.57	10301.3	1867.59	7844.72	10426.7	13793.4	5444.63		11918.3	10744.3		8914	11005.8	5119.41	13320.2		5044.93	2029.18	11623.6	8696.88	4872.7	4830.5
E9PMB9	Malic enzyme (Fragment);NADP-dependent malic enzyme, mitochondrial	39865.7	42874.4	26723.8	38421	24855.7	42370.7	19908.1	26225.4	39535	26159.2	29591.9	39253.3	25871.5	23520.7	34920	60348.3	30406.5	44451.3	31736	45157.8	30857.8	61137.5	31925.9	35428.6	20133	30358.8	41183.9	41115.5	25480.2	42978.1	62991.1	76031.8	96551	47969.8	67489.1	56024.9	55753.5	41371.9	39271.5	46600.4	32238.5	25779.5	44036	37560.5	23549.2	42111.1	32684	82540.4
E9PMR4	Tetraspanin;CD151 antigen (Fragment);CD151 antigen	97632.5	72454.4	57733.2	56448.2	54639.7	60534.3	96342.4	52145.4	46960.5	58292.9	53851.4	80634.2	36273.3	44796.8	62067.6	91289.3	65933	63939.9	43084.1	80253.1	65180.1	66029.4	57472.5	52854.6	44123	150542	59493	63889.1	89105.9	228987	71913.6	57476	222862	216210	137700	168659	244010	93799	61413.9	36469.4	46307.3	85368	47110	131845	84103.6	47744.4	71281.9	188565
E9PN17	ATP synthase membrane subunit g;ATP synthase subunit g, mitochondrial	122472	82499.7	91889.3	150580	67786.3	62526.4	68599.2	95135.6	145956	102887	68614.5	77954.9	108070	105124	222423	100338	115367	113285	135529	75518.3	98796.9	457361	107393	124123	97335.7	260206	149304	187275	104579	97790.7	156005	145554	272362	137045	212052	269549	89857.6	106627	124868	98623.8	136707	106680	139830	388064	145080	134039	179328	224758
E9PNR2	Ras and Rab interactor 1	19957.8	9320.4	23451.9	18203.2	33459.5	22180	8161.36	27554.9	22907.1	21151.8	19755.8	15596.7	26002.7	21283.4	18338.3	4833.06	20139.7	9446.69	26847.2	8317.3	10390.7	6841.79	22356.1	5525.8	23500.9	4131.15	17734.8	6355.32	20246.4	6305.52	8235.44	8597.91	5167.61	4952.62	5577.4	3596.43	5042.03	15050.5	23461.9	22779	16247.7	29942.8	20230	9212.69	8765.72	15339.9	20438.3	7031.03
E9PNW4	CD59 glycoprotein	702767	450718	478160	531082	500114	447304	826581	619794	284907	413779	406972	426151	325806	402826	319482	665368	258137	269705	172692	464523	352053	806764	303448	571385	425385	1.25652e+06	321085	550652	741006	692223	599607	449526	1.37243e+06	405841	466519	866570	507295	382345	502784	334665	534204	461168	377588	422916	900317	431731	494617	1.17754e+06
E9PQM0	Phosphatidylglycerophosphatase and protein-tyrosine phosphatase 1		9376.36	5263.21		2389.31	2858.35	4379.77	3481.35	5093.75	10845	6527.26	2889	3945.85	4080.82	12133.4	8195.16	6126.69	8229.72	3294.62	2859.31	9702.63	7105.17	7091.62	8618.9	9633.88	10099.2	2111.12	11091.5	9283.84	6555.7	8830.88	7002.67	5525.49	5619.08	5731.58	5554.54	3953.77	4209.79	5022.97	6705.01	11021.6	5291.48	6331.02		6721.65	11698.4	4645.69
E9PR30	40S ribosomal protein S30	19492.7	39742.9	32413.8	83148.1	100709	53567.1		108361	90084.9	102593	94788	17238.6	91514.3	135839	143021	90247.2	89799.4	103530	142708	63540.5	69955.3	49126.9	123055	77922.8	121893	16558.6	52552.3	66794.5	67970.8		65304.3					20186.9	33507	98107.7	73321	30878.9	114016		58765.1	38701.1	28848.5	113042	51162.1	18596.8
E9PS00	Fatty acid desaturase 3	12064.7	12256.4	9763.06	16724.7	9671.27	6893.58	18723.3	8374.77	6910.79	8119.88	7070.46	9016.65		8176.94		10890.9	6706.49	12544.6	6461.19	12297.1	16103.2	3801.48	9208.64	13009.7	8620.95	34378.6	11400.4	12531.3	14534	50679.9	14763.3	15105.9	17375.4	27407.1	16211.6	21637.5	20542.1	12146.4	12869	8694.34	8116.82	11491.4	15127.9	19300.7	16609	13436.5	17797.6
F2Z2T0	Rab-like protein 6;Chromosome 9 open reading frame 86, isoform CRA_d;Chromosome 9 open reading frame 86, isoform CRA_b;Rab-like protein 6	13598.7	11054.7	14896.9	16312.9	14481.7	16088.1	5350.31	12975.6		15227.4	12636.5	18839.7	19164.6	22942.5	27488.1	8325.77	20089.9	14910.7	19655.7	20621	13368.2	8607.76	22437	14224	18564.2	7262.84	18700.9	7778	17015.8	6631.38	14995.7	6817.72			11258	9682.63	14247.6	11700.5	17327.7	13003.1	7609.63	10464.3	28174.1	11474.9	12114.4		17251.6
F5GWT4	Serine/threonine-protein kinase WNK1	93556	81951.2	72512.5	111827	80412.9	97198.9	116214	93683.2	98742.4	192232	134529	120956	98951.5	86661.2	120076	220415	102225	193959	101230	70144.5	159118	118222	84054.5	74013.1	69894.9	94791.2	71919.2	170891	49187.6	81774.2	143138	210178	126456	190163	272581	237865	144828	98324.5	89297.2	129664	183484	113154	82921.3	66346.3	128908	72340.4	93607.4	122771
F5GX87	Cytochrome b ascorbate-dependent protein 3 (Fragment);Cytochrome b ascorbate-dependent protein 3;Cytochrome b ascorbate-dependent protein 3 (Fragment);Cytochrome b ascorbate-dependent protein 3	29517.1	63042.8	29928.1	24305.5	22303.2	23404	38634.1	29621.7	28179.6	32534.8	69407.7	30176.7	17288.6	27445.1	52542.5	37225.1	32702.4	38190.6	19990.4	29042.7	23360.9	20177.6	13135	17869.8	20010.5	12898.1	24876.8	35685	19960.1	27312.4	19821.9	17878.3	44669.2	38892.6	51961.3	30163.3	44716.4	9102.6	13790.3	11868.8	27976	9026.14	5010.6	7037.51	8837.45	7277.32	6374	32135.9
F5GXX5	Dolichyl-diphosphooligosaccharide--protein glycosyltransferase subunit DAD1	213108	173211	131535	200709	182369	173845	189167	223936	119981	123367	132196	250847	185954	122812	248640	142853	236674	226262	304838	216939	274222	218480	222342	338512	219294	273833	155324	326172	207474	483195	309792	262283	209082	199276	163388	314424	195354	220800	242423	180239	203892	132252	212023	237963	324876	111458	214197	260586
F5GZS6	4F2 cell-surface antigen heavy chain	48413.3	76607.3	23891.9	45949.8	29432.6	40622.9	54371.9	64638.9	61415.7	52293.5	30471.2	41601.7	85309.6	63735.6	59759.6	156403	76446	119378	90805.8	49710.1	106356	267994	83609.8	131814	105544	319778	78801.6	163576	62944.7	99203.4	78789.6	184469	484347	276348	276588	564624	330053	125122	93415.2	106960	132335	43952.9	106693	239446	140825	106295	63608	478806
F5H0F9	Anaphase-promoting complex subunit 5				1948.47	1943.34	2027.22	1862.89	1985.65		4260.34	2425.07	2057.79	2140.5	1750.27	2847.32	2621.45	1336.25	2839.9	3245.06	1679.5	1390.28		2074.51	2092.59	1905.95	1245.78	1967.83	2046.36	2750.71	1590.25	3737.46	2214.44	2082.63	3201.41	1858.81		2185.07	1897.31	2368.22	3192.34		739.456	1607.46		1959.42		1549.68
F5H1S9	tRNA pseudouridine synthase;tRNA pseudouridine synthase (Fragment);tRNA pseudouridine synthase A	21247.4	38792.2		53266.1	34644.8	28717	15787.5	45697	59826.4	47278.8			58061.6	47575.6	36674.2	59156.9	40262.6	48168.4	48669.3	56044.3	42461.7	49136.4	45341.5	51632	66699.6	49430		53235.1	42932.8		37376.2	43643.1	78158.7	25277		29449.8	28911.5	42842.5	40826.7	35791.3	97415.2		24904.2	39020.8	55928.7	39463.6	36395.3
F5H2X8	5'-AMP-activated protein kinase subunit beta-1;5'-AMP-activated protein kinase subunit beta-1 (Fragment);5'-AMP-activated protein kinase subunit beta-1	4093.49	3707.17	3729.99	5321.82	5413.35	7502.79	5864.15	9586.13		5152.13		5748.35	8344.07	9525.17	6137.3	2919.92		3696.69	4645.84	8709.71	2190.38	3160.12	4494.97	3586.43	9233.72	1570.81	5776.82	3122.64	6174.11	7714.24	9560.14	6760.3	4360.33	3397.16	5063.08	2235.31	4121.76	7621.26	15026.5	10865.9		3706.37	7917.21	4716.72	5395.53		4441.3	3002.32
F5H365	Protein transport protein Sec23A	85982.8	26107.6	49949.3	56924.5	64200.5	71599.6	57867.1	51791.4	38309.8	45049.7	47551.7	66690.7	54908.1	48867.2	57128.4	36854.4	57967.7	44272.6	47319.2	74092.4	44186.7	28337.6	49533.9	44420.6	40632.2	19455.9	51590.8	24768.9	47853.6	41624.9	58224.8	24689.1	41036.7	21540.5	21383.3	44267.1	36900.1	43936.7	33336.6	44854.2	28844.1	43245.2	58811.9	51984.2	29561.7	58113.8	46397	29862.1
F5H442	Tumor susceptibility gene 101 protein	37190.9	7777.85	23341.6	36601.8	29812.1	23273.9	23284.8	34953.3	29582.1	40802.8	46235.7	24549.8	45316	41101.4	35302.8	11310	36845.3	28230.7	45894.6	27187.4	22696.1	9107.25	33538.5	10310.3	41960	24273.1	27885.9	5954.32	37191.6	6220.63	32939.4	23348.7	5195.95		29423	20513	29284.5	25538	31943.2	32044.3	32374.6	37825	36698.4	31712.9	23629.7	27225.8	32678.2	9260.82
F5H5D3	Tubulin alpha chain;Tubulin alpha-1C chain	270962	93474.7	139307	134493	188095	160640	84960.7	96576.1	105796	111000	137035	149413	155931	127706	158866	66206.8	187148	102485	291663	251425	127533	122903	182043	129999	133345	71154.9	171000	64922.3	180027	70626.7	92215.4	72459.8	63569.6	41008.9	48111.1	42264.1	68805.8	104295	58004	156163	77725.5	197781	166337	194775	85261.3	124832	155340	118727
F5H5I6	G-rich sequence factor 1;G-rich sequence factor 1 (Fragment);G-rich sequence factor 1 (Fragment);G-rich sequence factor 1	32872.9	43143	48891.1	32426.5	24967	28826.5	39430.4	29081.7	32281.1	36908.5	4828.89	37786.5	35467.5	39861.1	35378	37130.3	37432.8	25728.4	40277.5	52038.8	46907.4	43878.9	28033.9	25001.6	28983.7	44728	28084.8	28448	35680.6	31509.7	42714.5	34571.6	57895.3	56152	30640.9	50179.9	51852.4	27802.7	36201.8	25030.6	40246.7	45279.7	26764.6	50375.9	40922.9	38553.6	28553.2
F5H6E2	Unconventional myosin-Ic	717470	583625	687554	1.09724e+06	778360	883541	935871	548365	534061	917797	634951	1.12822e+06	625057	518555	948880	1.72299e+06	763525	907023	686278	1.04316e+06	1.09936e+06	1.32145e+06	687307	1.21762e+06	645449	757627	888070	1.02945e+06	675483	1.31593e+06	1.14097e+06	1.17874e+06	632792	1.35316e+06	1.54967e+06	1.09967e+06	1.22153e+06	846926	632221	855748	491239	987254	584505	1.42178e+06	509067	522890	1.02671e+06	1.26611e+06
F6S8M0	N-acetylglucosamine-6-sulfatase		22923.5		18117.1	17260.5	15970.9	17886.5	10148.1		13303.4		21504.8	16547.4	39958.4	28931.7		30303.9	38790.8	29845.3	7500.32	15424.5	31445.5	33727.3	21921.1	48753	21535.9	35809	39502.1	25920.1	10328	28277.5	16885.7	69000.9		11010.8	30472.6		19548	26171.3	23136.3	42226.2		22841.9	28709.6	12704.7	51140.5	28657.3
F6T1Q0	2',5'-phosphodiesterase 12;2',5'-phosphodiesterase 12	19244.8	32456.5	30965.6	24216.1	19328.3	29147.8	19419.1	22213.8	39970.7	41876.9	33554.6	24790.9	42334.4	26681.4	41703.8	42354.9	31360.9	42291.7	48034.2	32667.1	42216.9	49166.6	46576.5	33247.9	43508.4	46707.8	36926.1	37709.5	31351.5	17598.3	35859	35763.6	26232.4	36923.8	32006.8	44517.7	39485.8	32843.6	32978.3	43254	39949.4	28180.7	32350.3	28069.3	39567.4	44748.3	43177.2	15235.6
F8VNT9	CD63 antigen (Fragment);CD63 antigen;Tetraspanin (Fragment);Tetraspanin (Fragment);CD63 antigen	101429	107935	58729.6		84309.4	73690.1	134937	140275	125943	62754.4	127587	78417.6	139575	152270	277262		198029	99923.9	107960	79039.6		87824.7	151778	155058	303234	266082	81085.2	192946	174276	49717.5	192432	105602	277928			79570		181696	165546	62508.1	224179	104618	86992	71662.3	201408	166511	159463	199613
F8VP97	CCR4-NOT transcription complex subunit 2 (Fragment);CCR4-NOT transcription complex subunit 2 (Fragment);CCR4-NOT transcription complex subunit 2 (Fragment);CCR4-NOT transcription complex subunit 2;CCR4-NOT transcription complex subunit 2 (Fragment);CCR4-NOT transcription complex subunit 2 (Fragment);CCR4-NOT transcription complex subunit 2	16142.9	10689.8		11114.5	15850.3	18957.7	16876.2	11410.8	15114.5	11690.8	10405.9	12748.1	13874.4	20845.3	12891.9	12461.1	15968.5		17006.2	16149.8	14069.3		19624	9941.04	9021.19	16690.1	16498.2	13525.3	18640	6447.38	23430.9	10963.2		11032.4			11420.2	18312.6	25468.8	16441.1	13086.2	16320.3	24112.8	18148.2	31580.3	32268.3	15896.4
F8VPD4	CAD protein	270576	129663	252010	143481	156878	128227	68454.5	124049	200943	218934	246379	196926	124873	153359	231945	74862	178755	137548	191757	117468	104560	82310.4	168351	90932.1	107614	40651.6	155998	82460.7	152354	58241.9	92594.7	67053.3	50739	62006	62689.6	43708.7	88458.2	101703	67729.2	148880	78177.9	169079	116051	98439.2	57991.4	105359	149696	108741
F8VQR7	Cysteine and glycine-rich protein 2	24653.6	23213.7	28779.6	25660.8	24813.2	14202.4	31633.2	23330.5			28210.7	20526.8		1952.19	2208.98		22568.6	1777.91	1990.79	37870.2	17979	24753	3675.22	3689.94		16845.7	36399.3	17850.3	66947.3	49829.9	16626.2	23060.7	25876.3	23062.8	18508	84440.7	1279.22	18498.5	20220.2	35902.9		33677.9	60731.3	43963.7	19608	19167.6		3349.21
F8VV64	Tensin-2	9831.48	10058	26555.8	24289.3	24419.3	28054.5	6416.59	12253.8	16315.5	27454.7	7781.65	20608.3	11206.3	11093.5	15838.3	12434.9	11678.5	10475.1	10741.9	13961.8	22066.3	7851.09	10082.6	15279.9	10301.2	9554.5	12026.4	9095.41	17700.7	13638.1	17918.3	9321.08		13186.2	4984.08		5467.6	15850.2	16176.9	9913.22	17774.3	23744.5	8910.84	11080.4	10120.3	16383.3	20218.9	10068.5
F8VXC8	SWI/SNF complex subunit SMARCC2		32501.9	29121.3	58674.4	27573.8	33901.8	14230.3	11381.1	30220.2	37485.1	13893.2	35459.4	27132.8	24814.1	37011.1	32936	11246.2	26811.5	31112.6	30966.9	38404.6	25499.1	31542.4	30882.6	22445.1	33777.9	29403.4	39979.4	30306.5	34596.6	36779.7	38902.5		8148.84	4502.01	5656.26	7210.89	30395.2	29465.4	19771.6	14014.9	30564.2	30849.5	34786.9	30258	30380.9	35371.8
F8VZY9	Keratin, type I cytoskeletal 18;Keratin, type I cytoskeletal 18	183345	103811	103805	96553.4	161032	69231.5	507145	51764.1	66733.1	53764.7	55814.5	107455	16164.9	50446.6	52615.4	76753.9	39347.1	36729.5	39861.8	1064475	92282.9	357375	25425.1	97326.5	13991.7	44537	224901	200604	182028	101712	15484.7	43114.6	62146.7	42970	77035	110452	33274.8	25262.8		48500.3	28119.6	18765.3	23133	14574.2	43621.1		37870.8	29046.9
F8W1F5	Formin-like protein 3	12578.6	10703.6	15016.5	11312.5	8011.22	6991.3	6762.74	6102.13	8786.57	10922.4	12086.1	7405.98	6384.5	4562.84	7326.51	11560.9		7494.66		8132.41	12263.4		6077.33	9614.11	6891.99	10393.5	6056.78	7366.65	8762.44	9168.89	8678.61	9479.26		10815.9			9736.97	9359.49	6716.31	11535.4	8000.9	11024.7	9116.11	11327.2	7452.4	9558.2	10085.2
F8W1S1	Keratin, type II cytoskeletal 74;Keratin, type II cytoskeletal 74;Keratin, type II cytoskeletal 73	201908	25461.3	22159.7	26565.9	15233.6	14155.9		13070.6	21926		41295.1	24408		8406.34	16940	10285.7	7486.58	17216.9	6062.02	7027.68	26108.8		10867.9		18903.2	21749.2	34960.3	14278			10486.7		45575.4	20999	17079.6	42517	26446.8	14351	17899.5	9271.58	15957.5	74842.5		10734.5		5741.24	30013.5	96527.8
F8W6G1	Nuclear receptor-binding protein	22556.6		22822.7	18424.6	20557.2	16229.1	12900.7	14971.6	19639.8	21889	30625.4	18184	20666.3	23022.3	26771.7	7802.92	28271.7	16988	33185.4	22411.6	15617.3		28817.5	15466.9	23175.6	12482.9	26229.3		23746.2	9318.19	15620.7	10362.2	11592.4		9973.58		15169.7	16578.6	15441.4	19276.4	14005.1	26777	31640.8	19744.7	10791.6	21604.6	21267.9	17204.2
F8W7R3	Fanconi anemia group I protein;Fanconi anemia group I protein (Fragment);Fanconi anemia group I protein	456622	216334	236754	306971	253522	231179	343417	149876	248740	298488	284476	296017	217992	231774	404862	244104	296317	314810	270296	302812	235278	231800	280932	254328	212359	374138	365060	166548	288777	320858	288851	331659	171966	557918	159601	255317	242555	296241	238454	222946	181372	194243	316858	346076	189665	241952	254900	141095
F8W7U8	Double-strand break repair protein MRE11		36248.3	28397.8	27073.9	21788.8	27335.7	8310.29	24245.1	32084.3	37152.1	34506.5	21051	29133.6	27994.4	30323.3	30814.6	29053.2	41610.6	17320.7	24985	39539.9	7580.4	34265.2	36824.9	33984	17851.6	28262.4	18892.9	27289.5	2797.23	34974.1	27334.1			4596.16		10112	15629	31664.6	27561.1	44117.7	27501.6	28407.8	18188.1	20315	34751.6	27441.1	3035.55
F8W930	Insulin-like growth factor 2 mRNA-binding protein 2	63519.2	97966	64838.5	106384	67394.7	62357.5	80375	93204.8	139757	143793	97920.5	68550	107860	115941	154773	171828	130143	149883	103042	73848.6	133960	153701	110310	116176	140569	118632	85941.5	137898	82120.1	49916.4	131510	85613.6	81481.2	155820	111582	122331	137829	92065.7	113850	86998.5	179796	97157.1	73819	90368	88428.8	101638	103969	69498.8
F8W9J4	Dystonin	32869.7	17190.9	20530.3	17620.9	23818.3	14417.1	21635.2	10940	15747.5	13061.3	25791.2	19843.9	8085.68	10901.3	19888.9	13293.3	22974.8	29948.2	27652	23445.6	14477.3		18057.7	11528.6	14988.7	19922.5	20633.3	9919.91	14952.3	25621.7	17566.5	10178.6	9777.77	26710.2	11920.9	12916.1	21968.1	23103	12834.1	11199.3	8025.44	18699.7	13023.8	21115.9	13784.7	18333.8	22034.6	7023.47
F8W9X7	Coiled-coil domain-containing protein 93	35118.5	23675.9	31824.5	32187.5	38756.1	42242.6	24332.8	34302.9	39035.3	31134.9	38441.5	34342.5	45731.7	38671.8	42983.1	22462.5	43678.9	33891.8	56872.7	42706.7	29826.3	27670.3	44616.5	35720.9	39200.5	14481.7	47019.4	21712.6	40419.3	17742.8	40255	30006.4			17560.8			32269.1	31486	43437.6	30553.9	32690	47156	28420	21198.5	30822.3	41157.2	29080.4
F8WDE2	Transmembrane protein 41A	18270.7	32370.1	23634.9	14356.6	14957.2	15673.8	23753.7	22874.8	18777.5	24523.7	17275.6	15044.3	17466.4	23514.9		31257.9	16882.4	24927.5	16593.3	10965.7	30976.4	28483.5	23132.3	22753.1	24266	29466.9	16317.2	32986.3	19522.7	44283.4	23166.1	29154.7	35085.3	38252.5	37761	36356.4	38158.1	19059.9	26557.3	17884.1	25207.1		14398.2	13353.5	28693.6		21947.7	50469.9
G0XQ39	STIM1L;Stromal interaction molecule 1	7985.39	15381.8	8545	6987.04	4949.51	11423.7	11760.3	6669.49	9112.24	6138.92	2924.21	4632.47	5584.92	1353.48	5203.6	8900.6	2589.63	6036.15		5550.87	9995.15	12820.5	3088.23	8063.32	6711.67	14724.1	9554.6	13076.1	5496.33	17945.2	11824.7	14415.4	5275.79	7459.3	7521.21	11350.6	12211.2	6611.16	9876.25	8913.81	7965.75	8474.99	6663.26	9668.89	15000.7	11174.9	12928.1	18163.8
G3V0E4	Mitochondrial-processing peptidase subunit beta	39865.9	52528.4	37923	46341.7	37180.5	41901.1	52572.2	60098.4	82456.8	61758.7	55379.3	28444	64347.5	64914.8	54982.8	74061.8	77720.9	72710.8	62927.4	43639.6	72356.4	81406.1	70510	81743.4	109938	110280	52766.7	116440	48591.2	62221.9	70349.1	80387.2	100921	78525.5	73156.1	110117	100871	61797.1	65942.1	39897.1	82909.2	47427.7	41986.2	36201.3	86591.1	74604.7	63530.4	40898.8
G3V1C1	1,5-anhydro-D-fructose reductase;1,5-anhydro-D-fructose reductase	162227	62909.1	95164.2	85799.2	108983	111188	60777.4	189799	92459.5	134749	154142	113681	204030	218983	122394	34055.1	96523.8	65317	147510	77325.3	66839.2	64603	150363	75727.2	106026	45466.9	119548	33371.4	140842	53715.2	86598.5	81042.6	63996.9	30663	48758.5	57532.2	56091.7	89587	144267	121398	116259	110234	213188	71193.3	84136.8	156579	71230.1	81606.9
G3V1C3	Apoptosis inhibitor 5	22609.3	68814.2	29989	50367.1	44247	58566.2	46566.1	47185.2	65532	55352.3	39359.4	26611	88396	87929.9	68977.8	86808.8	57831.2	81074.1	96662.1	45828.5	79012.1	109887	91783.4	95112	122656	101165	65640.4	125034	81435	16049.2	96660.5	69265.6	19022.3	36339.5	49954.4	41448.9	29616	71477.9	60030.9	73561.5	89316.8	40953.9	77924.9	77928.2	131053	104104	60675	26657
G3V1S7	Hyaluro synthase 1, isoform CRA_b;Hyaluro synthase 1;Hyaluro synthase 1;Hyaluro synthase 1	326128	366486	328364	354277	366262	417620	419964	279995	496434	245030	417408	284579	304609	322198	515118	449689	430980	486592	573110	314576	432816	451967	454389	514526	475088	371173	311365	405696	418126	252937	406050	198172	393182	293593	471766	382025	397577	440252	312569	377949	372887	401280	392796	400101	609351	573867	385575	266938
G3V235	Cyclin-K (Fragment);Cyclin-K (Fragment);Cyclin-K;Cyclin-K	281634	191542	220422	244731		66434.3	124614	73579.4	44233.2	75849.7	29616	193572	59301.1	64196.7	29993	118091	67618	74709.4	85332.6	150013	100221	87720	91605.5	81951.2	48327.6	69405.3	67497.4	105922	51451.3	308673	89328.5	111501	93193.3	172974	300486	129625	166170	88185.1	67001.8	111053	42268.3	178586	67647.3	263835	70486.3	29493.9	102834
G3V4K3	Spermatogenesis-defective protein 39 homolog	9212.72	5810.02	31982.8	7718.83	28018.4	7503.84	6161.47	12020	4791.6	8313.94	6052.04	7779.51	8650.88	13339	8320.08	2424.68	4982.79	5465.11	25861.7	14742.1	3564.9		5476.9	3811.05	13144.8	2068.5	5012.93	786.852	5867.36	4245.08	7622.41	6660.05	1884.7	1539.61	5099.81	1108.87	3429.69	5044.35	14613.7	7655.75	3999.41	8347.86	14642.2		4636.27	4638.17	3797.28	4117.17
G3V599	Endoplasmic reticulum export factor CTAGE5;Endoplasmic reticulum export factor CTAGE5;Melanoma inhibitory activity protein 2	7461.96	11036.6	4424.05	4759.39	3730.41	6179.99	10216.6	6404.21	6110.78	5007.58	5849.27	6920.65	5979.09	6512.77	11960.2	12313.9	5725.83	8229.07	10020.5	6637.48	8286.01	13607	9660.71	14296.9	7877.62	13571.8	7735.34	16376.6	6080.6	7905.68	9591.06	16258.7	7196.48	7820.78	10020.8	9984.94	9215.14	8052.24	7921.52	8614.39	10369.9	3985.37	9335.34	10631.5	15498.4	8056	6316.2	10773.7
G3XAI2	Laminin subunit beta-1	97708.5	77586	61526.2	64710.7	44557.7	41420.7	63024.3	26644.7	60833.8	70898.9	90640.3	61185.5	43627.1	55561.1	158275	30493.2	89047.8	108139	126670	69842.6	103875	37662.5	85941.6	69168.2	73164.4	70398.8	71905.5	70832.2	77955.3	33980.1	83578	31806.4	40503.8	66793.9	31373.1	46252.9	52809.1	77320.2	51773.7	13433.3	72122	29647.4	31083.5	31797.4	46554	63988.8	61790.8	28991.5
G3XAN4	Translocating chain-associated membrane protein 1	33923.9	116301	48591	82036.8	52993.6	54471.2	54945.7	44882.3	46918.5	65512.6	52730.1	59903.9	42211.3	53830.8	74375.3	92394	65223.2	86026	61925.1	79038.6	100847	81018.6	56374.4	71294.2	67740.9	114484	66714.4	71730.8	61148.7	102615	92026.1	68922.6	43579.8	113555	115944	50361.4	107429	67088.8	87830.6	57943.5	65942.9	96376.7	69021.3	72061.6	77207	80854.4	71336.4	87421.2
G5E994	G protein-coupled receptor 107, isoform CRA_c;Protein GPR107	14496.3	19932.9	13391.8	20137.5	17305.1	21563	19471.5	11651		13926.5	15518.1	22984.7	15465.8	15788.5	16834.7	26655.5	11257.7	18557.8	11670.2	8821.02	23382	38204.1	11199.8	14137	19523.9	28195.5	9932.75	30193.6	16813.5	41804.8	19863.6	23216.4	46395.9	38088	32447.9	33578.5	38590.3	21321.4	25037.2	9750.55	15910.1	20686.7	11538.4	15397	32277.6	18117.9	18521.5	44656
G5E9F8	Protein S (Alpha), isoform CRA_b;Vitamin K-dependent protein S	29113.8	158007	21058.2	20585.3	11051.2	10015.2		68508.2	237473	74612.3	118426	22405.8	112315	51061.4	118754	511198	94583.3	227005	46025.3		185870	503604	79428	125708	109829	319231	47580.8	578729		21731	118060	472714	3.62432e+06	921625	1.33991e+06	1.40939e+06	1.37675e+06	137069	120197	278335	113227	44531.9	71922.9	80006.4	409403	208689	163171	772553
G5E9W3	Cleavage and polyadenylation specific factor 3, 73kDa, isoform CRA_b;Cleavage and polyadenylation specificity factor subunit 3	20473.7	28553.4	9973.97	21903.4	13122	18788.8	18884.5	16568.4	21435.9	20383.9	11209.3	14847.8	17421.6	16450.6	16328.6	27859.9	12382	26055.6	17352.2	10313.2	21901.7	22584.4	17881.7	22955.6	18841.4	20208.8	15268.8	27842	10012.3	17022.2	19983.2	29800.4	28882.8	26398.2	27322.7	24039.4	28040.1	19571.1	17818.3	16041.4	25525.4	15208.7	13095.5	13817.5	19430.8	15934.1	13936.5	7758.46
G5EA06	28S ribosomal protein S27, mitochondrial;28S ribosomal protein S27, mitochondrial		25903.2		17920.5	4364.69	17842.6	19540.3	13037.5	15204.8	25810.6	18965.8	10996.7	35690.3	36080.7	33530	46991.9	27580.5	37731.6	26625.1	15778.8	25583.1	47031.9	33625.4	21747.3	59192.3	87183.8	25425.8	55370	29239	18329.2	20467.4	19693.7	15279.8	27950.8	17680.9	29841.1	16576.1	25222.1	20470.9	17365	39860	16982.2	21882.5	10178.4	63393.2	68107.5	26623.2
G5EA31	Protein transport protein Sec24C	221446	116786	170411	182711	164319	155890	124700	125802	156237	160207	141141	166395	140815	114507	186511	128407	152199	149294	239374	181972	125506	104002	147932	139511	127698	84255.6	121712	95898.6	111705	149460	204748	98339.4	61380.5	118910	78601.6	81967.7	204323	159364	106641	174924	96675.2	215146	154486	196725	92632	122240	228928	114035
H0Y2M6	Chloride channel 7, isoform CRA_c;H(+)/Cl(-) exchange transporter 7	24072.5	31687.5	18502.2	25947.8	21328	25717.5	30367.4	30186.8	29477.3	36514.6		33987.8	37333.3	25619.9	51508.6	43576.2	37105.6	34455.3	24940.7	22873.7	30114.7	30272.8	26231.6	37058.9	36109.1	25727.1	25813.3	49078.3	29373.4	40695.6	43835.4	60950.6	28965.7	33259.6	71776.2	37131.1	43354.8	26609.1	28686.3	34739.2	36729.9	24917.7	25080.2	16993.8	22920	21240.6	24093.9	33030
H0Y368	Dolichol-phosphate mannosyltransferase subunit 1 (Fragment);Dolichol-phosphate mannosyltransferase subunit 1;Dolichol-phosphate mannosyltransferase subunit 1	55848.4	113137	61198.8	70775.8	60160.4	61532	65822.8	52927.4	54805.3	80810.4	79532.2	53678	51236.4	57927.2	90850.7	80239.9	97190.9	76965.3	93604.7	50887.9	102760	97026.5	83876.8	69006.1	97690.6	113166	49243.2	87554.5	76409.3	68429.6	91024.2	64266.6	47618.5	76230.3	72726.7	54878.2	67082.8	59991.9	66743.6	64289	71518.2	85849.8	72064.4	67141.5	73710.5	95311.6	75019.3	106482
H0Y5B4	60S ribosomal protein L36a;RPL36A-HNRNPH2 readthrough;60S ribosomal protein L36a;60S ribosomal protein L36a;60S ribosomal protein L36a-like				3023.51		11011.8	6236.94	60052	18473.4	42584.1	33462.5	14410.6	88604.1	52570.2	102385	50748.7	57850.1	53961.2	33598.3	69250.7	46362.8	36484	41113.6	58134.2	72106.8	17195.2	40520.3	32156	70158.4		30485.1	6332.25	8342.7	12477.6	19268.6	12408.5	12232.7	48493.5	55284	30854.1	78126.1	9440.73	64247.9	59905.8	36024.3	82571.8	28085.5	18055.8
H0Y5K5	Endoplasmic reticulum-Golgi intermediate compartment protein 3 (Fragment);Endoplasmic reticulum-Golgi intermediate compartment protein 3 (Fragment);Endoplasmic reticulum-Golgi intermediate compartment protein 3	60351.2	73036.1	37950.8	49880.5	45392.5	40707.8	68969.5	38584.8	60949	45540.7	59628.4	57103	48207.3	62230.2	83917.9	79765.3	77866.4	76365.2	40561.6	46146.1	85270.7	67896.2	61592.7	54542.7	76133.9	111451	62471.8	91796.5	83910.4	59272	43893.4	41837.6	126408	87151.2	63561.5	94096.3	93566.2	50682.4	44426.2	39329.9	80463.8	53217.8	19460.5	77656	81415.9	80576.6	59799.1	103727
H0Y6E7	RNA-binding motif protein, X chromosome (Fragment);RNA-binding motif protein, X chromosome;RNA-binding motif protein, X chromosome	10852.9	14418.8	4903.26	46064.1	28747.6	21987.5	10098.2	39790.3	12709.8	34606.2	10590	5301.44	35297.2	22211.9	26996.5	43902.7	14019.3	18777	17827.8	12381	31777.4	31312.4	34907.8	32471.8	42316.1	10067.2	12072.2	33634.7	13289.1	7470.06	31423.6	12038.5	9425.18	9260.54	12080.5	7930.92	7337.2	24774.6	33948.1	10610.9	36646.9	4173.89	13636.4	17821.2	28583	45186.7	10613.1	6578.53
H0Y6I0	Golgin subfamily A member 4 (Fragment);Golgin subfamily A member 4	22469.5	13395.6	12047.7	11459.6	12856.4	11296.8	19664.1	11838.4	11562.9	10917.4	18612.9	17529.9	7960.77	11073.8	19788.1	14881.9	16944.4	19475.4	20313.7	16433.6	14923.9	7765.09	17677.1	15843.5	12726.9	25064.2	23364.1	18035.1	19599	21193.1	14653.9	18003.4		23822		16917.3	21297.5	19628.5	10328.6	12417.6	12113.6		15784.9	20133.6	15004	14742.9	14893.7
H0Y6T7	Nicastrin (Fragment);Nicastrin	97573.8	121878	69358.5	67739.6	84773	99649.4	102607	83467.8	128841	123910	104541	99047.1	103822	91712.4	144130	121715	130377	131364	108590	78073.6	91371.8	149679	118552	103208	141712	184321	74840.9	170602	101755	117579	155704	160283	455483	283610	250042	359387	220498	152445	151500	99952.1	147926	95914.4	109690	128721	126150	151045	139267	302525
H0Y861	Chromosome 1 open reading frame 160, isoform CRA_e;Transmembrane protein 222;Transmembrane protein 222 (Fragment);Transmembrane protein 222;Transmembrane protein 222	11670.8	73683.1		20296.4	12949.5	9244.78	15603.5	15732	40760.1	35981.4	39888.4	8651.49	13423.2	21453.2		36354.5	16220.7	31102.8	10948.3	9170.77	54315.1	44607.2	21236.6	18229.4	15212	44227.2	16542.9	17893.6	16644.4	20873.3	16265.6	18612.3	30676.9		40872	31650.9	34498.5	10155	22935.5	7727.13	31531.2		15585.2	9114.09	25358.6	27208.4	35648.9	66135.9
H0Y8G5	Heterogeneous nuclear ribonucleoprotein D0 (Fragment);Heterogeneous nuclear ribonucleoprotein D0 (Fragment);Heterogeneous nuclear ribonucleoprotein D0	27360	253730	134573	297980	169962	312484	142211	351351	209046	282156	148187	204167	199663	281901	275000	450986	302186	390132	195790	161655	349324	489126	304310	230852	124154	377759	213389	248290	211205	60967.2	488373	497959	174363	278240	366546	225402	285400	377854	217445	358105	397943	160729	284339	337980	259470	312378	283717	88541.6
H0Y8V8	Zinc finger CCHC domain-containing protein 4 (Fragment);Zinc finger CCHC domain-containing protein 4	132555	138119	104633	83641.7	101645	119036	209375	125148	123468	119157	119988	108651	97426.7	125906	125449	208133	141274	109500	134513	95910.3	145481	126881	95025.5	145445	145035	235065	106685	151622	98264.8	173352	163559	206068	483181	236883	258987	237523	345534	125870	133109	80402	137548	66259.9	89536	94969.1	205712	175759	105578	222813
H0YAN8	Rho guanine nucleotide exchange factor 10 (Fragment);Rho guanine nucleotide exchange factor 10	33614.1	15737.7	36600.1	23108.7	28383.4	34303.2	17718.9	16198.2	12886.7	22398.5	25290.7	33499.1	14432.4	16075.2	16004.8	21006.4	20287.5	18241.8	19557.7	23514.5	12216.1	8878.29	17745.7	16801.2	12412.9	9242.86	19679.7	11802.2	18114.9	24358	9449.68	10642.6	13314.6	21954.4	19570.5	15750.8	20925.4	17301.7	9508.46	19741.5	10098.4	27244.4	27395.8	15286	7605.09	9399.19	22477.5	21962
H0YDU8	Serine/threonine-protein phosphatase (Fragment);Serine/threonine-protein phosphatase 5	64660.1	32375.5	53105.7	53901	62724.3	61701.9	28410.5	64180.8	51647	61789.6	69952.8	51161.3	78608	74421.8	51360.8	24753.4	61243.2	34168.2	64519.6	46247.1	41226.6	35739.4	69269.9	35865.4	49887	15850.8	67568.6	22569.4	63421.3	19747.4	29997.5	24749.6	12894.9	15087.3	17583.6	20521.4	23078.6	36815.5	33834.3	55236.3	38074.9	46731.2	56299.3	35294.4	28341.9	39671.9	44124.8	27142.8
H0YFA4	Cysteine-rich protein 2 (Fragment);Cysteine-rich protein 2	50558.7	16876.9	36476.8	24974.3	39259.7	25693.1	30935.1	28143.7	18286.3	14626.9		18747.6	20047.3	23176.1			28722.1		14583	21327.2	17157.2	31089.2	23007.3	21906.1	13045.3	33944	25312.8	19644.4	28613.1	37284.5	24417.1	35325.5	64950.5	22561.6	37649.5	37633.3	24326.4	39772.7	29569.4	45979.3	15040.4	54019.3	71059.1	72083.8	36082	29652.3	37011.5	60911
H0YI09	Methyltransferase-like protein 7A (Fragment);Methyltransferase-like protein 7A	43932.7	92647.9	31503.5	32999.3	30202	57610.6	24715.9	58598.8	29918	63360.2	42718	62447.9	66005.6	67876.5	24872.9	37388.2	30660.7	31253.8	48648.1	40109.5	85943.9	52557.9	41953.8	55712.9	50692.6	22152.3	35952.5	41042.1	55339.3	37162.6	30074.7	19689.6	15730.7	26374.6	37599.6	34199.4	16088.9	20562	29651.4	21949.6	70783.9	42240.6	18900.9	12677.5	40716.6	43412.6	22839.2	24549.4
H0YKD8	60S ribosomal protein L28	31914	32511.7	55409.7	64019	46324	56484.5	25624.8	68263.4	56764.9	77982.8	67136.8	44130.7	52998.6	57889.4	63323.4		82792.8	81761.5	72824.8	50801.1	60622.1	52267.9	87975.6	55218.7	66197	44955.3	60987.4	46635.4	78595.3	41694.1	61970.8	29512.2	24553.5	41011.4				59477.7	57313.9	45044.8	59881.9	32264.4	43021.7	52837.7	68644.4	102224	48521.4
H0YNA2	Signal peptide peptidase-like 2A (Fragment);Signal peptide peptidase-like 2A	68381.9	84692.4	60993.9	51446.5	61390.9	82738.5	89667.6	72165.5	71375.9	64868.9	51091	74003.5	55162.8	56205.1	67977.8	89767.7	78292.7	106953		63435.3	79816	69172.2	70106.4	86440.7	92753.3	127961	53200.3	97242.9	65531.7	114559	80940.7	112467	156656	99984	120048	151815	86857.3	100223	93130.3	55376.1	90477.2	57005.4	78272.4	91547.3	82719.8	95776.5	90315.9	130105
H0YNE9	Ras-related protein Rab-8B (Fragment);Ras-related protein Rab-8B	51678.6	39993.3	32821	35381.7	33524.5	32007.4	34909	43365.4	31227.2	37807.4	40608.6	37005.1	45838.7	49823.6	49394.6	40327.4	47351.5	49044.5	39099	26077.1	36894.9	46390.6	38777	46014.7	43056.4	39096.7	32786.1	36023.7	35678.8	49515.1	37077.2	24729.2	35843.7	35955.4	23502	44807.3	35279.9	29260.4	31248.1	20046.8	52722.3	34749.1	30621.7	30731.1	39956.6	24807.5	24407.7	48444.2
H3BLU7	Aflatoxin B1 aldehyde reductase member 2 (Fragment);Aflatoxin B1 aldehyde reductase member 2	29006.8	21879.9	34918.2	25228.5	22952.1	23959.8	21791.1	33314.9	28984.2	24285.9	27787.8	20395	33890.1	41902.2	23488.9	12658.5	26707.8	15186.4	31661.3	20442.3	27460.3	44138.2	27335.1	17096.6	29020.5	15323.4	25236.6	14923	28207.7	17657.1	19157.6	17747.7	20373.4	15361.7	20652.4	28218.3	22950.1	22822	26924	22583.2	28247.1	21380.2	32040.4	28277.6	22052.7	30738.4	26696.1	22178.9
H3BNC9	Uncharacterized protein;40S ribosomal protein S17		22760.1	25091.1	29891.3	31341.2	42752.9	18416.5	74030.5	29417.4	16996.2	26292	26160.7	50293.4	33471.5	85957.7	28805	34680.3	31595.9	62050.4	47821.7	24789.6	32254.6	39225.5	45379.8	53472.4	44177.4	53643.5	53911.3	63835.8	10430.8	58690	33838.9	32558	16660.2	15340.6	21316.4	21230.7	62776.4	49042.9	44034.6	57976.5	19015.3	46426.9	67982	93045.9	74109.9	21681
H3BNQ7	4-aminobutyrate aminotransferase, mitochondrial;4-aminobutyrate aminotransferase, mitochondrial;4-aminobutyrate aminotransferase, mitochondrial	63783.2	34643	12718.9	40014.4	30719.6	42124.1	47240.1	30310.3	23580.7	26839.2	6860.59	47712.8	20082.9	42491.9	23489.1	41834.6	39815	9763.26		29439.9	31821.1	58989.5	32100.2	36797	26914.6	45882.1	36639.2	48938.3	24443.7	61621	34395.1	48531.5	71702.9	34207.6	40370.8	70578.5	42078.2	26706.8	38597.7	19446.3	46182.8	22055.8	14836.9	28188.5	31128.3	51161.7	39311.9	63228.8
H3BPE7	RNA-binding protein FUS		38882.3		39576.9	21793.8	22761	12611.3	31095.7	18001.2	36037.9	993.978	25015.1	17403.2	12682.5	46866.1	54378.9	36802.5	34911.6	14207.3	14033	16346.6	72265.2	32761.9	27025.5	34567.1	16221.5	22907.3	41392.8	17172.3	1053.7	17263.6	13845.7	28054.8	896.82	42429		23116.6	28394.2	14809	16928.7	37516	20219.7	28812	22908.3	16898.6	28773	13268.1
H3BUX2	Cytochrome b5 type B;Cytochrome b5 type B (Outer mitochondrial membrane), isoform CRA_a;Cytochrome b5 type B	19294.4	32594	19984.5	25563.5	31356.6	35951.4	51805.6	51673.1	36316.1	20656.9	26444.7	26214.8	48589.6	51354.8	39002	23244.4	46957.7	41504.8	59420.7	39524.2	34139.3	63033.1	31929.5	33997	44368.4	61406.3	34148.8	79477.3	53238.1	34343.1	52097.3	52360.6	91434.8	37218	37764.3	57943.7	27486	59310.5	67338.5	39839.9	39445.2	31448.3	22494.7	39070.1	65763	69575.2	36854.7	89350.3
H7BXK9	ATP-binding cassette sub-family B member 6, mitochondrial (Fragment);ATP-binding cassette sub-family B member 6, mitochondrial	30087.4	44711.9	33916.5	30828.7	24757.6	31236.2	31512.6	24779.4	40778.3	47798.8	24375.3	39692.5	17045.8	28031.9	49679	71210.7	43190.9	55490.1	37742.8	27046.7	62409	57282.2	25514	48442	47444.5	54612.9	34039.1	65089.6	33050.6	38243.3	47879.8	73838.1	82415.5	59451.3	83854.7	86610.7	65459.6	35911.1	60757.7	37567.7	57732.3	32260.5	28730.7	30540.3	63403.3	73660.1	44090.3	76231.5
H7BXY3	Putative ATP-dependent RNA helicase DHX30	13230.2	21575	15734.4	20756.8	14209.2	18537.9	11437.1	10996.8	15530.9	21780.2	15413.4	14877.5	13986.3	12227.3	22457.1	29532.4	19274.2	23951.3	21908	16264.5	19546.5	18039.2	20154.7	16954.2	13737.6	23749.4	18352.5	21865.4	8959.81	18783.2	29030.9	34561.6	7633.64	37542.9	26835.5	12037	26990.9	23895.7	21617.1	21589.7	15930.1	18221.4	16554.8	20059.2	25013.4	18306.7	24630.9	18071.8
H7BXZ6	Mitochondrial Rho GTPase;Mitochondrial Rho GTPase 1	50168.9	62979.3	37729.6	47061.9	25984.3	43137.5	52022.4	25776.9	50786.1	51034.7	34855.9	44250.9	26278.5	26764.9	48566.2	91594	46857.8	70264.5	38487.2	44817.9	70158.1	79394.7	43702.6	56921.3	40421.1	95679.3	36855.2	73592.4	33571.8	74174.9	72686.5	97165.6	91203	108816	102099	142506	109430	50643.4	59270	56802.5	55349.8	59622	43980.1	73741.6	76274.2	60626.1	51236.6	130877
H7C0D5	Protein YIPF4 (Fragment);Protein YIPF4	46374.8	71084.9	40577.4	43705.2	49228.6		76032.2	82842.8	48810.2		51526.2		73737.9	51238.4	66402.9	64341.6	69301.1	43633.1	59254.2	38614.3	52201.5		55570.9	40105.4	46507.6	62557.5	54905.8	45815.7	47434.3	68998.8	74256.1	68671		55570.1			49775.7	67466.7	79352.8	42134.1	83221.2	47553.6	49727.7	68618.9	71011.2	54622.3	35451.1	90668.5
H7C2Q8	EBNA1 binding protein 2, isoform CRA_d;Probable rRNA-processing protein EBP2		11510.3	6237.31	24573.6	21857.9	14656.4	26596.2	45802	8881.46	32188.3	16791.9	3405.8	41867.3	39441.8	29658.4	43615.1	24989.9	34716.9	26791	18735.2	51880.2	50714.7	33907.4	52924.2	48021.6	35531.9	21287.6	33680.4	30513.1		18893.6	25136.2		15258.8	21169.7	17522.1	27077.8	12941.3	33461.5	30582.4	73794.4		26225.8	12388.7	27791.3	40962.1	6775.72
H7C3A3	Tetratricopeptide repeat protein 27 (Fragment);Tetratricopeptide repeat protein 27	108733	95240.6	68148.9	102275	73583.1	79721.8	123227	62549.7	57453	114327	80607.1	139388	53119.5	35356.4	56424.3	124594	70340.2	75544.3	60265.7	69062.6	70330.4	49341.8	42642.7	62475.5	49892	54397.5	54132.9	55589.2	60177.5	144888	56424.3	87311.8	53081.1	84826.1	83273.2	96289.9	72045.2	37680	40934.3	50349.4	39015.8	49542.6	37655.4	62263.4	30410	26283.5	51441.4	247827
H7C487	Oxysterol-binding protein (Fragment);Oxysterol-binding protein-related protein 10	15002.9	12313.3	15699.3	17207	14273.2	15177.6	15432.8	12107.3		13370.8	16280.5	13382	10494.4	11189.6		15732	15998.6	9557.68	14346	22722.1	14856.3		9196.17	13908.2	13826.1	10769.4	13576.8		17077.1	24637.2	24217.7	17641.4	20233.7		15549.8			15465.1	19532.2	23408.2	13421.5	25136.6	23462.6	21947.4	12394.7	23577.4	20340.8	22460.4
H7C4J2	Sugar phosphate exchanger 3 (Fragment);Sugar phosphate exchanger 3 (Fragment);Sugar phosphate exchanger 3	25412.5	17100.7	13265.9	11699.5	11084.2	12477.4	14080.2	10697.6	17464.8	16661.2	13258.6	17555.6	13486.6	11255.9	14747.4	20184.3	13283.8	14232.5	8135.9	8046.29	11155.6	12657.1	6893.07	9515.42	12587.6	13213.6	7014.97	12980	8897.72	21399.3	17874.2	14476.5	25767.3	23583.9	24621.5	22016.1	22793.7	10619.6	15095.9	8856.03	12518.6	9414.02	6877.39	6839.98	11726.4	4794.96	13149.2	17552.6
H7C593	Major facilitator superfamily domain-containing protein 1;Major facilitator superfamily domain-containing protein 1 (Fragment);Major facilitator superfamily domain-containing protein 1	43598.4	59249.7	29631.4	42013.2	32118.9	34627.3	54350.6	51707.5	46381.4	46221	51653.7	52449.7	61251.8	69066.7	82393.7	70128.6	73563.3	75944	50718.4	32060.2	60789.4	35339.6	43071.1	68471.7	97885	98651	34249.9	98367.3	60767.6	89810.8	48767.1	56729.9	102450	70934.2	80799.8	76504.7	81527.9	38554.8	57476.8	25278.5	89405.9	34951.1	30069.6	24160.2	75718.2	55178.9	39364.4
H7C5A7	Acyl-coenzyme A thioesterase 8 (Fragment);Acyl-coenzyme A thioesterase 8	4065.18			6546.01	4278.06	4576.17	9392.14	6984.38	8706.62	5721.08	5343.05		8732.61	7529.88	4569.37	12546.7	5426.19	10080		4526.61	12437.6	16322.7	4458.15	9553.83	15568.5	26191.2	6156.35	13412.8	5603.92	15122.1	10510.5	11541.6		14719.4	13635.9	14360.5	16826.3	8045.83	13110	6199.07	13782	7101.02	5617.6		14522.7	11833.5	9226.28	4334.18
H7C5E4	5'-3' exoribonuclease 1 (Fragment);5'-3' exoribonuclease 1	17832.9	17545.8	23257.2	24722.3	22728.2	61916.7	50058	34186.8	75594.7	67659.8	35417.6	24247.7	46794.9	33100.5	35277.8	66123.3	26023.8	19929.1	61648.1	38089.6	56529.8	13049.6	23929.1	21503.6	14749.4	13415.9	32831.1	11192.1	21198.1	79192.8	35989.1	86043.5		31614.4	12999		19413	28948.7	43127.2	22205.5	46316.2	30958.4	22001.1	22401.3	70023.7	34742.3	28797
I3L0N3	Vesicle-fusing ATPase	333850	258333	243117	278950	264623	244981	329825	197475	196157	236618	281566	265319	224258	207086	328765	310248	378890	291221	243780	269706	303841	234804	223004	249199	232052	235292	258600	275145	298411	272667	245866	220032	115968	168973	203327	135815	203881	178697	174316	215394	252198	247583	208265	288427	206237	207037	187092	212878
I3L288	Promethin, isoform CRA_c;Promethin (Fragment);Promethin;Promethin	30352.1	34975.8	26394.9	24553.1	26473.5	24162.5	22188.5	33152.5	30805.2	30435.8	33482.1	31389.3	32590.7	25263.5	41619.8	43492.6	26991.2	43560.4	34340.6	32859.5	32001.9	42672.6	30304.1	31160.4	38651.3	34627.2	19652.7	36543.7	28044.7	55914.8	24483.5	28950.8	43322.7	45068.1	45023.3	35239.9	40956.3	33574.4	29381.2	28089.5	33621.4	19515.4	28238.1	27998.1	33971.4	24622.9	32660	78965.3
I3L2C7	Gem-associated protein 4	182809	244233	137301	395970	261296	87258.4	89904.4	192486	210114	765950	374391	123082	131636	663515	557359	127941	265228	346693	137967	153375	391704	229852	147267	426785	300993	253734	293910	205507	394785	376391	319319	176321	115987	387102	101665	125812	181385	176020	410908	123153	273150	167667	161503	193318	417042	625837	119705	90076.7
I3L397	Eukaryotic translation initiation factor 5A (Fragment);Eukaryotic translation initiation factor 5A-1;Eukaryotic translation initiation factor 5A-1	38699.3	28662.1	31959.8	32606.6	47541.5	35797.4	28150.3	74076.8	74802.2	40795	54472.4	31962.7	76249.4	77007.5	35430.7	25892.2	60010	26620.8	77122.4	37555.6	27561.4	37406.1	63935.6	29904	85862.4	24089.6	44471	22771.9	52308.8	16169.1	32786.4	20945.1	20646.9	17823	19334	26777.2	20898.9	32075.8	50169.9	33465.1	50631.5	44178.4	48246.7	28533.9	38368.2	54549.8	35287.8	38256.3
J3KMX1	Nuclear pore complex protein Nup88 (Fragment);Nuclear pore complex protein Nup88	39860.2	54538.1	34747.3	39714.5	32597.4	46756.9	33525.4	31206	48307.6	52484	39003.2	44679.5	39535.2	34873.9	56598.9	69923.2	41819.6	69436.7	59532.6	41934.1	74849.4	59979.5	49790.9	67785.3	53260.4	35753.9	46845.9	54200.8	35247.1	37782.6	56767.4	70103.2	9820.43	22817.6	35480.8	10786.4	18975.8	29048.6	37824.1	52216.5	62707.5	38827.4	44759.3	43625.3	29727.8	40370.8	50718.3	47951.4
J3KMX5	40S ribosomal protein S13	44699.7	108962	87397.3	129697	142021	138069	75941.3	250604	101534	127808	102938	139585	189043	208067	233323	118224	191406	221578	235675	265169	141770	95690.2	197552	354097	201667	143955	118458	174280	219872	50895.8	217402	78295	52868.3	42942.7	79521.7	64554.4	56703.4	132782	174746	122820	198476	102568	153681	267205	186373	212329	132016	94507.9
J3KMZ7	Integrator complex subunit 2	3668.65	16315.3		7188.59	5754.65	8047.81	5236.6	6797.71	12454.1	12994.4		4719.79	7645.97	6171.6	10007	18938.5		14824	10463.7	4035.56	15110.7	14095.6	9283.18	11877.8	8802.42	15354.2	7225.1	18338	3511.09	10155.2	12604.1	19253.2	14901.9	17549.9	20577.9	14285.6	23580.3	7807.5	10862.7	9263.56	11558.8	11050.3	8261.85	5457.89	11148.5	9996.99	12325.8
J3KN67	Tropomyosin alpha-3 chain	340159	200946	187517	199210	200318	198484	157924	193406	212793	155503	190305	153354	212460	218929	194595	172460	268695	282737	400628	134244	238712	474638	266993	310463	279240	247301	352731	196292	226706	138398	127432	215257	214118	245416	218377	276942	139297	135425	194488	121576	203925	322263	305803	328680	339137	239037	208285	247038
J3KNA0	Mitochondrial inner membrane protein OXA1L		21783.9	12582.4	23963.3	12107.7	14511.7	20339.6	15463.6	34394.8	30034.1	22103.6	13045.4	18730.8	24074.6	32158.9	34065.5	22351.5	32059.4	23976.1	14587	31227.9	26558.9	24361.6	29232	38223.1	47722.8	18117.5	35416.7	19695.3	25951.6	30352.8	23754.1	33726.3	51440.7	28584.6	27715.8	49465.1	20961.5	28868.8	12218.1	45988	17353	13988.4	11727.7	42568.7	31183.5	26055
J3KNV4	Integrin alpha-7	26816.3	9735.54	28557.5		14717.5	9669.38	19154.3	12946.3	12832	7310.91		20256.2	13048.2		27532.7	24731.5	31895.6		43520.1	26618	35559.6	8888.29	20178.6	15351.6	12451.4	39913.9	22784.8	37552.8	21463	83744.5	66304.2	29514.6	90822.7	66993.6	39224.6	42555.9	52476.7	22702.9	33684.9	19441.2	7684.01	51472.4	33663.7	55770.1	23052.8	56239	35567.8	108656
J3KPS0	DnaJ (Hsp40) homolog, subfamily B, member 12, isoform CRA_c;DnaJ homolog subfamily B member 12		10724.9		11707.9	13046.1	11701.1	14634.5	12911.8		13424.2		14602.9	9717.42	10507.7	11029.1	11110.2	6932.7	12268.6	8091.17	7692.08	8509.55	6419.81	7654.49	8292.23	10648.9	17867.1		12798.4	11164.3	13225.2	8107.97	14181.6	11924.5	14088.9	8865.89	11789.5	19163.9	11016.5	13375.4		13042.5	12091.3	9896.29	10107.7	17874.2	13956.5	9998.36
J3KPX7	Prohibitin-2	77620	118840	62535.7	85459	57270.8	71266.8	83007.4	97605.5	135322	104712	85153.9	75349.5	110611	119656	103246	121614	92654.1	81961.8	99324.9	60865.5	113708	204561	105676	144710	170213	279300	75652.1	194893	100086	94564.9	160914	154486	260891	161932	185048	224963	135444	97710.2	138613	76943	277670	83773.7	84734.5	78742.3	228311	174390	127694	350337
J3KQ32	Obg-like ATPase 1	19636.1	16959.5	20759.8	32534.2	36142.6	38239.4	35055.7	59621.2	42574.7	50953.2	53691.6	33654.4	70621.7	72245.4	52944.5	24594.5	70858.2	37440.2	85556.9	49723.4	36593.7	35909.1	70919.6	40014.9	64857.3	31189.9	61196.2	24869	54057.8	17486	45766.6	37262.3	22206	23130.5	22998.7	24922.8	29967.3	44477.8	49389.3	73954	51063.4	46574.2	82279.3	43270.9	36972.2	66528.2	46252.6	30608.8
J3KQ48	Peptidyl-tRNA hydrolase 2, mitochondrial;Peptidyl-tRNA hydrolase 2, mitochondrial	14002.5	21115.4	10449.6	13107.9	11650.1	12891.3	24212.6	26133.1	22439.8	15961.1	18937	13690.1	20570.2	25997.6	23490.8	22711.6	18040.6	18952	16626.3	12043.7	18271.9	23846.7	23721.6	22949.3	29696	29389.2	15230.1	24335.3	18654	24184.8	19632.6	21643	24950.8	29950.4	40957.4	49827.7	32122.1	14668.1	25893.5	13336.3	33708.8	20218.2	12538.8	11637.5	32343.3	27189.9	13426.8	20636
J3KR97	Tubulin-specific chaperone D	71616.3	29784.1	52512.7	46200.6	63754.2	48276.7	20448.4	27054.5	53874.4	49175.5	53069.9	51893.8	44506.5	45339.8	46458.4	19063.8	46949.6	34488.5	82439.8	46349.2	37563.5	29521.6	61671.8	34345.3	33260.8	12844.2	51434	26011.4	41040.6	28670.4	38693	22965.9	11424	15893.8	22653	14757.1	21950.2	47872.9	27245.4	64441.4	21227.8	62449	66538.5	46379.1	16909.9	27510.7	60262.1	37566.1
J3KSZ7	Septin-4;Septin-4 (Fragment);Septin-4;Septin-4	43077.4	25388.8	30005.8	33884.3	38637.2	57181.5	11480.5	32242.1	35597.2	56989.1	28836.3	34454.3	37668.5	54982.5	44974.6	27412.4	20331.1	18181.4	39394.2	31924.6	27424	29721	30211.7	21599.2	12838.9	21474.7	3379.37	14298.5	35927.5	13416	40945.7	13684.4	12317.4	22447.4	15890.9	2858.75	24572.6	27805.8	4353.04	26247.6	30982.1	31082.9	21832.3	11078.5	20789.4	2498.9	21051.4	32469.5
J3KTA4	Probable ATP-dependent RNA helicase DDX5	9161.12	56458.7	45940.3	77625.3	50371.4	51091.2	22896	51089.3	48642.5	96493	62667.9	29958.8	55751.6	59530.9	75645.8	87803	55231.8	87795.2	76056.1	48785.2	72998.4	46035.8	70722.8	67474.3	73394.4	56067.9	48402.3	71300.4	56314.1	19117.9	57662.2	45248.1	37426.3	88728.1	52749.5	37740.9	41911.3	71458.3	78216.3	42964.4	94808.2	51131.1	46963.4	59100	73709.4	98450	35636.8	23428
J3KTE4	Ribosomal protein L19;Ribosomal protein L19;60S ribosomal protein L19				24971.2		20350.5	11324.9	45359.8	36778.3	77100.6	40424.2	16766.4	42802.6	48864.7	84407.2	28248.4	113116	54716	55588.3	36753.4	36268.6	27262.2	39454.8	37475.4	32904.9	18725.9	17340.2	20467.9	40781.3		40035.3	14528.7	8846.19	20898	25276	13848	24080.9	28919.6	36269.8	28339.3	51840.9	24897.9	27614	32242.6	39043	68321.1	16438.1	29941.2
J3QLE5	Small nuclear ribonucleoprotein-associated protein N (Fragment);Small nuclear ribonucleoprotein-associated proteins B and B';Small nuclear ribonucleoprotein-associated protein N	20982.6	41865.5	21106.7	38165.5	29802.6	69267.5	52415.7	60878.7	22331.3	30114.7	21125.3	41735.4	50641.7	31347.4	60165.5	48284.5	29957.5	45305.2	62464.7	42241.7	28748.7	51908.2	40452.7	62646.7	44651.4	38913	27618.9	112663	28812.8	21500.1	86839.3	68625.6	62164.2	27837.9	26259.7	65942.6	15746.4	82798.7	34934.5	66564	41468.7	22599.2	35707.6	69324	82479	40446.2	30612	31188.6
J3QQY2	Calcium load-activated calcium channel		49684.1	28981.8	37278.7	24490.5	29564.3	35380.2	44918.1	53906.5	45665	42162.6	31125.2	39036.9	47582	55535.8	58584	46641	48635.8	45250.8	27477.4	55808	49319.1	41351.5	50492.4	48510.3	72580.7	35328.7	52343	36724.7	43202.4	46618.3	58115.6	29471.8	52040.7	54421.9	35172.8	50781.6	41590.9	56395.8	40988.6	73259.3	37819.9	33008	37139.1	70484.8	62453.1	39856.1	57703.3
J3QRS3	Myosin regulatory light chain 12A;Myosin regulatory light chain 12B;Myosin regulatory light chain 12A	105428	55878.1	58087.9	71315.8	98667.4	42419.5	101965	74059	33302.8	31002.8	61653.3	58039.5	72026.2	80048.6	49708.9	41632.1	72239.8	21571.9	136049	67745.2	54601	82746	70802.2	58348.6	88633.7	83902.6	58007.8	104192	92882.3	104439	55116.8	101761	55848.9	38477.3	63323.3	79433.8		58222.4	76052.3	118232	48707.6	87883	65699.9	124746	75175	68632.5	36927.9	111473
J3QRU1	Tyrosine-protein kinase;Tyrosine-protein kinase Yes	23418.8	32377.2	30942.4	33836.3	30504.4	35702.9	42102	40907.2	31377	41265.7	36342.8	40389.6	40051.6	42952.2	45191.1	42086	39616.5	41886.4	33592.1	22735.7	39632.6	39802.2	41840.9	39235.8	42866.9	13390.8	20440.4	28937.6	33781.4	31593.2	29929.1	41935.4	21332.1	22198.9	42077.6	24607.4	28236.8	23339.1	31442.9	35677.9	47259.3	19736.5	29582.5	13367.6	31952.9	29037.4	21392.2	35923.1
J3QSV6	Ribosomal L1 domain-containing protein 1 (Fragment);Ribosomal L1 domain-containing protein 1	51770.3	53106	76259.6	136429	82011.6	89177.6	67778.9	94808.6	93693.1	104222	67177.2	46654	98283.2	80352.1	161367	263402	185893	165620	105569	85318.4	221792	219891	122947	167628	158651	165715	78909.5	266340	70962.6	41121.4	113583	111447	16577.2	71525.5	81108.8	34907.7	63693	74024	105320	101364	205614	47091.3	76231.3	125947	164039	132084	116355	20151
J3QT28	Mitotic checkpoint protein BUB3 (Fragment);Mitotic checkpoint protein BUB3	40274.9	74320.6	45880.3	61343.3	40139.5	54819.1	44385.3	70279.2	49914.3	69386.9	38774.4	41903.3	67772.9	67943.7	58175.9	87159.7	55192.1	80684.1	75046.7	41342.5	65314.1	63167.1	74271	73126.6	78997	55837	52866.2	64592.7	46963.9	36606.1	71557.2	44142.3	65119.4	49411.5	56354.8	47179.8	50357.5	52581.8	61225.8	58082.2	87969.3	48962.2	61599.6	45706.1	73071.8	62955.4	46653.7	23424.4
K4DI93	Cullin 4B, isoform CRA_e;Cullin-4B	46793.9	54324.9	45679.5	52588.4	42719.7	48301.4	40475.3	37843.4	43092.4	54872.6	47117.6	40184	36765	44461.7	50751.1	57826.9	59444.5	52793.9	71958.1	54741.6	57829.1	42276	44271.1	45724.5	41170.3	68804	61126	52630.1	40330.1	39933.7	74721.2	69894.5	30111.9	58167.4	62488.9	56697.7	60553.4	60237	69090.1	68167.3	46651.3	66053.5	51780.9	63049.8	76184	92748.2	70663.7	35876.1
K7EIP7	Protein YIPF (Fragment);Protein YIPF2;Protein YIPF (Fragment);Protein YIPF2	27629.5	29875.9	20712.6	28067.5	22379.7	19957.7	39704	17205.6	25779.8	18888.9	22454.2	24628.3	13045.2	21273.7	37879.1	41543.9	19698.8	25933.3	24985.6	27876.6	33773.3	18642.4	20378.5	25453.4	20396.2	95714.3	26795.1	39416.4	40174.7	54083.8	29661.2	42594.7	105849	73753.1	29252.2	100372	69236.9	46178.6	42245.6	20942	41052	32338.8	29495.6	51586.4	47377.7	71664.7	31203.6	18852.7
K7EK78	Uncharacterized protein;Uncharacterized protein (Fragment);Uncharacterized protein (Fragment);NADH dehydrogenase [ubiquinone] 1 alpha subcomplex subunit 11;NADH dehydrogenase [ubiquinone] 1 alpha subcomplex subunit 11		61953.5	39603.6	40821.3	39477.7	37359.9	37845.3	45356.6	51944.8	46653.1	40448.6	46239.6	38746.6	44631.9	58938.2	54465.5	49028.2	47946.5	49121.3	41046.3	57230.2	71102.6	50528.3	51383.1	53028.9	74378.3	38374.2	90270.5		69341.5	61853.9	55889.4	165235	67147.5	66144.8	101254	65851.3	41552.2	42343.3	51080.1	69657.8	52838.5	37182	50653.8	78178.9	58724.9	65381.5	137933
K7EKE6	Lon protease homolog, mitochondrial;Lon protease homolog, mitochondrial	62928.9	124314	68261.4	92401.2	56266.1	104197	112033	99399.6	163916	169029	100187	99588.8	89749.9	107768	155168	215479	108442	217576	147287	79848.3	122157	170439	131335	130419	132546	280371	93263.9	193103	61341	136704	230930	406664	147355	318753	312331	250244	255440	130752	206854	159602	217046	83436.6	148928	162944	180333	129133	134489	91724.4
K7EKE8	Nectin-2 (Fragment);Nectin-2	16647.3	27839.5	15903.1	22793.6	15019.5	14684.4	28809.1	17531.3	20937.3	24470.2	20478.2	15749.3	18222.1	17684.4	37175.8	23969.4	24466.5	26818.2	18240.3	20743.6	29142.2	34159.7	24207.6	24125.7	27655.5	61616.6	20324.5	30287.7	22614.2	27633.6	27038.3	24908.3	80794.7	63442.1	34288.8	78052.4	41595.7	31337.2	28587.9	18354.6	40261	20277.4	22670.9	33262.5	33599.3	65562.5	18370.8	23767.7
K7ELG9	Protein LSM12 homolog	59270.1	44272.5	38458.4	38762.8	36317.6	36582.5	46340.1	47378.2	39009.9	29451.7	33468.3	38882.5	54071.8	55081.3	42384.3	42761.1	48650.3	49297.8	53858.1	40020.6	37978.2	55755	61413.5	40936.2	53300.1	61241.7	49539.7	42329.4	47759.4	47830.1	42379.2	44151.6	58002.9	40076.1	31423.3	54273.3	44776.9	47253.6	43864.2	47876.8	50600.8	44343.2	52260.6	46958.8	64187.2	60761.3	48363.2	33323.8
K7ELH8	Probable C-mannosyltransferase DPY19L3	20095.9	20313.6	10663.7	13569.2	13509.1	16744.9	19780.4	11776.2	16620.7	16568.3	21288.2	17410.5	12175.3	14466.9	12213.7	35839	15456.3	19569	16885.6	17771.2	22293.6	15493.4	12915.6	18879.5	14511.1	22028.2	14051.3	16719.6	12103.5	25896.6	19035.1	15573	21296.4	19185	25127.7	20402.7	22597.6	12889.9	17384.8	9554.91	16407.4	14219.5	13970.8	15405.9	23142	15163	11541.9	34920.5
K7ELL7	Glucosidase 2 subunit beta	171365	226782	123020	104023	129115	181339	188936	146517	161136	147739	219365	170239	146552	141909	72174.7	160754	172167	154545	224842	125627	245227	243303	144119	166035	193361	238623	166656	190054	142376	180315	217001	175739	145010	250483	135528	220331	154553	218795	181152	217415	186065	155532	129621	241735	213058	205204	150120	683249
K7ELQ9	Transmembrane protein 205 (Fragment);Transmembrane protein 205 (Fragment);Transmembrane protein 205;Transmembrane protein 205	80408.8	52795.1	37691.4	38630.4	36350.3	48075.4	86849.2	48825.7	46092.6	48120.2	64268.9	79414.1	52255.1	44529.5	71147.6	82965.6	50712.7	88103.4	46556.2	45913.6	74080.7	70481.8	47727.1	71975.6	73109.4	94649.5	46108.9	87787.3	39781.2	146840	105398	82690.6	102785	122844	105020	142128	88432.4	43870	56187.2	57825.7	91424.3	44173.2	44648.8	43336.9	93234.7	60498.8	35588.7	185247
K7ENI6	TMEM256-PLSCR3 readthrough (NMD candidate);TMEM256-PLSCR3 readthrough (NMD candidate);Transmembrane protein 256	21930	64777.4	38404.3	25680.2	23300.5	21315.5	26452.8	26055.1	54399	52498.4	52359.4	25165.3	51064.9	29096	47977.5	48223.9	39075	41739	31535.1	29492.7	57957.6	64001.8	37962.9	25947.8	38290.5	58288.4	25531.6	61792.9	23521.6	60152.2	37197.6	36751.5	68465.4	76094.9	72740.1	98154.8	74561.7	37217.1	63904.2	22297.7	59985.4	41708.7	43626.8	32935	38808.8	36054.9	40214.2	80464.7
K7ERC8	3-ketodihydrosphingosine reductase	57477.8	47113.8	30588.9	46634.9	26224	31651.4	43965.8	46420.5	82301.9	54014.1	67383.1	33623.2	57409	47520.5	45995.1	60863.7	37392.6	49212.9	39592.5	31693.3	41717	62429.3	39126.6	44913.1	47462.5	65993.7	46366.8	59442.7	55942.8	57419.6	52377.7	52102.3	110199	71711.2	66707.9	87708.8	71971.3	38262.8	46597.3	35776.2	92061.9	52800.7	33980.4	35373.8	70407.5	61623.7	30799.3	93433.8
K7ES61	39S ribosomal protein L4, mitochondrial (Fragment);39S ribosomal protein L4, mitochondrial		13274.7		10866.4	5812.84	8411.99	16040.3	15442.4		9214.01		5314.67	16597.8	14692.2	16262.7	14709	12968.5	12030.8	14671.2	7613.33	10269.7	13603.6	14692.6	14032.1	18129.5	22048.7	10284.6	16709.2	10967	10107.6	26117.8	16827.6		13471		19045.7	16002.8	13896.8	24912.8	10737.8	25582.9		7459.31	6059.47	22075.3	6681.04	13127.7
K7ESE6	Glucose-6-phosphatase 3 (Fragment);Glucose-6-phosphatase 3	20519	25212.8	16558.6	16226.9	11580.4	17991.7	22110.5	21829.4	22899.7	25103	18389.6	25442.6	19305.7	22325.3	30340.4	42478.1	19011.4	28367.7	14054.3	20878.9	33015	30750.5	17303.5	32598	27203	49104	19522	33697.9	19027.7	44868.2	26727.2	27249.4	40739.1	31879.6	47201.2	27652.4	45890.3	24924.3	31072.2	14263.3	41897.6	15327.4	16615.1	21139.6	49037.1	44681.3	20766.8	53391.6
K7ESN3	GH3 domain-containing protein	22171.5	35262.2	11585.4	24375.9	16234	16997.8	23529.5	12884.8	33833.6	26335	24299.3	15351.5	22242.4	21755.9	33924.8	28312.1	29152.4	33596.8	22397.4	12059.3	23608.6	28666.5	22750.7	21387.8	28934	48121.5	21807.6	27576.4	18126.1	29290.3	40560.6	33214.3	32418.5	51141.2	24693.3	36148.8	38028.1	34676.3	40658.1	18458.6	37811.1	25225.4	21627.3	19836.1	41271.6	40291.9	27027.3	27019.6
K7ESP4	Dephospho-CoA kinase domain-containing protein (Fragment);Dephospho-CoA kinase domain-containing protein		9121.58		2829.46	5600.11	1907.4	8727.71	4075.31	8531.28	6474.62		1619.71	5504.68		7691.23	2142.78	2425.57	4167.2	9171.64	1560.35	8822.36	1459.22	6176.22	5680.74	13537.6	13344.5	5669.25	9421.53	2061.54	11550.5	17536.9	7910.78	7287.83		2391.63		2569.06	6584.19	14428.3	6380.67	13742.9	8025.56	10674.1		19206.1	14099.6	1161.21
M0QXS5	Heterogeneous nuclear ribonucleoprotein L (Fragment);Heterogeneous nuclear ribonucleoprotein L	28370.2	194697	115101	157855	100775	164496	139782	143177	136493	166629	71999.1	122706	147471	111161	83274.2	287969	125408	192961	98243.1	101377	258081	232732	126649	245688	187292	259289	88058.7	301365	96202.5	126075	224767	222419	125164	149972	206855	121479	184466	163627	217132	126543	211509	128959	115486	176143	304324	198628	144924	69118.8
M0QZ66	Epithelial membrane protein 3 (Fragment);Epithelial membrane protein 3	68550.5	57636.6	39686.8	48620.8	56178.6	38082.4	75624.9	48905.5	69863.3	27988.5	15842.5	44720.3	41741.1	31381.2		70036.2	30795.2	49604.8		38329.9	35750.5	75112.5	40312.2	58288.5	53577.8	137265	17438.5	67797.1	40193.2	99619.4	68702.1	67975.8	256501	75895.3	70917.1	140867	71348.5	92170.8	49721.4	49078.3	49809.2	66694.2	34099.6	78501.2	86198.8	44025.6	88739.1	311814
M0QZR4	Rho guanine nucleotide exchange factor 1	108472	42298.4	82966.8	66553.2	99234.7	78732.3	43643.3	55586.8	83367.5	101780	104007	76586	95209.1	81877.3		53715	120539	87750.7	124781	67802.5	65960.9	53478.2	135029	83441.7	80264.9	25261.7	112083	40374.5	86523.6	32423.3	72085.1	46667.4		27600.3	37295.1		42675.4	59737.6	56724.4	74242.9	56673.1	69883.1	76534.3	70398.9	34120.9	52430.8	74641.7	46067.3
M0R0F0	40S ribosomal protein S5 (Fragment);40S ribosomal protein S5	18956.3	20563.6	19783.2	19767	26475.3	25641.3	30973.7	38279.7	38667.5	7196.66	22846.6	21635.3	31102.7	8408.28		17072.2	10013.6	8320.28	38188.5	24335.5	8813.75	22002.7	19469.3	26105.9	30809.8	40817.7	14696.8	28833.3	18749.3	20118.7	46430.4	23953.8	12967.3	15799.2	16597.4	21144	20749.7	28443.1	30795.4	19344.6	22068.7	10722	14256.2	29734.7	33603.9		19171
M0R0P8	Unconventional myosin-IXb;Unconventional myosin-IXb (Fragment);Unconventional myosin-IXb	23966.8	15935.9	21155.3	23773.5	22098.2	17915.9	11214.4	17451.1	25396.7	17747.8	26913.9	21821.4	15341.4	14203.9	24896.3	13292.5	20669.5	12637.5	20803.8	13657.8	14375	5625.57	12975.3	13750.3	8646.69	7341.3	11402.9	8808.05	18553.3	15943	21969.7	12017.1		14710.3	12603.1	5542.87	13779.5	15163.8	11124.4	15080.4	9330.48	10883.8	16609.4	16063.8	7383.12	9737.35	18083.7
M0R257	Ras-related protein Rab-3A (Fragment);Ras-related protein Rab-3A	23339.2	38053.2	25873.9	34255.1	19239.3	16842.4	44924.3	38905.5	29413.6	24477.3	33582.2	29243	22808	24677	23152.7	23954.1	18923.3	22222.7	13879.3	41908.8	21003.8		23151.5	21034.3	22565.4	41623.9	25942.2	28407.2	29171.2	80531	13313.4	18623.5	31835.2	54756.6	32571.2	59586.8	57530.2	17799.4	10033.7	10978	19767.9	21401	7965.04	31434.8	23459.8	9710.4		26800.9
M0R2A0	ER membrane protein complex subunit 10		9263.49			4226.8	3731.34	62759.1	7079.13	54079.7			3500.62	32091.5	40073.6		5528.39	39661.3	7526.37	6836.5	3965.05	8557.16	10802.1	28346.8	7340.54	40322.1	47338	4491.12	30609.5	10605.2	34740.7	38354	28477.8	99881.4	43816.7	50664	67510.1	10744.4	38831.1	39293.3	4065.44	50624.6		5880.87	28572.6	42839.3	40923.7	26029	45873.3
O00115	Deoxyribonuclease-2-alpha	16567.6	26555.6	11231.4	11529.7	15234.2	18911.4	55391.2	46913.4	32438.9	17865.8	22629.1	23697.8	45466.9	52559.9			52923.8	24386.5		15966.8	21666.2	38870.8	41174.2	51993.9	62349.5	79828.4	14411.8	63021.6	45957.7	26770.4	84145.8	82716.5	122952	57781	20985.7		15351.8	31668.5	72248	13327	88615		60192.2	14931.9	66204.5	69568.4	30460.2
O00139	Kinesin-like protein KIF2A		9877.14	16607.9	18753.8	15019.5	16459.4		16307.2	15535.4	23365.5	12009.5	13528.2	17955.1	16845	30038.4	23577.4	15578.1	15646.4	16221.3	15410.4	17216.9	22965.6	24128.2	16301.9	16382.5	7074.54	14458.1	7594.88	19310		16731.5	14018.6		10339.2	20123.5		12105.8	14912.4	14573.2	19242.2	26719.7	9912.45	16133.8	16884.6	8472.57	9679.48	16722.6	11537
O00151	PDZ and LIM domain protein 1	31289.4	40474.8	19035	18959.7	17405	20091.4	26861.8	19644.1	9608.63	38635.2	42099.8	20075.8	10169.4	11851.2	49122.3	7428.73	7928.88		9431.43	14167.4	31242.9	14629.2	8992.78	7287.42	7960.47	10192.8	13761.2	8261.19	35405.2	23661.3	11723.1	10522.1	16716.3	17431.6	16203.9	29905.5	13136.8	12895.1	13203.6	15876.9	7111.4	24205.3	15150.1	35954.8	7493.76	39222.7	9637.09	17342
O00154	Cytosolic acyl coenzyme A thioester hydrolase	158598	86662.4	121112	74344.6	99709	72222.1	53755.6	65722.3	65944.7	81897	79606.8	62303.3	82833.2	99692.5	88677.8	73657.1	79095.3	72821.3	81712.4	76135.8	61393.9	65801	65922.2	46126.9	31873.1	180573	93856.4	61041.9	115407	108236	83781.4	116976	84771.1	127321	139674	150247	196793	69152.7	152986	144414	80843.5	170349	135926	147444	118621	123459	146297	142049
O00186	Syntaxin-binding protein 3	35560	59545.3	48575.9	52813.1	41454.4	51422.4	46388	41837.2	47700.4	62343.6	47031.2	50370.9	55199.8	44479.4	57595.7	90780.8	56176	80582.4	47888.4	54399.2	70867.5	88035.5	56661.7	65688.1	57277.8	72204.7	57818.7	60798.9	51797.4	43849.4	59185.1	72857.2	25094	51507.9	54428.8	30427	29895.3	51554.3	50091.8	57338.4	69776.3	47272.9	54235.5	55692.2	60659.2	48158.2	54672.3	46577.3
O00203	AP-3 complex subunit beta-1	110719	36477.3	82160.8	76057.9	94451.7	68818.5	50970	41986.2	43715.4	55577.4	68355	81311.6	52464.1	61526.5	63331.7	27324.7	45869.5	34047	63808.3	91762	23456.4	31919.6	50080	36298.8	37423.5	17724.8	79136.7	22342.8	73870.2	48630.4	33298.5	16647			26468.6		26244.3	28553.4	24748.3	33540.6	23671.9	80595.2	52516.6	42256	21469.7	33100.8	23337.7	28861
O00231	26S proteasome non-ATPase regulatory subunit 11	23361.6	22704.5	19546.7	22158.7	27355	25118.8	25099.8	35157.2	22971.6	25237.1	27269	20025.5	38439.8	43943.4	23791.1	18176.7	31854.7	25974	42855.4	27181.7	22816.4	21123.1	48642.7	28782.5	44133.5	31333.1	36645.3	20742.9	36110.8	16473.5	23886.8	24855.9	20171.9	15036.5	18631.6	12679.8	18172.8	24750.5	35186.3	29493.1	36248.4	26637.2	40653.7	20017.7	33395.8	35490.6	26684	26039.4
O00232	26S proteasome non-ATPase regulatory subunit 12	121867	111815	125495	130529	118117	124357	130241	168441	140284	157570	188100	130779	199800	186159	163120	133470	175532	151325	223049	114905	138901	108520	174465	117922	164128	119515	145729	102375	123801	99250.9	130952	137564	93638.9	112728	152779	100921	122511	132990	143683	157604	151202	153852	161829	97487.4	137222	129565	128616	118600
O00264	Membrane-associated progesterone receptor component 1				34222		51008.7	69914.2	113835	73566	64960.9	65328.4	34601.2	105426	117255	67230.8	36793.2	81444.8	64195.2	106522	31741.6	56908.2	79907.3	85804.3	94852	125804	87781	48327.7	80274.9	103422	27793.9	62886.7	39254.9	59356.5	40280.3	44186	50266.1		47215.1	81769	31659.5	156680		42753.4	46489.3	130688	100978	29922.5	140881
O00291	Huntingtin-interacting protein 1	23409.3	22702.3	15252.5	34258.9	10972.6	16777.8	16822.9	16923.7	20453.9	22937.4	23577.8	20151.1	12608.4	12730.1	29789.5	20529.8	22885.4	25050.2	27926	22405.6	15576.5	18605.1	22867.6	21663.7	14356.8	65479.3	25398.3	23868.4	22335.7	100609	110062	49266.1	48680.1	81181.3	34696.3	108530	68289.6	77347.6	58559.4	60836.7	19459.9	53862.8	109849	112472	42045.2	75691.3	94354	46473.4
O00299	Chloride intracellular channel protein 1	226851	116807	159897	187191	225460	299484	192180	289141	224255	197178	259369	237820	337712	363566	224324	78944.6	336534	160711	271186	274269	131298	126463	299380	157688	278085	107844	221966	138883	293369	144592	253367	170400	95914.4	64746.4	76875.7	129676	85035.4	293212	150884	219790	193786	256278	340303	371093	231833	232536	191090	172928
O00303	Eukaryotic translation initiation factor 3 subunit F	93725.4	73663.1	74182.3	74035.2	78322.9	66186.3	91068.8	96032.7	101485	85487.4	83871.9	75607.1	96406.9	105425	120179	83129.9	88603.9	93143.4	115447	78743.6	67898.9	106272	96569	74495.9	94918.9	95585.4	99175.6	83431.2	97049.2	63238	99966.9	70059.1	167611	138451	104662	156053	110305	92061.7	69992.2	91683.3	88455	84769.7	93152	105750	97828.8	102743	93486	102029
O00400	Acetyl-coenzyme A transporter 1		15033.9	10295.6	13006	7990.37		14135.5	13266.9	11553	13448.4	12460.9	9283.57	9302.6	11152.2	14843.6	16116.3	13373.9	21860.1	15377.1	10033.2	14553	10430.6	11840.7	14312.9	16907.8	26360	12837.4	17143.6	11169.5	21812.7	13782.2	12581.9	23794.6	21358.5	26833.2	21176	22022.7	12878.8	14779	9482.32	19343.9	11650.9	9829.64		18738.3	18771.7	12162.2	29647.2
O00442	RNA 3'-terminal phosphate cyclase	53226.4	43585.2	44379.1	40632.5	42859.9	32910.5	31215.9	47591.4	44927.8	51198.1	63961.3	38037.9	59293.1	58416.4	60046.8	37683.4	72280.1	47119	63416.7	46043.9	43518.8	38409.4	54528.1	33959.6	60952.4	33398.6	54012.5	24743.8	57511.5	29082.6	39916.9	27701.7	16903.4	18270.7	30469.8	20551.9	28004	32661.3	39314.7	44141	52982.5	45475.6	54169.3	24019.4	34694.9	55990	45290.8	55479.4
O00443	Phosphatidylinositol 4-phosphate 3-kinase C2 domain-containing subunit alpha	21868.2	24848.1	22506	26693.3	23558.9	24607.9	26460.2	20153.6	28384.2	22068.9	31951.9	28398.7	23644.6	27302.3	37102	29633.1	22421.6	29712.1	24190.6	29206.3	25689		10977.6	18706.4	14474.2	13235.6	17370.2	18655.6	20919.9	26211.1	31667.7	21296.1	25286.9	14987.6	20343.2	12446.8	30339.2	25713.2	27938.1	21382.1	25336.4	23444.7	12126.6	14524.1		11193.9	14042.9
O00461	Golgi integral membrane protein 4	50680.9	58342.3	35783.7	43679.3	49129.7	50461.9	157836	28101.4	41745.1	39492.2	28154.6	45291.9	21293.9	62336.3	36323.7	49193.5	36241.7	52675.3	56480.9	53297.1	49589	13409.2	63430.2	45922.5	34533.3	41527.8	64706.7	49773.4	51146.1	25139.6	13235.5	25894.2	23013.6	43366.7	10809.4	35649	64043.6	63846.1	20627.3	3881.82	24685.2	15652.2	13316.2	19394.8	85914.6	20138.3	20400.4	10141.2
O00478	Butyrophilin subfamily 3 member A3	13585.2	27090.2	15050.4	14576.4	12012.3	13349.9	17310.3	14290.6	17559	20300.9	16689.4	22251.7	16012.2	17513.8	22783.7	21559.8	30972.3	21993.5	7814.31	15542.8	12445.2	27906.2	18714.7	21071.1	24849.4	15211.1	13508.6	19131.3	28035.3	15181	26687	11642.4	23321.6	15908.5		17127.7	21896.9	20105.6	19463	22542.1	27471.8	10299.7	15692.9	15538.3	19870.5	37892.7	15883.3	32689.8
O00483	Cytochrome c oxidase subunit NDUFA4	56764.3	121402	84974.9	101409	75832.7	64684.3	72304.3	103121	120608	99705.6	89109.5	73944.5	101596	99190.7	86040.9	121738	100894	118045	58766.7	79733.1	122194	147368	117219	144704	125325	152139	63313.2	181339	63766.7	165654	125754	176462	131959	130106	124253	157772	98737.2	84101.1	129697	93059.8	147029	77724.2	105638	84634.6	134156	97907.4	92913.3	148685
O00487	26S proteasome non-ATPase regulatory subunit 14	88374.3	124161	109096	111133	83935.2	77095.8	95109.6	139572	152745	134944	115359	79014.8	149214	175775	120233	103978	211823	157079	160719	75309.5	133673	131563	133992	108954	159467	127433	115538	122385	126551	71058.6	106012	92652.8	174657	121603	135305	146882	122786	85673.5	131114	100359	139526	115681	146458	81867.7	138321	140620	139046	123570
O00505	Importin subunit alpha-4	40594.3	44261.2	32827	43960.1	50014.4	45266.4	46240.9	57311.4	41191.8	47565.9	48701.2	31395.4	50229.5	60955	43813.3	39110.5	48173	50791.2	61299.4	50483.3	44208	33877	52518	45604.7	44022	48325.3	51127	35651.4	60331.3	30996.8	49150.2	37552.9	24377.2	34657.6	32151.2	34126.4	30498.1	45008.8	45453	43638.5	71664.7	54725.4	45605.3	39356.1	46223.6	58433.8	39331.3	26455.7
O00560	Syntenin-1	28894.7	22776.6	14083.1	12262.7	16706.9	24680.8	16581.5	19188.1	29104.4	11194.1	9565.66	14679.1	23220.1	12523.5	15475.7	20111.7	21683.7	19483.6	14430.7	26250.1	23021.4	35615	21949.1	34448.2	30601.3	75204.2	13379	44159	39830	38969.7	39030.3	38733.4	141267	51620.2	61079.9	105779	33664.2	35981.6	32941.8	18215.5	40489.9	21660.7	15656	19983.1	69539.8	27197.6	18855.3	32506.1
O00567	Nucleolar protein 56			46210		89085.8	54648.6	11980.2	63512.8		45529.9	43056.9	43877.8	37652.8	59217.7	45586.9	90085.1	18488.6	74702.8	55244.1	77501.5	60730.6	132234	71310.9	51457	52603.1	101417		56066.2	65526.2		35736.8	27013.5	28844.9	54442.7	88797.2	43030.4	36110.8	69687.5	45440.1	51423.9	72517.6		57015.8	57515.1	74423.5	108599
O00629	Importin subunit alpha-3	44954.2	50351.1	47487.4	48395.1	57909.1	52746.1	50232.2	66101.4	42780.1	58295.6	66643.4	39794.7	73590.4	63662.1	52594.8	51445.1	65981.8	52369.4	56106.9	54710.2	62236	60287.9	74733.9	56310.6	59458	47586	61682.1	60078.7	59804.4	39096.5	43853	43525.2	24059	41997.9	35897.5	40997.7	42906.6	50404	50213	50133.9	66097.4	61083.8	58831.5	59417.5	48314.6	43179.6	40352.1
O00754	Lysosomal alpha-mannosidase	34641.3	29160.6	21148.9	23452	29748.9	35495.7	40870.7	30379.7	23356.2	32753.7	38945.8	31413.8	38844.2	33714.1	33152.9	30549.5	32918.5	23907.4	31502.8	28272	35607.2	36196.2	29938.5	27855.5	28145.7	27488.7	34360.8	32265.3	39333.3	30586.8	42012.2	23583.9	40121.3	22516.5	24689.2	33798.2	28385.5	29837.8	21794.3	16929.2	25044.5	40782.9	26303.9	28785.1	23396.8	39538.4	29880.3	34788.7
O14494	Phospholipid phosphatase 1	68541.9	39988.3	25149.2	20714.8	21603.7	26733.5	30129.4	22226.4	19625.7	31766.9	13589.2	48899.5	22801.3	22366.3	20125.6	31319.5	15808.8	22384.6	17274	30324.8	34995.8	26762.6	13693.1	25810	14745	19443.8	22777.3	27337.5	42076.8	47507.7	14370.4	15044.1	41515.3	26179.6	39938.2	56390.9	31434.9	17278.7	15369.2	15993.6	22291	25117.5	21217.5	33969.8	30651.7	32936.4	20055	53819.9
O14495	Phospholipid phosphatase 3	91746.8	53846.8	66313.3	42835.8	52000.9	67979.8	75490.3	43725.1	70823.4	41639.4	15706.4	80596.9	41397	25971	43371.1	68417.8	28468.5	35103.1	17477.4	60366.4	40115.7	50215.5	24447.6	28162.2	37704.6	91156.2	24524.8	76590	46442.4	224656	54644.3	83508.1	196332	124365	72779.5	202050	121478	68430.2	56710.8	31878.7	58938.6	86286.6	35310.6	96431	116876	81224.6	74627.1	99886.3
O14569	Cytochrome b561 domain-containing protein 2;Uncharacterized protein	23217.5	33300.4	17983.9	15804.6	16773.5	15274.8	20823.7	18879.4	22830.6	19689.5	24739.4	22542.5	16195.8	19881.5	20449.8	25028.5	18113.8	21978.5	14214.7	18663.9	31531.2	27912.4	14273.3	19299.5	14971	23908	16346.3	20367.7	20097.9	52876.2	18479.6	19944.9	39707.2	28529	26425.2	25216.4	31434.2	17240.1	18767.7	16690	17737.8	35018.7	16654.6	15866.1	21124.1	19625.8	18074.9	45255.1
O14656	Torsin-1A		26775.2	8137.45	9284.51	11043	8902.58	15694	13221.1	8134.3	6743.27	7219.14	13685.5	12254.3	15314.9	33424.8	16305	16767.3	17023.8		10593.1	17691	19830.7	16746.7	26239.1	27944.2	32481.7	13816.2	9174.07	14463.2	17216.8	13718.8	13390.1			20436.8	8634.4	7630.96	13658.4	16295	8774.68	21897.2	5077.99	11399.5	12631.3	44525.7	22463.1	11310	29598.3
O14657	Torsin-1B	25898.2	23491.8	15933	12135.8	13992.7	15364.1	25048.6	12481.6	23243.3	10624.6	17899	16122.7	14287.1	18319.8	21808	17939	17748.3	25623.6	19871.1	14807.6		15965.9	20796	14401.2	25792.9	38568.3	15455.2	20376.1	11613.3	29434.6	25044.2	27598.6	32951.1	30081.9	22854.7	29329.4	28526.1	20981.7	28601.6	13188.8	22437.7	17179.1	18246.4	19091.2	30082	18912.1	23894.2	17517.4
O14672	Disintegrin and metalloproteinase domain-containing protein 10	52049.4	69549	55584.1	75595.5	39806.9	58997.8	69022.6	30795.9	85728.6	68466	40706.2	42397.9	37267.2	35985.7	54109.7	101799	84386.6	62361.7	52884.8	63073.2	52629.7	85692	70286.1	53222.5	57415.1	83445.7	41630.4	80446.8	56816.7	63183.5	46208.8	52820.2	80492.2	124576	71698	119006	108495	49795.7	46733.9	47006.4	59075.7	89444.8	51109.6	85892.9	61158.4	79457.8	60315.5	75020.4
O14684	Prostaglandin E synthase	66766.7	75748.8	55017.4	74217.2	46508.6	58028.2	41351.9	54642.1	28835	50684.6	30683.2	56937.8	66737.3	68873.6	47097.5	95723.7	67330.4	45376.4	42783.6	54311.9	51195.8	94961.5	21259.4	27404.9	40395.7	86038.8	72354.7	46834.2	84087.7	220485	84005.9	122417	105295	99340.5	117462	113889	80330.6	61025.1	116358	134522	54375.3	109943	68054.1	136471	109565	147221	52651.1	246968
O14802	DNA-directed RNA polymerase III subunit RPC1	2380.66	9169.31	7907.03	8676.88	6276.07	6386.46	6716.09	4260.96	8437.75	6119.32		8898.77	6748.48	5266.06	14088.5	15453.1	6607.37	11418.2	32307.4	5199.91	10183.9	9839.43	7955.22	9152.85	9115.68	9002.65	6478.59	16650.6	2597.06	10184.3	9735.14	10144.1	2715.75	10942.6	12863.3		12931.5	7061.92	7883.29	5504.03	7512.75	5308.32	4886.08	8687.57	8845.96	6478.82	9051.8
O14828	Secretory carrier-associated membrane protein 3	32844.1	35560.2	28104.7	22770	20361	19101.6	36096.8	26050	27080.9	24353.3	22303.4	23999.2	25708.5	25679.8	27632.7	48673.3	25917.1	31216.6	23395.5	26729.9	38369.4	42707.3	22459.8	34005	32208.8	76112	25339.1	49230.4	33285.3	55643	27015.6	42579.6	93836.7	58050.2	49543.6	63874.3	60641.8	31592	34292.4	23398.3	43114.7	24813.9	24423.2	33630.3	58788.6	38877.4	22231	70057.2
O14841	5-oxoprolinase	35854.3	43361.9	23335.4	46874.3	28424.4	31968.4	29463.7	8657.95	45240.7	141240	53542	29485.6	23867.8	29352.1	27785.5	13816	33862.7	28544	32872.5	20186.5		25298.7	34146.2	29443.4	16027.6	22931.9	25695.3	59922.2	26458.4		37725.4	27101.4		63503.6	45029.1	54368.4	35844.1	37574	34975.9	39732.3	28393.2	32819.3	49027.1	29421.3	23819.1	37641.9	47144.6	27909.5
O14880	Microsomal glutathione S-transferase 3	244811	145701	101931	203359	118766	142290	207515	208124	133304	197837	140095	227842	214834	185332	230943	334107	229021	251368	158503	186545	357520	529125	204050	291324	242797	283993	159206	265436	132666	637045	274524	328333	362615	312877	238839	410822	215837	176382	118871	221357	182843	240388	241435	259348	504028	217359	328786	413660
O14929	Histone acetyltransferase type B catalytic subunit	35046.8	25481.6	22306.7	30411.2	21524.8	26186.2	21841	31107.9	16811.2	23407	20059.8	23790.9	33366.7	41214.8	37047.8	32291.7	33817.8	35418.2	33487	21335.7	31598.4	19361.2	38967.3	21857.9	34324.3	37666	41711.2	20343.1	43943.8	18604	27841.2	28907.4		16604.9	16123.1	24105	16320.8	32773.9	37338.6	32543.7	40116.3	39151.4	37144.3	34313.6	44175.3	54779.2	22449.5
O14957	Cytochrome b-c1 complex subunit 10		13382.5	8189.03	15403.6	14086.7	7631.66	10179.2	11804.6	16955.7	14515.8	8637.26	7530.38	12510.4	11323.5		17806.8	9946.9	13471.5	10174.3	8978.16	19418.6	14959.8	12143.6	18514.1	15890.7	22720.6	7231.88	30878.6	7434.05	16482.4	22563	22846	30863.6	19673.4	20189.9	32427.3	22782.8	12560	15099	15205.3	18939.2	10979.1	11997.3	7970.38	13672.5	13748.2	14257.2	31147.2
O14964	Hepatocyte growth factor-regulated tyrosine kinase substrate	110615	63965.2	53572.6	37870.9	40418.5	42326.7	47475.1	35275.8	50581	41370.8	44277.8	44380.2	49122.7	40289.3	70827	53501.7	45204.9	58216.4	81609.1	56485.3	63062	68175.5	37711.6	78888.3	71237.3	53437.3	46604.1	37302.2	56741.4	77524.6	37358.4	63791.1	62594.7	37954.8	58741.6	71048.5	59496.3	45943.4	35403	43319.1	58446.5	103131	58657.7	62032.1	72013.3	86539	46602.4	56225.2
O14980	Exportin-1	83806.5	58085.3	76195.5	85929.9	77652.2	90044.4	46329.7	75677.6	70222.5	96000.3	93733.9	70528.2	85823.1	75495.4	108342	76242.4	89871.9	100867	130811	84381.7	73996.9	68324.6	99853.4	69715.4	67764.9	39995.6	93604.4	57567.2	64993.6	47236	95145.7	57323.1	29775.3	42754.9	56686.7	45469.2	67048	68390.1	70981.5	102947	73392.5	89723.1	109482	93419.1	48326	66010.9	86825.6	66077
O15031	Plexin-B2	110641	91665.2	84141.6	68647.1	67187	62182.5	86614.6	52607.2	66913.1	63018.5	64645.2	98780.2	47777.7	47740.1	94703.2	86488	77953.1	108600	74119	82708.2	85630	86849.9	77446.4	73110.3	72427.6	126093	72381.4	86330.9	78261.8	103558	111223	109706	147047	164465	137627	174150	128767	104238	83560.9	91268.6	72703.9	91774.5	112972	130576	98468	109906	104463	173795
O15067	Phosphoribosylformylglycinamidine synthase	57304.2	38072.2	48068.3	42472.4	41911.7	45593.6	15876.5	34280.8	51313.5	60873	35710.5	47756.8	47040.9	46765	58004.3	28365.5	37505	35413.8	88657.1	38075	34459.8	25585.2	56910	36657.2	34816.9	10052.9	48918.4	25742.1	35418.5	14525.3	36931.1	29352.1	7395.2	16752.9	12684	6864.7	14635.8	32904.2	21486.8	49565.8	30240.3	48050.8	48833.9	28000.7	24163.2	9772.27	41367.4	31071.6
O15091	Mitochondrial ribonuclease P catalytic subunit	4780.07	16874.5	7421.58	11494.2	8179.26	8908.5	7456.7	6832.27	6977.82	8909.96	7020.62	9895.63	9025.03	12115.6	14255.6	14106.5	13926.9	16060.3	13404.6	8169.65	16025.6	4806.28	13191.6	17928.3	14948.8	27829.2	5383.47	7823.94	9843.09	6886.53	14237.2	22142.8	3989.78	11488	10202.2	5102.07	7661.07	15800.7	14970.6	7220.22	23855.1	5703.06	7884.3	2816.44	27539.9	13322.8	8651.15
O15118	NPC intracellular cholesterol transporter 1	68659.4	26588.5	33323.9	35250.3	14986.3	14898.8	11664.5	23413.3	21582.6	21787.3	27399.7	30805.1	16618.9	16080.1	35716.6	30425	33660	21645.4	55008.3	20371.4	31465.4	33471.8	35074.4	47231.6	27978.9	39013.9	33142.6	58638.4	44810.4	40604.8	35165.6	52722.1	69639.2	29188.5	53345.9	68212.6	37827.2	25763	18209.4	19802.1	22504.9	57520.3	24029.9	56254.4	30471.3	22380.6	36396.8	63110.4
O15127	Secretory carrier-associated membrane protein 2	81036.7	98193.2	65973.6	54718.5	48477.4	53098.3	86383.2	66642.3	62949.4	69701.7	74767.2	68033.9	55059.4	63168.2	87281.1	108470	71934.9	90558.2	69806.1	63358.9	104875	120149	65470.7	90722.5	99630	179022	63606.8	150390	93739.8	85573.7	83937.4	91322.9	283406	154463	139842	192153	116693	74746.2	84271.3	59600.7	119328	87266.1	67661	100808	120903	108189	63717.7	326456
O15143	Actin-related protein 2/3 complex subunit 1B	282541	155221	216377	239168	230975	197319	146968	286314	162833	212675	294452	218691	296325	308189	226866	106263	296562	175673	330472	250524	182585	149511	266709	177926	238710	144019	218554	101065	265620	212492	193270	130930	89942.9	117982	98390	132922	158980	183212	184499	232240	164874	263816	292129	226582	171319	229388	190497	123536
O15144	Actin-related protein 2/3 complex subunit 2	203914	103044	136116	162692	159354	148224	108673	199858	118774	138127	190778	171198	213245	213327	169724	99497.3	222236	124499	229123	148659	124775	132257	203232	136047	168165	115344	170985	80764.7	193292	154239	138294	108962	59852.2	95943	88461.8	120868	120636	154677	133998	188331	131336	184817	220955	166788	127719	160535	161224	87481
O15145	Actin-related protein 2/3 complex subunit 3	50229.6	14525.7	17747.8	16024.6	15079.4	24291.8	19396.9	23011.3	16403	11431.7	20486.6	25049	20545.5	22671.2	28259.7	9258.31	25246.8	14281.2	28708.1	18908.5	12908.2	14181.5	24256.3	20684	23588.7	21556.6	18048.5	12059.5	30350.6	25390.6	27991.6	20018.5	24705.5	11433.7	11103.6	15713.4	12052.1	19655.4	19809.5	27919.8	19093	21605.6	33714.5	32545.8	18791	26303.9	18820.8	21098.2
O15173	Membrane-associated progesterone receptor component 2	109002	122430	64015.7	64473	50381.7	57152.6	127581	94019.8	77152.3	81747.5	52597	54328.1	72294	79501.9	65563.5	85112.8	57746.8	46962.9	71575.6	61967.3	72114.8	53097.9	59444.5	86079.9	62487.8	73270.7	42639.5	76482.2	75595	89344.3	116178	68173.9	56379.9	72441.6	39695.9	83720.1	50351.6	57834.9	62535.5	52568.7	85147.6	66122.1	52472.6	75874	89539.5	107541	73854.7	91909.8
O15228	Dihydroxyacetone phosphate acyltransferase	3828.32	9964.82	5819.29	7193.43	5195.29	6700.98	9271.37	5689.42	6553.79	6156.74	6532.72	6351.3	6224.72	3504.9	6297.85	12413.1	7465.03	10856.5	3267.44	7339.2	13128	8535.8	7069.27	13127.1	6896.75	12004.3	6274.28	10463	6173.99	10623.6	6998.9	10318.1		7094.95	6873.05		5876.39	5039.04	6366.32	7911.52	8279.95	7273.02	5810.46	7146.57	6080.95	6389.25	6973.45
O15254	Peroxisomal acyl-coenzyme A oxidase 3	55479	63954.7	38905.7	55959.4	37270.1	33334.3	51399	42731.9	46317.8	63841.2	63365	47594.7	48280.8	37111.5	72529	126676	58872.4	59163.1	55792	57153.3	105320	74929	47161.3	54184.2	36329.5	75515.2	56419.3	75382.8	52769.3	83934.6	55543	57412.5	68390.7	73072.2	79115.2	106382	115864	40681.8	27285.2	59207.2	71015	48109.5	41496.7	74896.4	40315.6	39802.5	56128.8	36304.2
O15260	Surfeit locus protein 4;Surfeit 4	454337	411460	275200	274882	213078	295084	317976	210974	230344	382021	251732	413750	194649	274862	397872	576366	277738	361880	178430	355374	495677	461023	238265	392953	274055	418613	308846	419380	357697	812781	304810	304369	345356	442215	565425	330715	560448	233556	266489	288502	302981	286328	244206	240559	359681	398276	274423	1.15847e+06
O15269	Serine palmitoyltransferase 1	42558.9	150059	121418	159997	60622.8	119926	159643	150340	117463	117747	116610	162778	175321	135799	123257	101899	151848	113123	194264	118974	129329	63740.3	146269	133343	136827	176764	139958	62894.3	144859	177236	157357	48546.1	106273	164902	52412.6	133992	150691	142576	144188	31531.7	109247	157660	159852	143676	176696	154784	143782	19741.7
O15270	Serine palmitoyltransferase 2	27880.5	44929	29465.3	33458	19877.9	21556.5	28482.4	16385.6	17282.6	20341.1	20645.5	21875.1	14257.9	22839.7	23452.5	27012.6	24238.9	31812.1	19333.1	23191.6	27766.5	9815.71	20466.1	19100.8	19906	44455.8	25468.8	24101.7	24475.3	34150	26628.5	14715.4	15627.5	53509.3	15846.8	49484	54761	24321.2	18225.1	11587.9	16632.7	29795.7	12406.7	34100.4	30885.3	32003.3	26136	16514.4
O15294	UDP-N-acetylglucosamine--peptide N-acetylglucosaminyltransferase 110 kDa subunit	7944.71	8341.3	24274.5	30392	22953.5	20546.8	20811.4	3963.52	7076.11	23643.6	29417.9	22769.2	39602	8613.02	19623.1	6150.2	18795.2	18280.3	18786.6	17598.9	7442.01		22001.6	44575.5	42938.9	5238.87	39198.7	25616.2	59478.1	6857.1	28382.3	5116.73	4020.25	23675.1		5658.65	29680.5	7019.04	27092.4	6312.07	25494.7	7018.97	26509.4	5304.18	23258.7	30262.2	26338.4
O15371	Eukaryotic translation initiation factor 3 subunit D	37809.9	69049.4	74898.5	87523.2	73000	79048	55685.6	103229	77268.5	128509	125008	83574.1	142820	130849	153704	50161.8	151789	186839	167555	99661.3	133323	50507.9	133021	101575	105277	18561.2	96593.3	39118.1	102397	48654.8	45056.1	23333.8		35199.7	42427	17958.6	38938.2	42578.6	32154.4	123805	127977	94217.5	125758	73449.5	32962	66535.8	109893	47381.4
O15400	Syntaxin-7	73920.7	63905.2	35959.1	31968.6	46701	57454.2	116730	77890.9	49949.5	15601.4	39056.2	64822.7	47061.6	55603.5		32756.2	51424.9	40818.4	53281.8	77113.7	46811.9	81122.1	55293.6	81256.1	58292	110170	50824.4	96412.6	111622	86153.2	74921	82687.1	151733	59987	59988.2	93455.1	31843.1	53667.9	68046.4	50267.9	60615.4	51629.5	67233.4	90583.2	110827	75714.1	37242.9	57442.4
O15427	Monocarboxylate transporter 4	76165	70054.9	61019.2	83649.2	42867	41053.6	98379.7	44604.3	42881.9	51864.4	57264.7	60823.2	37502.5	30493.3	77289.9	80885.3	57045	100236	74462.9	51820.1	104292	65035.9	62753	99795.5	67917.4	201428	49195.1	79462.7	48431.3	354767	106144	134170	225681	178651	154882	223468	342655	86397.9	77105.8	77353.6	52435.7	95604.5	81453.9	139391	111513	90967.9	97690.6	301812
O15438	Canalicular multispecific organic anion transporter 2	32903	16800.1	12668.4	12892.1	4925.52	15371.7	4796.65	5819.97	18462.1	21281.1		21330.8	4566.21	7165.25		15372.9			7637.93	4459.9	17140.1	18976.7		8094.04		26733.6	15537.1	16010.6	9132.79	51986.7	40267.9	34370.6	25800	46306.4	38263.6	15250.4	55033.1	13643.3	15187.7	21567	8511.8	41870.2	15095.7	26078.1	19326.3	26507.9	51571.2	78075.9
O15439	Multidrug resistance-associated protein 4	42851.4	43225.1	43071.3	25062.9	16433.4	36488.9	29096.7	24921.4	28609.6	52534.9	43147.9	42016.2	24302.7	20000.5	34747.9	49744.4	32028.4	47404.9	23589.4	19640.2	40759.8	33714	27241.6	30063.7	23206.3	22518.2	22831.5	39534.5	20291.5	46671.8	41130.5	51699.4	48848.5	64114.7	94802.5	79666.1	60715.3	24961	23743.8	32696.9	25885.7	37028.5	23122.5	35222.7	27626.5	29717.4	36523.4	92758
O15455	Toll-like receptor 3		21217.7	12897	31840.9	27122.7	36980.8	15288.7	20634.9	49341.7	30555.4	18014.6	34179.2	30171.1	21210.2	16010.9	49260.4	41616.3	40680.5	27794.1	26680.6	33246.9	42934.9	29084.4	47894.5	49849.8	44778.5	33852.8	56014.3	26144.2	15925.2	53540.5	59014.4	54304.4	18301.7	50249.1	29106.8	41588.1	53154.5	42355.8	66298.4	44887.7	17175.4	47316.6		23393.1	59503.8	60079.9	88401.7
O15460	Prolyl 4-hydroxylase subunit alpha-2	147304	219426	159719	151471	153714	144481	224802	103213	113849	87584.7	167600	201270	96803.4	142302	123525	116480	194000	160275	181163	150900	128880	45770.7	160347	135599	188025	103537	124266	90403.4	183201	159843	92747.2	48073	35615.7	92946.6	57286.6	66102.5	134038	102531	84898.3	37700.9	109151	112624	79317.8	128428	100301	86027.2	78960	26755.5
O15498	Synaptobrevin homolog YKT6	1.00307e+06	467569	476671	404336	357666	313260	369260	263142	234094	319619	312944	408639	177439	203325	291286	280837	248498	517334	348398	396765	1139442	336259	259608	251769	140068	393782	485243	405768	423195	675830	486530	450212	1.05483e+06	713171	594329	892536	331126	451515	249544	610341	353800	573157	631932	1.67732e+06	191461	272459	689435	1.39168e+06
O15511	Actin-related protein 2/3 complex subunit 5	120149	62603.5	68710.6	72522.9	142942	96960.4	98449	228824	102042	82638.8	123491	91149.6	175205	252341	121591		161610	63327.1	193105	117064	54806.3	74204.3	207198	117286	174172	88685.6	128552	71621.2	214705	65133.2	142518	78153	111994	59399.8	45074.8	72008.5	31947	139667	128215	145407	108528	107400	245848	127564	117313	130535	102172	84116.7
O43143	Pre-mRNA-splicing factor ATP-dependent RNA helicase DHX15	44737.5	244104	155516	205626	124969	178815	109599	159421	208852	287566	156024	125249	185853	176291	225119	353050	174164	287534	234443	141204	294694	266977	213673	264018	224744	213694	178240	300325	137130	78712	231485	245633	53955	171893	214304	71300.8	143965	175929	186068	197610	260424	201066	152433	188658	202715	220620	193763	104787
O43157	Plexin-B1	13784.1	9702.08	11018.7	4384.42	18544.3	10107.4	10615.7	2944.42	3576.06	3899.6	2391.68	11183.1	13269.6	2423.37	3439.07	10142.2	1676.01	3468.04	891.414	12828	2831.34	9711.7	1562.85	1864.62		3420.17	7786.03		21115.1	4787.28	2067.27	3885.98	9760.8	5564.64	29864.2	69777.6	23715.1	6702.9	1026.97	4981.92	2046.32	1613.1	6034.72	10785.7	2515.78	2738.61	7991.57	4867.17
O43172	U4/U6 small nuclear ribonucleoprotein Prp4	35722.8	66268.1	42665	43719.1	29955.8	45630.6	47339.1	40705.8	59875.1	58172.4	29707.3	36244.1	49780	44481.2	52607.6	83884.7	44630.2	67484.1	44718.2	33783	72953.4	82330.3	48929.6	65173.2	62210.7	55851.7	44776.3	88626.4	33279.9	40874.4	56147.1	70396.8	90581.2	57090.6	81477.6	68537.9	73090.5	44751.7	56646.2	45967.3	70253.8	46356.8	39757.2	42019.3	75987.7	52174.9	43583.5	57656.5
O43181	NADH dehydrogenase [ubiquinone] iron-sulfur protein 4, mitochondrial		34226.5	21703.7	17947.5	22256	27376	27295.2	26135.8	25149.5	27357.1	29100.3	26190.9	28372.4	21533.8		35404.5	25058.7	31669.2	25244.9	22359.9	32885.6	29633.8	27419.7	41667.4	46080.1	46050.8	15042.3	33015.4	21656.1	42376.2	40783.5	39814.8	47297.5	21988.5	25498.9	33185.1	39110.3	25387.8	29021.9	26238.9	36112.4	26679.3	24511.9	18198.4	32070.2	23171.6	31116.7	33347.5
O43237	Cytoplasmic dynein 1 light intermediate chain 2	294378	96974.3	126970	123443	178218	144379	123113	122948	85282.2	84431.6	135678	136186	104844	121361		82477.4	110290	93575.2	147383	181978	98729.2	80310.4	107794	104807	75055.6	87815.9	117458	79408.9	186994	116193	123632	60202.9	55716.7	47308.4	57962.6	41453.1	69873.8	101225	69201.5	107186	61595.2	121800	95364.4	108302	67623.9	74859.3	99313.8	111507
O43242	26S proteasome non-ATPase regulatory subunit 3	104749	114432	121163	131800	119302	120159	99655.9	123068	131524	152001	169815	113620	155827	151716	162658	116287	191505	145790	217063	124958	143498	107615	162245	130251	141044	111534	156019	121462	124103	102912	149241	120600	86968.4	99626.6	133449	86117.9	101245	117306	124239	153588	135947	131454	181136	124762	97839	122932	127107	174096
O43252	Bifunctional 3'-phosphoadenosine 5'-phosphosulfate synthase 1	84667.8	94663	71074	110299	75138.8	64982.5	59796.3	70360.8	79605.5	88397.1	86023.2	63143.8	79385.2	83760	91851.5	90075.3	101370	106205	134717	67590	96816.9	68986.1	105176	78338.8	101011	95119.2	103301	57258.9	87300.3	56941.8	118442	91984.5	43150.2	78913.4	65109	74768	72517.6	98825.1	122952	131881	96542.1	123976	145707	118445	88063	161225	120891	53670.5
O43264	Centromere/kinetochore protein zw10 homolog	31585.3	52473.3	34840.5	34170.5	29603.6	33712.4	44791.3	22978.9	36935	38750.4	47955.8	33883.4	27207.7	25758.8	34841.5	46950.4	34145.4	47255.1	41276.6	28012.3	46092.1	36362.7	38874.8	42733.1	31846.3	44278.3	38690.6	41584.1	29675.7	36592.7	41762.9	40020.1	22828.6	56822.1	48683	33385.8	45856.1	35400.2	35064.7	29989.4	35161.5	44283.2	35713.4	34199.9	33731.6	34611.5	42589.7	40818.3
O43294	Transforming growth factor beta-1-induced transcript 1 protein	79730.3	25147.2	26776.3	48587.7	30295.6	20965.5	41893.5	30727.5	20301.6	30004.8	32144.9	24151.1	25184.8	31472.7	21374.2	11679.6	41205.6	32660.8	45373.3	36133.7	34452.1	18400.7	33953.8	30326.4	31657.4	27550	56390.3	24090.2	59522.2	33173.5	38353.7	15198.8	48054.8	32884.9	54695.6	48128.6	41567	35652.9	25333.3	50496.3	18424.9	71027.6	95330.8	119621	20554.9	38052.9	37764.3	74723.1
O43390	Heterogeneous nuclear ribonucleoprotein R	37105.4	35691.5		101757	44745.6	33099.2	29106.2	61426.1	51593.1	152146	135681	31166.6	85224.8	98090.2	129843	62403.4	88559.6	133323	90494.1	55315.7	154494	46257.2	112071	125179	142536	53390.7	69974.5	39264.4	67328.9	28289.2	103572	29465.7			38068.4	27893.8	23670.4	22922.1	111365	58743.9	167292		72218.9	16937.4	57535.6	132220	41709	40690.1
O43493	Trans-Golgi network integral membrane protein 2	3487.33	3948.99	4229.48	3801.74	2715.15	3870.19	6420.09	4956.8	5345.59	6475.49	4625.63	2266.58	4092.69	5521.79	10922.1	5269.48	4429.19	8422.57	4492.3	2526.2	2944.9	7464.75	4547.64	5858.98	6737.23	6464.09	5021.96	6303.15	2763.81	3285.21	4409.12	4072.24	11355.3	6281.07	3152.96	9671.47	4188.56	7716.43	4337.07	3407.55	6145.81	1094.36	2665.49	3342.56	6329.06	3532.1	4061.39	7746.3
O43592	Exportin-T	62795.6	35352.5	53716.9	49911.3	60793.7	54810.6	25524.9	48625.8	63618.7	64125.9	57544.6	55996.6	51523.3	68103.8	69967.9	46226.2	72262.6	66904.4	87900.4	49340.2	52514.2	53885.3	89088.6	45409.7	48633.6	35897.5	74486.7	36117.5	56541.6	24818.1	44302.2	43977	21841	21797.6	30717.9	28222.4	26844.6	47172	50573.7	81214.8	72766	56912.2	98345.7	71492.7	28587.3	67061.2	57130.8	61490.2
O43615	Mitochondrial import inner membrane translocase subunit TIM44		22291		17998.4	15855.3	17092	23979.4	19346.5	20137.5	12728.5	14981	19748	23332.5	23389.5	43579.2	34359.1	24200.5	31371.8	23309.1	18754.7	23493	38250.7	26685.2	29320.5	31822.6	50882.3	23439.5	47895.6	22319.3	22514.2	20363.6	35579.9			20630.6	21183.4	19909.6	22855.6	24741.7	26928.5	47753		13372.9	24235.9	30116.4	25987.1	10181.9	8725.23
O43660	Pleiotropic regulator 1		24853	14341	23154.5	11861.3	18579.6	16442.6	21217.5	14347.8	26604.7	11574.8	17932.3	19189.4	20981.1	25498.3	40486.9	18880.9	29351.2	12311	18306.4	39655.3	38038.3	22116.8	33539.1	22847.7	31835	18714.4	42290.7	17920.1	18006.3	19812.1	29554	23218.1	19702.5	24509.6	21034.9	27835	19307.4	21384.6	17146.2	31185.5	22699.7	21548.2	22387.8	29766.1	26029.5	18720.9
O43707	Alpha-actinin-4	715550	310764	348700	542591	360820	404289	446063	288743	262191	363857	427190	468917	244991	265976	429013	340981	494290	329449	616564	510916	391377	335507	360387	360106	196190	327506	335561	281991	485516	778804	606841	359592	120162	536916	316306	616842	433422	432433	266697	613796	210521	596216	579992	1.02876e+06	227490	332833	534860	400236
O43719	HIV Tat-specific factor 1	19781.9	23997	21290.8	19652	13303.6	21844.8	19207.9	11711	5695.5	19773.3	15749.4	19841.5	12709.5	12914.7	11443.4	14597.5	11296.9	21122.8	20685.6	15590.9	27659.2	12925.9	19940.7	22328.6	11692.8	4644.84	21695.8	16774.1	16479.6	20955	10293.6	9963.96			2586.8			6043.94	8287.41	15961.9	14081.6	19268.6	19909.6	5606.4	14313	11896.6	13947.5
O43731	ER lumen protein-retaining receptor 3	102737	123575	101504	102152	96914.9	85022.6	161964	106903				120528	21282.1	88421.4		92807.9	104607	98912	83280.3	128261	107012	18237.8	87212.5	105921	91925.1	156896	108998	85595.1		210664	106847	101467	15530.9	31771.1	31873.2	17786.6	37847.1	28061.6	91190.4	66002.2		103857	76752.4	87481.8	132697		66273.5	81597.4
O43747	AP-1 complex subunit gamma-1	141081	109453	141366	147060	129519	120087	115195	105314	118626	160541	192297	121947	113464	131343	147462	101367	165250	130666	185373	125877	117837	80082.3	127848	102522	104920	79877.6	133636	71885.4	99321.3	139943	141218	116353	64726.3	124147	100980	98720	115473	114280	101314	147906	97272.2	151068	155384	120850	74798.7	99143.2	129518	86664.3
O43772	Mitochondrial carnitine/acylcarnitine carrier protein	61266.8				28266.2	24102.5	39576.7	38308.9	41867.9		60163.4	37408.8	42932.1	36714.2	33973.6	46900.6	37956.2	12297.3	46978.8		60198.5	53580	34920.1	32380.9	52638.6	72662.1	26553.8	39316.3	22705.6	62384.6	50693.6	54924.4	100385	9677.62	64440.2	104611	57520.7	32251.2	60045.3	32666	70099.3	38027.7	34601.9	46001.7	61153.5	53201.5	73842.5	93271
O43776	Asparagine--tRNA ligase, cytoplasmic	246941	164565	279758	338192	297712	341871	187713	339336	394764	380986	380190	327296	437240	380446	458695	278930	448821	456020	508576	320869	306266	346643	495627	351218	483533	280947	383710	237902	345373	152761	310787	207482	106111	175462	168921	121030	239771	309482	378126	425899	466908	273919	457948	372741	292466	387871	256995	205483
O43815	Striatin	69756.5	46171.2	50921.4	49533.8	41759.6	38326.9	33816	33238.7	45756	41065.5	34077.1	42424.1	37720.2	39696.5	43444.1	46630.1	39648.2	39734.4	48648.6	48915.5	59602.1	48576.4	39983.3	41095.8	33090.3	42138	54633	38062.3	53943	34460.8	39092.2	40375.2	32981.5	31776	25082.4	29098.6	29394.9	36378.4	35076	44716.6	43650.8	54803.1	44451.5	66451	32286.5	46909.9	49580.2	45928.2
O43819	Protein SCO2 homolog, mitochondrial	6465.27	26801.9	7279.37	5276.77	5076.02	3617.11	24945.7	5407.15	40309.4	6197.55	4618.26	17344.6	6212.68	5624.2	6271.96	8075.81	5500.31	4341.28	5173.11	2426.63	10524.5	26233.9	4503.99	5372.77	20460	27931	2587.12	29382.8	3686.35	19521.6	8658.87	9615.21	37692.3	16404.2	30660.7	26872.2	30778	6077.69	6214.63	4276.16	30654	8140.03	2512.23	3044.51	35074.8	22002.6	5406.45	7568.23
O43852	Calumenin	139013	141002	49657.6	59178.5	60015.3	108182	135064	141851	107254	50226	73272.4	91822.9	159580	85752.7	35908.2	54037.4	61210.8	55517.7	119709	58779.1	56121.3	137744	70538.9	90121.1	205243	300093	60848.9	86930.2	94016.9	147118	120707	88666.3	303335	150724	103067	185871	68240.3	134538	143144	58412.3	164327	61261.3	61476.2	127715	181698	101726	83678	149779
O43920	NADH dehydrogenase [ubiquinone] iron-sulfur protein 5	6276.63	37248.3	23728.1	23265.4	23896.7	23249.4	29965.6	31667.9	43726.2	40360.4	28830.7	29612.1	33137.5	27796.7	45831	38576.3	26546	35770.8		21534	30461.3	38773.8	24796	32807.8	33334.8	43484.5	23558.4	46816.9	15515.5	43171.8	36997.6	43674.1	68719.8	38435	36776.5	48747.9	39583.4	31673.6	36190.5	29308.9	40210.3	26065.1	25028.8	31404.1	40501.2	38610.3	42605.4	53585.3
O60264	SWI/SNF-related matrix-associated actin-dependent regulator of chromatin subfamily A member 5		17317.2	12098	22678.9	12782.3	18556.9		10181.5	14075.6	18125	7863.84	10422.8	10837.4	9658.72	23338.3	36191.9	10761.3	28575.9	24015.8	14213.7	25933.8	20996.2	17676.2	30337.1	16354	20703.4	11649.8	36486	9931.78	6910.01	19431.3	24303.5		14437.8	15517.7		11801.6	17812.1	14355.8	16082.2	21157.3	9285.2	11795.8	22533.7	19230.6	17097.1	21102.4	1920.2
O60271	C-Jun-amino-terminal kinase-interacting protein 4	30541.8	19193.6	33845.3	17831.5	21576	19817.3	20726.4	19063.1	17159.3	19469.5	7423.45	18867.1	17497.8	19137.3		11033.6	13130.3	7926.18	10522.7	21176.1	9514.36		10394.3	11223.3	10443.1	6054.76	14686.3		17762.1	15734.2	13517.7	12939.2		12117.4	8920.83		12879.2	15123.9	14307.7	12581.3		25972.9	15754.7	11557.8	8286.09	11572.4	14979.6	8938.67
O60287	Nucleolar pre-ribosomal-associated protein 1	10762.8	12579.5	7350.15	9714.33	5404.89	5730.67	4876.55	5512.52	10439.9	10272.3	29881	8997.54	5484.83	5815.24	19367.5	16449.5	7649.91	17600.1	9055.53	6159.51	15204.4	10028.8	9707.77	11757.6	13189.9	11156.9	6805.65	21125.2	18740	7130.48	8339.42	12124.6		9524.3	9975.85		10692.4	7743.58	8057.38	7923.43	12915.3	34235.5	5661.5	9742.52	11334	9623.74	12458.3	16616.5
O60306	RNA helicase aquarius	25507.6	37917.9	30928.5	30999.6	20664.5	27472.1	23655.4	22326.2	40682.8	36984	60292.8	33884.1	23230	26252.6	42811.5	61601.1	38676.3	38518.8	33757.8	24245.4	41054.8	46538.4	31765.9	36259.2	33021	34039.7	21809.2	61728.3	29474.2	32711	28233.1	51179.4	30278.2	44397.6	50411.5	38570.8	46258.1	31561.4	26092.9	33628.8	31948.9	50522.3	29084.4	31771.6	35890.7	33373.5	39519.4	72178.7
O60318	Germinal-center associated nuclear protein	7130.32	17296.7	8409.39	9555.6		8564.89	6147.37	6358.28	11517.6	12486.5	10695.1	9818.17	8879.98	8337.92	8759.06	19480.8	6989.64	11771.3	8451.49		15782.3	14237	8775.76	13784.4	9249.24	11843.5	8077.43	25120.6	6603	11069.4	12446.2	15600	9956.88	18052.7	16535.8	13264.7	14066.2	8961.26	9160.96	8891.51	13952.2	8642.41	7791.78	5088.65	9299.33	6600.83	9682.8
O60462	Neuropilin-2	14116.8	15465.9	11440.1	16946.1	7678.79	10582.9	13413.4	6071.56		8220.31	12290	17504	1368.36	4306.71	7170.75		11183.6	15828.4	14787.4	7621.5	15464.1	58416.1	8030.79	4605.43	16841.6	12717	15022.8	4613.59	8162.85	25751.3	15386.7	8514.95		14810.2	9550.43	22775.8	17634.8	14124.8	15428.7	8492.88	25599	8958.51	12057.7	16081.5	40391.9	14781.3	7414.12	9404.71
O60476	Mannosyl-oligosaccharide 1,2-alpha-mannosidase IB	14422.2	22127.6	15408.2	18489.7	10407.9	10105.8	14122.2	6980.76		14573.7	10312.9	10358.8	7158.94	5878.34	12165.4	14618.1	8439.9	14580.3	9517.78	11370.2	15746.5	4336.01	5858.38	12338.5	5643.83	16072.4	13741.4	13327.9	12326.3	15945.8	15188.7	10640.4	13335.2	27405.7	11531.1	11857.7	21494.6	11454.7	8878.63	6217.2	9419.68	14332.8	6628.71	11576.9	9701.2	9095.88	8351.96	13456.7
O60488	Long-chain-fatty-acid--CoA ligase 4	31746.5	75481.9	44150.1	60933.4	35665.2	43182.1	49343.9	42996.6	46125	65393.4	52688.5	36123.4	55971.8	54655.8	77635.2	95643.6	86693.2	92198.5	81980.8	44938.1	85021.4	57592.1	73898	74638	70742.1	76142.4	57558.1	68863.5	47647.2	46533.5	52987.9	55368.7	39553.1	70449.8	50197.7	46797.7	77950.1	49408.7	50792.7	34089.1	61334.6	44506.7	36593.5	38002.9	72920.9	68067.2	48686.2	40217.4
O60493	Sorting nexin-3	81821.3	41141.4	48768.9	48508.8	66421.5	72434.1	58118.9	105257	61525.9	51203.3	77785.9	65501.3	107388	130217	76226.3	23431.2	83234.7	45933.1	113162	59780.5	40385.3	29610.6	90872.7	65339.6	107564	30164.3	64919.8	32989	104946	35037.7	62291	37152.8	41407.6	14351.2	39662.9	59882.2	24677.1	47959.8	68528.3	52945.8	78036.7	56085.8	87030.2	36754.7	52595.2	85884.8	44704.2	39707.8
O60502	Protein O-GlcNAcase	39913.1	19353.3	29192.9	48569.6	35697.3	26955.5	19050.7	39521.4	52729.9	32763.9	40390.9	39567	34944.4	72604.6		34636.5	43087.6	31174.3	72476.8	39050.6	31674.6	41457.6	56529.8	32979.1	40823	20258	32511	23748.1	35680.2	26030.5	29570.5	34760.4	20061.1	13663.5	22410.3	20240.3	34910.7	32215	42992.4	39462.9	32015.3	24001	62586.1	24393.4	25341.7	20179.2	39451.8
O60568	Procollagen-lysine,2-oxoglutarate 5-dioxygenase 3	28822.3	67705.7	29905.6	31944.5	21860	26183.1	37740.8	27999.5	36690.1	32519.5	38578.4	27837.6	28080.9	34386.1	44782.9	56575.2	49528.7	53968	50064.6	28798.8	49913.3	41899.9	37004.6	40089.8	47107.3	38865.9	27981	37202.6	19908.4	35743.4	42095.2	24565.4	18321.4	312071	39290.6	37895.6	64282.2	41918	21836.4	19237	32746.1	32156.3	24505.6	42103.9	29304.3	36459	39186.6	47062.9
O60645	Exocyst complex component 3	41612.5	8378.19	12236.5	13239.3	19087.5	16310.4	16798.4	10032.2	15374.7	9553.36	12235.4	15641.4	11478	7256.26	15406.5	9756.51	6444.08	8049.12	11077.3	11305.2	7725.12	8576.06	8627.24	5536.19	6175.93	3005.22	4842.29	10599	14975.8	14907.3	15755.6	10707.4	11665.5	11576.9	14827.3	9812.85	14274.1	15928.9	12188.8	16388.5	7675.13	18439.8	15749.4	18784	4599.78	24932.7	14192.3	17476.8
O60664	Perilipin-3	156601	72941.7	52298.5	48540.4	139523	125194	125438	164890	117920	70461.9	102683	90371.6	188680	202887	82985.5	12293.7	126244	32364.1	192541	109674	40837	82698.5	149492	104810	109396	78685.1	115082	71704.2	225005	46079.2	113829	74609	75895.5	41953.3	33576.1	46906.1	27943	83299.9	92343.6	96287.6	91005.8	97287.8	174221	96751.1	79573	108799	86586.5	62305.8
O60684	Importin subunit alpha-7	12644.8	12118.1	13406.2	11612.6	14565.7	11620.1	13792.8	12049.4	11523.3	10820	14637.1		13148.9	18380.3	16907.8	13702.6	15601.1	12089.7	9822.22	15220.7	17337.5	13517.6	18256.9	13469.3	16630.6	18683.5	15547.4	13034.5	17515.4		13870.1		15421.5	11223.1	15198.7		14992.4	12042.8	13272.8	14639.6	20891.2	15931.2	14159	16423.8	13159.9	19371.4	13161.4	11198.5
O60701	UDP-glucose 6-dehydrogenase	734237	418775	761467	544217	737727	703276	399870	826577	490430	543662	514476	685853	796614	967673	337046	319867	658599	220291	706346	757268	368543	357676	425068	297413	381597	183190	649055	168963	715415	246073	361062	280656	206717	149531	255612	204522	224286	331394	326730	620492	286774	746834	595885	499965	311576	383742	391561	394349
O60725	Protein-S-isoprenylcysteine O-methyltransferase	26296.1	25105.3	18848.1	15361.5	13023.9	16150.6	33268.7	19650.6	21317.6	19609.6	29967.6	24583.6	13374.1	13286.2	27913.2	24843.3	14667.3	22541.8	11476	15318.9	17025	13658.6	8459.9	17267.6	12896.8	17023.6	11851	17829.6	8972.78	65211.7	20375.7	30150.3	45023.3	40334.5	30600.2	19475.6	37753.5	18573.8	20988.5	8532.12	20964.1	16581.4	10497.6	20088	19644.1	29065.7	15787.1	28797.2
O60749	Sorting nexin-2	47016.5	27170.2	47102.5	34869.5	42355.6	39993.1	20331.9	33979.4	40281.5	37632.7	40416.8	35892	54752.5	51489.1	34141.2	13124	37116.4	24686.5	44766.4	41400.6	30592	19099.1	43951.2	32559	39812.7	13177.6	44285.6	15846.4	54472	20036.5	29112.8	25322.7	24979.6	25100.9	5977.24	24575.2	24335.7	34576.3	34456.7	49201.7	38169.2	44444.6	66494.7	26467.2	25445.6	45296.5	40436.3	38923.4
O60763	General vesicular transport factor p115	103908	108677	119188	128343	145922	101543	106677	115054	142735	154303	211356	111553	122961	155545	176907	83312.9	166857	156259	255279	137091	112103	86542.2	190412	108682	111304	96727.3	183435	68600.2	155302	78218.1	150571	102082	45510.3	79981.1	72132.8	41515	74563.8	114267	105969	153601	105779	121004	177018	122342	69220.1	131806	138126	132151
O60814	Histone H2B type 1-K;Histone H2B type F-S;Histone H2B type 1-D;Histone H2B type 1-C/E/F/G/I;Histone H2B type 2-F;Histone H2B type 1-H;Histone H2B type 1-N;Histone H2B type 1-M;Histone H2B type 1-L;Histone H2B	113572	173455	132067	261922	417435	408268	273038	512786	229918	283858	168814	81288.3	465229	348949	349766	412088	450555	319936	278931	364659	427602	544778	312184	630596	371353	665997	269816	411185	262521	85788.5	693427	551823	192096	125837	383857	355676	207688	352730	645957	307471	434015	466317	310093	583444	950587	526888	301945	405918
O60826	Coiled-coil domain-containing protein 22	18842.1	15547.5	18675	16062	17169.2	18536.9	13672.4	16117.4	19776	18296.1	22095.2	14277.7	21881.5	20738	21775.2	10810.2	23992.4	17554.1	24028.5	16704.6	15403.4	16514.1	22904.1	15110.4	20496.6	11918.5	20686.8	9055.62	20150.4	8116.9	18615.3	15163.9	11348.4	10321.3	12199.2	10018.6	11359.4	13885	16978.7	18522.9	19103.6	17267.7	22263.9	12277.1	11025.5	13976	14275	19281.5
O60832	H/ACA ribonucleoprotein complex subunit DKC1	2312.4		16333.9	16878.1	14037.1	9244.96	5727.64	12673.7	16032.7	20772.7	10385.3	15711.1	21602.6	17632	21495.9	40239.4	17460.6	22907.4	18637.3	30534.3	12127.7	31628.4	23623.3	23767.7	27462.8	29760.7	11822.5	27362.4	15217.5	2064.45	10512	11997.1		13362.8	14521.9	11825.4	15407.6	13663.5	21638.9	12775.6	29214.6		14079.5	10651.6	18311.5	27893.6	6247.61
O60869	Endothelial differentiation-related factor 1		25219.5	10565.1	42255	36873.9	41753.5		51966.7	45985.6	46985.6	34977.2	7480.8	38568.7	31397.9		11773.2		22556.9	33451.3	27928.3	38933.6	17202	32700.9		32805.1	8914.77	26252.4	13274.1	43636.8		47721.7	51193.7	10889.1		48393.4	13189.7	32741.8	49139.8	44893.2	38082.8	40406.5	59789.6	34257.2	47435.3	41932	40248.3	12038.9
O60884	DnaJ homolog subfamily A member 2	32457	27643.5	25463.3	27226.3	25203.8	24529.6	23507.8	30132.2	21293.1	29355.6	32706.9	33252.7	34051.3	38265.6	24616.2	24531.3	51973.4	42494.7	57012.9	40693.1	45652.5	27032.4	38556.9	41276.1	42775.5	23203.6	39372	17313.7	36916.8	25620.5	20178.5	15061.4			21267.2	16491.5	16811	10830.5	30238.6	31930.6	45314.1	43562.9	36490.2	12066.6	20099.4	52492.7	23393.4	42169.6
O75083	WD repeat-containing protein 1	154016	71598	121071	164283	182611	155895	124964	179266	97756.5	113473	136549	136179	187737	144628	46616.6	89503	176267	108776	208225	187445	96532.4	87992.3	148041	98374.9	129151	72299.2	120811	62563.8	135184	143949	150304	100865	80772.4	66150.2	97321.3	103226	130075	162748	117164	222293	75566.4	191053	247150	185015	74719.7	72130.6	135174	95195.1
O75110	Probable phospholipid-transporting ATPase IIA	17239.9	23982.2	14826.8	19389.5	16757.2	18015.2	15765.1	10000	18647.1	19736.7	15569.2	19290.4	12928.1	10383.4	14606.4	20017.7	13460.6	15432.8	12016.5	13354.8	17518.6	5681.9	11750.6	12674.8	8372.86	14910.2	9415.23	12472.6	16089	33591.4	24780.4	11705.9	15522.8	26755.8	16206.7	17172.4	20776.3	12687.2	12622.6	7214.21	10142.8	19551.5	13550	16483.7	10419.9	12905.5	17392.1	36205.5
O75131	Copine-3	147153	245035	197977	157715	168247	133564	98105.8	181224	136134	265339	195198	112283	211890	229831	169218	168709	205654	206751	191746	115882	209002	169591	174295	204030	196382	188514	181775	78356.5	203044	78261.7	200080	168074	106075	112712	154990	132794	109752	92259.6	213001	149305	247988	191165	162168	141469	136450	237399	153295	204396
O75155	Cullin-associated NEDD8-dissociated protein 2	364476	214156	255802	243451	277970	302866	180077	259668	287442	343477	396704	278274	279112	257851	353231	213107	296675	277314	224373	246986	231340	189254	319077	244305	233670	79187	360966	142272	249275	170203	285842	249274	67074.3	92595.5	120505	80793.6	94689.4	186370	232968	336383	242546	226544	374580	241094	83907.7	225143	250625	138526
O75165	DnaJ homolog subfamily C member 13	149640	82344.9	92942	101398	89913.2	75302.3	76951.8	64809.2	74727.2	92322.3	92757.2	112442	64367.7	65830.4	126656	103651	101193	102221	88224.5	83174.2	105939	89482.1	103053	87823.9	82064.2	91025.7	97832.9	108622	83029.2	134362	94087.1	92628.5	76703.6	97688.7	120544	99473	112942	84412.2	63260.7	89319.6	64880.2	95126.4	101443	105329	77374	85686.6	119276	236995
O75306	NADH dehydrogenase [ubiquinone] iron-sulfur protein 2, mitochondrial	61812.5	122478	64183.2	63960	50908.9	64645.7	92000.3	80089.8	120950	103269	82702.2	67658.3	86044.2	95167	112660	154162	100961	120660	77063.4	59561.8	117154	148297	85545.9	129157	149662	218380	71573	203751	96317.5	102353	123996	142650	196522	161498	115139	198604	150813	91819.4	118103	75331.9	191797	96792.1	71247.4	85822.6	165976	162861	105557	136864
O75348	V-type proton ATPase subunit G 1	23757.1	19032.5	13071.1	11704.4	18368	17576.5		27701.7	20946.7	12622	24159.9	19649.6	32926.3	24990.6	24217.8		21613.6	12125.1	32313.7	21301.4	10876.8	19489.7	33554.5	36083.3	29587.7	29312.2	19271.1	32037.1	25438.2	29097.7	33656.8	31322.5			34918.9	30305.7		25772.4	28728	28915.7	24124.9	22970.5	35852	28410.3	37088.4	19533.2	24315.8	30362.7
O75351	Vacuolar protein sorting-associated protein 4B	20662.7	15443.1	19093.4	17436.7	26918.6	27165.4	19367.6	27139.7	17009.4	29869.2	28535.2	19784.4	36054.8	35157.3	22830.7	13216.4	22970.2	34774.5	20365.2	21217.6	23056.5	26985.9	27468.8	19977.1	21989.7	25670.1	21796.7	16129.1	30853.2	33390.2	19203.2	29661	13393.3	6948.12	15441.8	14582.3	10084.7	21140.5	24084.1	30779.4	22819.9	21918.7	27134.4	26128	15593.8	20481	17271.2	18425.3
O75367	Core histone macro-H2A.1	22196.2	21908.4	15358.4	68775.5	52317.2	66564.1	60785.9	76223	54868	59067.8	17013.8	12529.9	62827.9	58009.1	77920.8	114095	40373.9	64347	29677.2	50125.7	90665.5	110289	27603.2	97273.4	82668.9	142767	35700.2	83667.5	57469.9	12842.2	118100	89233.8	14608.6	17318	37570	34117.5	19778.7	61432.6	111993	44321.2	117932	45960.5	24123.6	50474.4	151861	126628	61225.7	29698.2
O75369	Filamin-B	681262	332653	406664	400207	310844	384929	452419	300545	109938	212048	181758	696417	169784	165572	294092	246879	191400	239711	323732	755277	340727	329205	182481	306086	169129	148626	396841	350232	301934	262522	347179	385866	124734	297830	185377	187643	164683	292725	133847	371418	88224.2	209865	302559	901040	223501	216307	132994	299586
O75381	Peroxisomal membrane protein PEX14	22271	19072.5		6690.9	11952.1	21855.3	65483.9	61023.1	27380.6	17395.5	15893.2	11464.9	54995	22160.4		8864.15	16885.2	10293.5	12098.1	15461	15202.1	34947.5	20048.8	31457.6	26636.2	45410.1	11318.3	48907.8	20608.4	23253.3	35030.6	37830.7	67301.2	26126.6	21580.4	40005.8	22735.6	23960.5	31627	18300.6	48142		19856.2	17278.8	35944.1	22374.3	20291.5	52808.3
O75396	Vesicle-trafficking protein SEC22b	118100	78902.7	52880.8	79634	109460	97831.4	214851	191793	57766.4	48174.2	66200	127261	130105	85635.7	140504	125187	94097.1	50527.5	114993	109241	53350.9	57780.4	54038.6	133022	63367.7	216920	57564.7	149229	92296.2	201164	140570	174581	202570	87313.4	63305.9	106586	66762.1	115503	77637.1	99932.7	97451	72483.5	50694.4	128486	114841	80893.5	58153.4	65921.4
O75436	Vacuolar protein sorting-associated protein 26A	11015.6	9866.24	14732.5	9327.08	22539	58442.8	75006.1	43537.8	26284.7	18757.6	14647.2	47269.8	52805.8	41835.3	39828	10159.4	36932.7	9851.78	47995	30423.5	5191.57	10374.3	38360.3	15336.7	36714.6		38520.5			53352.9	9186.76	16484		7232.22		6585.49	10005.3	20306.9	15562.7	40915.9	54263.8	15085.3	29819.4	5294.5	12045.5		13244.1
O75477	Erlin-1	235710	307318	166149	189323	129225	105941	140594	125965	213500	150107	121690	97979.2	220624	203950	148562	138469	210966	130257	207867	162942	213363		163194	221396	248630	326662	182552	169912	165996	362722	160015	208684	262907	374445	377891	411349	376556	153657	175240	117264	189364	237482	110474	270398	309988	260390	167346	376328
O75489	NADH dehydrogenase [ubiquinone] iron-sulfur protein 3, mitochondrial	55854.5	62781.9	33915.7	37132.5	33529.7	44243.9	62021.8	62429.7	70667.1	50462.9	50180.6	50444.6	67463.3	67304.2	77708.1	69797.9	54419.3	52333	67937.6	35825	54027.9	81897	49850.8	78543	100361	144190	44689	119669	72381.7	73450.9	76849.4	86711.8	243837	85104.9	70074.6	117899	69137.5	63332.6	86916.8	48651.8	136813	49928.6	50584.9	61070.7	119845	103896	56400.7	87187.5
O75533	Splicing factor 3B subunit 1	117589	251140	155247	248446	141934	198442	182992	147546	202479	265045	139179	170012	158437	142658	236470	359873	172257	276678	233666	149050	263413	200176	193733	282817	175978	248694	153330	344299	132432	189404	294757	337536	107289	264146	231727	138036	249030	200679	187914	180522	222008	194039	154621	199300	226692	207606	226233	83838.6
O75534	Cold shock domain-containing protein E1	28525.1	27417.6	28201.9	25634.6	29842.5	22611	24119	15208.3	22592.8	18919.6	18132.3	19098	17966.7	17862.1	27205.4	21001.9	18474.9	28630.7	25551.3	26545.1	15507.1	13943.5	18597.8	16215.6	16481.2	22780	21387.3	19623.7	20280.1	24416.3	22389.3	23229.8	26510	26510.6	22058.4	26521.1	27610.3	23904.8	17724.7	20548.8	21455.1	30590.5	20014.3	21805.2	21236.2	15533.9	22182.7	13852.6
O75569	Interferon-inducible double-stranded RNA-dependent protein kinase activator A		14933.6	23453.9	8846.98	15179.9	13931.2	16307.4	19886.3	20208.1	18342.3	16359.6	14079.7	17510.1	14800.5	17120.4	12048.6	9954.96	9694.28	10324.6	13059.8	10619.6	6626.17	9437.86	10066.2	11869.2	17760.1	10988.6	12324.1	14959.6	16929.8	17486.6	13192	50935.9		44054.2			16214.3	21212.1	13362.1	16940.9	20968.4	14311.3	13468.2	19492.8	20799.6	11286.5
O75643	U5 small nuclear ribonucleoprotein 200 kDa helicase	74369.4	117341	73389	109118	62188.1	81260.6	69889.4	47981	52557.2	96436.3	54344.6	97967.1	55511.8	71086	128234	81983.1	52348	105226	51836.5	63018	95655	49410.7	62198.6	78664.9	69368	35819.6	70342.3	70045.2	54858.7	87466.5	51015.4	49299.5	14410	45659.6	54266.4	20868.9	44478.6	45833	43938.2	70193.8	73679.5	104156	75271.4	48778.3	41048.2	50728.9	86991.6	31720.7
O75663	TIP41-like protein	27365.8		21005.7	18892.9	27109.9	17640.5	14183.1	33203.7	21676.6	18250.2	29208.6	19898.6	40714.3	35923		10364.8	31293	29319.5	37317.3	19926.2	17124.7	12847.9	31472.4	18741.3	31111.1	11660.6	22871.2	9242.22	25226.5	14322.8	18250.2	17409.8			41378.8		12500.6	18052.7	26309.3	28301.8	24635.2	19905.1	38124.2	16504.7	17192	25309.2	25038.2	11030.1
O75694	Nuclear pore complex protein Nup155	15569.4	18041.4	11305	15806	13182.1	17953.5	17520.6	15099.3	21588.2	16389.9	13800.5	18301.7	19135.9	12885.2	19098.9	39772.3	16302	24494	7363.15	18192.8	28609.5	33997.6	19633	26164.8	21786	27025.9	14315.9	48461.4	17912.5	24697.6	24341.5	33704.6	25188.7	18008	32801.8	26691.5	28954.5	18477.2	19270.3	22727.7	42214.2	13986.2	23088.2	24113.5	22887.7	30424.5	18638.4	27368.5
O75695	Protein XRP2	54020.9	45554	29597.4	37900.5	26173.5	29347.9	36927.4	29181.7	32841.3	41349.3	36100	35714.4	27548.5	25837.9	34503.3	34285.8	31611.7	33186.4	24916.8	24728.7	28200.7	37864.6	23778.9	27802.4	27795.2	39090.1	35426.3	33876.4	36419.9	33621.7	39447.7	32786.7	66067.2	56601.7	35638.1	69778.8	29160.3	25204	30453.6	28495	35635.6	39064.9	25805.5	37117.4	32537.9	28282.3	29652.4	73714.1
O75718	Cartilage-associated protein	93839.6	51605.3	35171.6	59047.3	78000.2	64496.3	130301	86084.1	64160.6	18022.2	79552.7	73609.5	34087.7	45421.9	133727	84670.2	84113.1	36661.6	61201	69946.1	38574.5	55637.1	73276	64368.6	84676.5	62536.3	79546.8	65283.3	103880	88352.1	65504.9	55532.4	22976	46121.4	50645.7	52006.9	32667.2	70701.9	60763.7	50616.9	57763.7	46679.9	65497.9	88072.5	95720.6	105319	57717.9	45642.2
O75746	Calcium-binding mitochondrial carrier protein Aralar1	74113	103290	69236	62297.8	52956.7	62750.5	90587.7	64867.7	99847.7	93778.8	60859.7	65331.1	64096.4	62055.3	69549.3	161687	82542.1	68734.9	62782.5	59280.1	114033	142472	50598.6	84432.6	92777.7	135393	66620.9	137586	54482.2	99243.2	134995	161393	224785	137688	216349	249620	139256	83535.1	118353	103098	122629	88396.1	92493	86947.7	97320.3	142235	91223.5	386292
O75822	Eukaryotic translation initiation factor 3 subunit J	57065.8	63807.3	69690.9	66105.2	66477.9	49359.6	45655.7	74958.7	79020.6	60299.1	58323.9	38300.6	62243.1	64270.7	69319.6	48281.7	66844.9	64009.6	80097.4	49612.9	51687.3	47226.1	70530.8	69407.3	70136.6		55092.7	22154.4	62518.8	42438.3	38120.3	49183.6				14429.3	26468.5	21076	47595.6	49327.1	70595.6	49695.1	62787.6	38888.3	41085.9	62265.6	47844.6	39844.2
O75828	Carbonyl reductase [NADPH] 3	24886.3	7454.56	14720.1	9582.77	21121.2	27562	24681.5	34380	14125.8	16422.6	14919.8	21346.5	45363.5	42100.8	8893.01		26417	8833.45	31352	18982.3	32119.4	9594.5	27922.6	15159.4	20720.7	9060.16	18476.5	6067.41	34334.2		18607.9	12911.3	15309.8	17788.8		16934.7	9390.41	15012.4	17646.9	23817.5	16762.5	16864.9	47538.3	8300.54	13311.5	18463.8	10662.1	14933.5
O75844	CAAX prenyl protease 1 homolog	96457.3	121125	79160.8	86225.2	74416.6	64765.2	128096	107612	104460	100764	98006.1	88279.1	88245.1	95652	129814	157787	108668	119300	86914	73425.9	108684	91833.2	72689.2	102101	89143	149542	86411.2	110067	93073.8	169248	123674	125956	170567	162934	166746	150492	216287	91198.6	101640	76976.7	144977	87795.7	74961.4	96353.7	123548	98809	86416.6	183198
O75874	Isocitrate dehydrogenase [NADP] cytoplasmic	126595	75614.6	81369.2	73857.1	100070	150267	54535.4	164170	101140	120844	114846	110720	247938	232785	59254.2	47673.4	131321	68834.5	179915	99435.7	83560.1	77171.9	140622	99634.8	115245	64965.1	113705	48281.8	161189	40907.6	89790.6	78617.8	31880	31117.8	34585.9	47466.7	36038.5	72737.1	116794	114990	142724	113789	168990	71441.4	78297.5	159710	82408.3	43140
O75881	25-hydroxycholesterol 7-alpha-hydroxylase	51433.3	69645.6	33192.8	46332.4	68575	49662.4	25121.5	43476.2	35971.2	68750.5	31070.7	44543.9	37195.9	38232.8	69710.6	33131.3	22535.1	52325.8	47090	17772.5	91981.6	43153	47284.2	44274	58906.9	5865.37	50355.4	38209.2	33382.1		14464.3	25048.9		27536.1	23887	34771.3	20340.6	15778.4	33097.8	26976.8	52454.7	27240.7	21247.8	17660.2	17280.2	21465.6	18854.4
O75915	PRA1 family protein 3	150517	233439	274445	134513	85035.4	100708	141943	104692	197244	332364	325507	146890	152064	128444	350068	264466	119111	214515	124769	120224	230909	359391	205032	208183	194089	180721	148219	175852	165392	334045	169743	150379	301349	542304	445012	361058	240381	134313	172685	167758	180649	179871	131245	115528	208444	188160	172608	582748
O75947	ATP synthase subunit d, mitochondrial	1489.7	3024.38			1697.47	2670.27	7868.44	14088.5	16841.1	526.01			15218.9	16323	2041.24		8048.8		3044.88	3519.33	1575.64	10308.3	10741.4	12626.3	14743.3	20931.2	1630.29	13248.7	11356.3	7040.36	14668.4	14967.2	36172.8		4369.68	9065.26		10360.8	16404.8	3396.29	18332.9		10457.2	2995.43	22277.3	18349.2	3222.35	14337.3
O75962	Triple functional domain protein	7439.61	4496.08	18869	11490.8	12382	9417.34	3246.65	10977.4	4312.92	10069.3	1359.79	5417.98	11413.7	12475.8	3086.33	3207.97	1356.65	2235.48	8577.49	2623.78	2618.81		756.136	2727.78	1425.3	1784.76	1175.89	1367.76	7607.31	5118.35	4034.28	1665.21		5411.96	4065.7	1427.6	6663.04	4258.89	1927.21	2122.09	1079.56	5614.63	529.213	4120.58	2158.28	1659.04	4545.53
O76003	Glutaredoxin-3	125900	111816	78289.5	78668.7	114011	125743	165275	177498	142683	113484	96185.3	70224.4	134881	157224	126679	124167	150057	96112.7	178215	58236.6	81883.4	73179.1	117119	76812.1	146520	179768	109539	99132.2	162376	111206	164133	137926	871700	129986	120172	171443	184039	93707.4	165836	125380	134502	125349	117060	76550.9	215446	199097	107819	164200
O76024	Wolframin	55491.3	59647.5	37553.1	46600	33193.1	31104.4	60642.2	25500.9	37808	56858.1	63253.9	44697.4	30223.7	21830.1	62962	58255.9	42829.3	35734.9	31477.6	27602.2	59631.8	41981.4	26598.7	34366.9	28587.2	35987.1	27101	55675.5	18107.7	128805	47190.9	51742.5	21835.1	88754.2	87790.2	62805.1	83823.3	33083.3	38237.1	36446.1	24605.1	51580	36695.1	59364.8	42495.6	33587.2	31648.3	58351.3
O76031	ATP-dependent Clp protease ATP-binding subunit clpX-like, mitochondrial	7739.72	27665.7	14419.8	20242.3	12159.5	17392.9	24031.2	16262.3	23398.5	22098.7	14049.9	13870	14086.8	17692.4	16066.5	36514.8	11393.2	20261.6	38764.2	11472.2	21393	14565.8	15428.4	21465.2	16053.5	31920.1	16714.2	32208.6	13428.6	19266.4	22671.2	34104	25951.1	32463.5	35149.4	24868.5	40893.3	21850.6	22464.8	22338.7	25812.7	20451.6	9279.76	13832.6	31258.1	19154.9	15328.5
O76094	Signal recognition particle subunit SRP72	9079.27	8267.59	19610.4	36847.5	32485	25966.8	8028.7	34643.9	39751.3	34155.6	31342.1	8370.01	38313.3	33671.8	40073.8	25678.5	30038.5	28797.7	39202.8	36967	26536.9	20872.2	37469.4	34167.2	37821.9	16769.3	33274.6	16101.6	35382.8	3811.38	29699.1	15058.7	5055.07		14705.3		8864.53	29560.6	36157.9	31671.9	33118.9	7760.21	37410.3	27668.6	22447.3	34110.1	21705.8	15732.7
O76095	Protein JTB	12772.9	15721.4	8985.45	9911.27	18135.9	8091.07	25121.4	20942.8	17380.6	7586.91	10584.7	11052.1	6646.49	17707.1	10211.7	18505.1	9440.36	6948.8		9301.28	6504.17	11984.2	17531.3	19752.7	22152.4	35537.9	7835.01	24691.1	13360.3	22177.6	23302.5	33358.6	91027.5	22447.4	25749.4	34496.9	29329.4	24466.2	29653.6	13736.3	13996.4	7130.11	11543.7	14694.4	37256.3	26778.4	16187.2	26064.3
O94760	N(G),N(G)-dimethylarginine dimethylaminohydrolase 1	52274	59147.6	46147.9	45239.1	43766.6	55602.8	87349.2	83355.3	72777.5	74763.5	64430.3	42613.1	95449.3	94421.1	68414.8	49652.7	85643.7	49800.8	61666.6	36236.7	48080.2	57979.2	62681.4	54317.4	84301.5	51711.1	51625.7	47016.6	88512.1	16771.9	54948.4	30045.3	27288.3			20746.6		60348.2	68876.9	57171.1	89089.7	41679.7	40798.7	44341.6	58510.1	77279.2	34866.3	34043.1
O94776	Metastasis-associated protein MTA2		57498.5	39621.2	61898.2	38341.5	54691.4	44321.2	46249.3	50413.5	77088.8	38867.3	35926	53605.3	50159.3	42745.2	87177.4	43898.6	88140.4	67612.6	42542.2	96803	72972.2	63695.1	83268.2	59179.5	48689.2	55882.2	102876	43415.1	33841.5	69147.5	61567.5	16052.6	39207.9	49863.9	35426.6	36972.3	50710.9	51412.6	48294.9	72068.7	30933.8	43608.5	47864.2	59981.8	48352.2	43963.8	8326.49
O94808	Glutamine--fructose-6-phosphate aminotransferase [isomerizing] 2	33283	39187.9	65099.4	57031	66733.4	47197.3	37617.6	59071.1	37660.1	47456.9	46551.7	51332.7	67471.5	85410.1	68321.9	50798.3	87753.2	58023.3	120486	62766.5	56423.7	37614.7	87367.1	53199.4	79737.9	15368.8	57913.8	28918.5	50163.5	16066.9	16228.9	14294.4		21775.6	28195.4	25015.4	26484.5	20352.3	23628	31168.2	43535.7	26908	19915.3	22094.2	26729.2	23517.8	15484.5	26724.9
O94826	Mitochondrial import receptor subunit TOM70	73216.5	139349	59683.9	77815.2	68434.5	78730.1	134273	88430.3	127825	97253.9	82223.9	75880.2	99075.8	95425.4	103253	183797	123736	119816	91869.3	79271.5	134779	183583	119499	131859	117658	228297	106000	229291	95186.5	90894.6	122658	185115	78886.4	143240	163190	118539	124618	116919	130590	85623.8	192114	83083.9	110242	113359	163550	138464	117560	191069
O94855	Protein transport protein Sec24D	101190	51305.5	75521.2	70651.4	75325.5	65785.6	61533.6	45612.7	85347.2	77736.1	78771.3	77081.2	43968.9	52959.4	90582.5	54787.9	64839.5	58510.6	112722	68598.3	71659.2	58060	59066	59648.7	35686.5	39334.1	73658.7	45265.1	87942.7	41250.4	77032	39190.4	35740.1	53511	34634.5	22066.2	71369.3	51517.8	36561.8	55653.7	28616.6	95506.1	58373.4	70227.5	40741.5	56335.7	73697.6	65177.2
O94874	E3 UFM1-protein ligase 1	20049.2	85690.5	57441.5	71802.7	64771.4	59701.2	74488.8	61063.7	68693.5	71778	74089.1	55536.8	61979.1	63204.7	91630.4	113847	71540.1	96282.7	78529.9	64376	110330	67397.4	83969	92404.8	78118.2	72909.3	79721.4	83451.5	67959.4	59595	101882	98193.4	24720.8	61654.3	70016.3	42168.6	50496.7	65164.3	86447.4	88427.9	102517	78604.6	84524.1	81692.3	65942.5	104726	88530.7	74469.6
O94886	CSC1-like protein 1	8357.8	19137.2	14534.6	12414.2	10698.2	10188.1	11966.3	13058.4	16421.9	18298	12410.5	11397.1	10413.3	13022.2	18166.8	19819	12649.4	21539.1	6839.26	9183.69	20086.2	17796.6	12298.8	16807.4	19537.6	13248.6	11932.6	22052.9	8557.59	17173.4	14012	19986.1	20702.8	25227.7	29916.8	29044.8	21639.1	14058.7	13532	11344.8	14313.1	11297.8	13333.6	12875.2	13398.9	9449.71	19149.3	39006.6
O94906	Pre-mRNA-processing factor 6	19873.8	61714	40496.2	53241	33542.3	48800.6	40822.6	28990.9	47633.2	57959.7	33551.8	39925.9	35626.5	39606.3	62355.9	76771.8	46871.2	79588.6	44950.4	38855.2	67812.7	51223.9	56420.9	78683	49135.2	59153.5	43587.7	80929	35243.7	39255.9	60169.9	73940.6	7876.49	46789.3	49018	17700.5	34432.5	47868.7	44264.8	48536.3	52686.7	53658.2	54676.8	53111.5	53724.6	48617.1	62248.3	35611.2
O94919	Endonuclease domain-containing 1 protein	109363	123597	73797.4	67070.3	64816	44248.1	170015	63356.2	84382	45428.1	84661.8	53731.1	64214.7	57378.4	106653	129546	87680.6	60008.2	61704.6	55584.6	104028	93080	53952.7	75297.8	59010.4	224788	75836.9	59671.8	80458.1	215358	99613.1	111105	140791	190468	135075	246988	163629	77611.4	97096.2	72637.9	89009.3	150128	78290.9	172508	97901.7	113402	107663	257266
O94925	Glutaminase kidney isoform, mitochondrial	174754	288547	97004.9	212904	144791	144625	340648	249271	106567	163072	251676	221560	178402	151162	201213	210974	171046	283350	164508	267736	286118	162198	203891	276060	178442	270814	232693	289804	212651	287010	202128	371258	260519	231379	255181	369223	203451	149449	109932	173525	233769	95227.3	167017	261230	224874	101144	92010.9	91089.3
O95084	Serine protease 23	30563.4	24522.9	45811.4	34764.7	28244.6	21871.6	22357	15715.5	32482.7	38291		25283	32515.4	32619.5	44400.5	29928.5	30878.2	39697.2	40935.2	31069.1	37608	35767.7	27061.4	28803.6	29390.9	70908.1	38464.3	87300.2	31081	79926.5	29238.9	16743.7	192274	55438.6	71085	41166.4	45911.8	64152.5	50050	21327.9	30247.7	52165.4	31765.9	48402.7	33844.4	55351	32465.3	60682.9
O95140	Mitofusin-2	12987.7	9346.82	1384.67	15307.5	13546.3	18311.4	20819	8228.3	18644.8	20449.7		17925.1	9425.4	7390.36	10017	23768.1	11823.5	12150.3	12918.5	16011.6	10317.7	12406.3	15539.2	8555.75	7066.2	14457.9	8824.71	22533.2	7558.91	17039.5	15464	19338	23628.5	36809.9	21783.3	23643.1	25460.6	14030	10937.8	13108.6	13077.8	9084.02	7050.49	6967.06	13396.1	8907.2	15673.3	15867.9
O95163	Elongator complex protein 1	26641.9	14224.1	30488.5	26259.5	24894.2	20584.6	10564.9	16251.4	22839.2	24791.8	34300	20370.9	17058.7	22053	28541.4	10978.8	25850.4	23667	36202.3	25161	22219.1	17436.5	30206.4	19072	18513.5	22569.2	25846.9	15908.1	18580.7	10929.6	15484.8	12896.8			12928.8		17656.7	16586.1	14837.2	22343.7	14557.1	35237.8	29031.5	17011.4	10556.3	17461.1	37470.1	15028.1
O95167	NADH dehydrogenase [ubiquinone] 1 alpha subcomplex subunit 3;NADH dehydrogenase (Ubiquinone) 1 alpha subcomplex, 3, 9kDa, isoform CRA_e;NADH dehydrogenase (Ubiquinone) 1 alpha subcomplex, 3, 9kDa, isoform CRA_b		19209.5	12095.6	10159.2	13400.1	10929	12158.2	23599.7	25969	17914.9	19955.6		22201.3	24509.6	19752.2	17476.3	18275.9	17595.5	18831.6		19942.5	27654.5	20982.7	31308.6	34762	37201.4	12072.2	38983.4	21326.2	15761.9	30600.2	26176.4	77719.7	22827.7	20516.9	37307	16484.1	19543	31048.8	14267.1	35331.2	11993.9	19214.5	18539.9	41718.8	27242.6	15737.6	36882.6
O95168	NADH dehydrogenase [ubiquinone] 1 beta subcomplex subunit 4	47458	63858.5	37404.7	35895	37829	36184	54400.1	62622	67940	49896.3	43768.3	44044.2	60881	51695.2	57490.1	64532.8	48387	61119	40373.5	25191.1	58624.2	86360.2	40468	37872.8	42744.7	51118.9	30943.6	96285.5	46390.9	70739.6	77487.3	84931.6	148241	72062.5	64385.7	110151	60582.6	45461.6	39124.2	46004.7	41055.2	56730.2	44393.7	38650.5	69785.6	59169.7	53421	93753.1
O95197	Reticulon-3	136118	146390	90529.1	96110.6	79701.8	77187.4	142689	114121	117143	118186	198551	113628	193617	107689	110414	155471	111838	222847	98946.9	72830.6	111654	137866	103238	131613	109851	204617	89802.9	171870	102720	238991	123474	151206	233045	200344	391671	226225	318660	136989	131894	104968	142160	133625	112572	117620	178165	113907	113850	294012
O95202	Mitochondrial proton/calcium exchanger protein	423143	358881	313406	441859	301839	252504	334202	234007	378800	333434	280595	309645	168279	178159	359133	381339	407014	490989	205380	389052	425475	380684	253683	243873	191626	509842	331052	495936	205067	785655	457564	588038	379785	655238	517217	470246	465232	420943	349442	487694	290258	488198	438297	437480	301017	292683	528007	697073
O95205	Muscleblind-like 2 (Drosophila), isoform CRA_b;Muscleblind-like protein 2	20019.9	13584.5	15580.9	7655.88	13901.3	15627	11235.8	16394.7	11187.6	12108.9	10158.2	11246.2	12924.5	18057	9499.53	5707.16	7060.43		13743.8	10431.6	5682.83	16177.4	6957.03	9584.43	4582.21	3825.51	11933.7	7544.94	20636.5		8805.1	4530.41		2360.61	3178.16	5534.32	4163.18	5717.61	7238	4793.48	7662.39	8211.36	10318.2	6757.92	9006.03	9110.93	5714.01
O95248	Myotubularin-related protein 5	6857.93	3644.82	6253.45	11289	10929.2	13458.8	9140.83	5259.18	10390.8	4830.91	8107.52	12477.2	7937.25	7684.32	11261.8	8910.04	7286.66	13626	8848.95	11854.7	9295.74	5034.01	7978.21	9623.92	6869.55	10480.7	11138.8	8222.41	12250	11944.5	9377.5	7507.22		10923.4	5788.31	7860.71	11779.4	12138.4	8151.23	12898.9	11018	11800.2	12559.6	15729.2	6017.63	14186.2	16889.4	11383.9
O95292	Vesicle-associated membrane protein-associated protein B/C	40939.6	43334	37212.8	24466.9	28025.1	22241	52838.9	25827.7	37804.6	17209.1	19264.8	26372.3	17788.7	19880.9	22586.5	46206.2		24593	23711.3	23360.7	30956.9	55432.1	24227.8	32723	27050	78903.4	25402.7	55231.5	36064.9	49418	32672	42089.4	108559	60544.6	66985.4	80270.9	58514.9	40483	34334	20606.8	43576.6	41733.7	21060.6	40487.6	81531.6	34825.9	24639.7	54300.9
O95295	SNARE-associated protein Snapin	14681.2	10525		4229.93	10162.4	8303.36	9612.73	14009.1	10981.1	7719.01	10718.9		12951.2	15034.8	12289		11570.7	7945.54	14200.9	8628.34	9227.9	8308.95	16128.9	12458.5	15353.7	10706.1	10906.8	11779.4	13125.1	8710.69	10644.9	10549.1	26901.9	9692.55		17748.8	9441.04	12166.8	14272	12086.2	14886.6		16561.8	10994.6	13718.6	13651.6	11085.4	4454.07
O95297	Myelin protein zero-like protein 1	21231.4	33391.8	26766.5	16682.3	22797.6	25683.8	39058.3	29264.2	30360.1	21224.5	17324.7	28818.7	32146	33404.2	26194.6	17764.6	19973.4	24239.6	16642.4	31013.2	26318.7	31253.5	31156	33184.7	37417.1	39479.9	21823.8	39438.9	36010.7	31389.8	23012.1	32302.9	55220	39251.7	25171.9	36452.5	27550.1	17606.6	25724.3	21610.4	30863.4	15539.8	20992.1	37489.4	37880.1	30557.5	19106.9	47700.2
O95298	NADH dehydrogenase [ubiquinone] 1 subunit C2	5449.85	7662.81	6316.04	5102.41	7498.68	9668.67	12226.3	12936	11071.8	9190.71	7354.39	8327.14	12969.7	9262.93	8021.35	8333.68		5965.17	7591.5	4931.83	6446.81	7328.15	5104.47	8172.74	5798.6	9971.41		10058.7	5588.43	14275.2	15124.3	18582.7	23886.5	12695	11562.8	16048.8	8963.58	9373.55	9969.5	8762.54	12106.1		5892.75	4082.29	12054.4	4804.24	6732.85	13265.6
O95302	Peptidyl-prolyl cis-trans isomerase FKBP9	462869	468481	278808	391080	341482	357143	651974	294699	302870	214306	440646	365791	216301	306514	377020	342373	465421	416110	327504	345192	346119	207375	361494	276839	367014	332916	336762	221670	558921	346066	255977	158759	499867	303858	202029	376482	204712	247983	212487	164800	348326	235581	233839	426734	213740	303741	231023	293192
O95340	Bifunctional 3'-phosphoadenosine 5'-phosphosulfate synthase 2	152581	186979	209668	289432	257126	175138	108614	171901	129599	195930	265192	178367	173448	196882	150892	155254	219184	169752	414501	186792	171284	95335.8	193985	188597	145939	66812.5	214509	91220.2	214585	62344.5	111915	66972.7	36170.6	65797.3	54235.3	47473.3	80803.9	104539	97221.3	137306	135344	178281	140884	113212	58167.9	104704	115464	52549.4
O95352	Ubiquitin-like modifier-activating enzyme ATG7	20058	12874.1	18728.3	15838.3	21190.9	17857.8	7937.92	15821.4	15192.1	17902	21957.6	14485.8	24189.8	20770	19871.9		27324	17724.1	21549.2	21021.7	13821.2	12433.3	24339.9	15946.6	19991.9	5884.67	17157.5	8162.85	16301.3	9627.83	12807.9	11022.7			10049.3		9193.85	13551.6	13319.2	18689.6	13057.7	18000.6	24334	12530.5	9473	14641.8	18758.6	18363.3
O95363	Phenylalanine--tRNA ligase, mitochondrial	12718	14937.1	12117.8	16641.7	14359.5	14848.3	18512.1	15048.2	21221.1	19335.5	20313.8	9882.41	10370	17267.9	21735.9	15165.6	17816.5	18347.1	13053.1	6086.19	13580.3	9006.34	9702.21	18385	17850.5	26741.2	10698.7	24086.6	11179.3	11370	18699.7	19968	13634.4	16531.5	12820.3	11609.7	14679	16899.6	21948.6	12221.6	12575.9	17145.8	9264.07	7514.58	12097.6	19163.7	13309.5
O95373	Importin-7	201361	126632	156540	185305	163774	142599	88113.8	130623	163417	175429	205457	138816	162173	164088	221101	102246	230136	198261	335092	174842	150074	80777.5	218772	129690	156983	55114.4	195271	65340.2	158126	63416.4	107066	101600	30433.8	54951.7	66419.8	17841.9	63991.4	85451.7	98707.5	178505	127488	171460	173431	127120	45257.9	134646	187249	77182.6
O95453	Poly(A)-specific ribonuclease PARN		37383.1	20512.9	24302		18560.1	18776.8	18292.4	25834.9	29256.1	13562.5	16462.2	19851.8	20998.5	24085.8	41341.2	23098.5	34174.9	24707.6	15457.8	36142.9	27133.6	24158.7	26518.8	21742.2	29566.9	18497.6	31179.3	12772.3	11558.8	22778.9	32118.6			16600.6			18189.1	22372.4	17430	29366.4	18321.8	15159.1	17208.3	27114.9	21281.3	25227
O95470	Sphingosine-1-phosphate lyase 1		4328.8		22388.2	3189.05	4867.22	7717.57	8712.07	4548.99	12773.2			9203.46	9123.36	13944.2	14841.3	11430.1	18302.5	10767.2	19404.5	14625.9	11578.8	10521.6	11983	16296.6	17420.9	10998.7	12385.8	20422.5	9872.8	16768.1	16641.8	5062.23	9198.1	16295.3	10709.9	13271.2	8101.71	16694.7	28600.8	24609.6	11284.8	16833.5	31101.8	13847.8	20821.4	7947.7	21263.6
O95479	GDH/6PGL endoplasmic bifunctional protein	257970	502712	176858	226094	198251	292532	174569	170400	343461	354864	418184	272137	199787	245634	503293	340602	361109	420673	351405	239331	450258	369646	377487	293463	285840	197492	311388	346268	141557	207883	263257	191266	119364	247944	289851	156619	226890	212205	252346	245675	358368	204194	199103	115899	325452	214489	318483	627902
O95486	Protein transport protein Sec24A	51008.5	24637.7	43711.5	41656.8	40079.5	34092.3	32380.1	29109.3	80274.1	44372.2	37325.5	37841.8	30260.3	39713.3	53503.4	21323.6	36568.5	34174.9	43016.1	38362.5	31362.1	5736.87	25084	25549.7	24935.2	20510	32409.2	4677.1	33217.6	26535.6	43433.2	6316.5	5841.35	35309.6	9515.85	9271.01	41708.4	32385.7	28360.3	33218.1	49613.7	58765.7	29764.7	41120.9	6578.71	32639.5	42356	22101.6
O95487	Protein transport protein Sec24B	26701.1	8968.37	13017.4	21131.3	18999.7	18820.9	16351.9	15320.3	19187.7	18994.2	21949.3	17847.5	18943.2	14511.1	22086.3	14495.5	15873.9	15885.8	16762.1	14256.3	10978.1	13299.1	12116.7	10416.6	12985.1	3494.25	12065	6187.9	10176.2	15805.7	21103.6	10805.3	5689.44	16093.9	10407.2	11785.8	19827.4	15827.9	13674.4	18041.9	6940.69	17836.6	12804.4	18106	8018.85		15606.4	12829.6
O95528	Solute carrier family 2, facilitated glucose transporter member 10	22261.2	18402.9	15806.8	14979.2	13573.7	13950.8	18662.8	7683.34	7114.13	13837.4	13153.7	21614.1	6955.62	8111.81	13549.7	6633.32	12744.9	13221.1	7837.23	13483.7	12748.1	3201.12	10144.4	12010.3	10022.4	15507.8	9404.36	8397.41	13083.7	30559.7	12083.7	7670.59	15165.4	25092.3	12844	17142.6	20585.1	12835.6	12989.3	5326	8807.77	12067.1	6685.59	9999.42	13157.6	13627.6	14572.9	9776.43
O95563	Mitochondrial pyruvate carrier 2;Mitochondrial pyruvate carrier (Fragment)	6268.59	12182.6	9856.15	10074.6	7162.89	11760.2	10456.6	9680.46	9702.29	4010.98	9867.6	11867.2	8935.84	7710.63	5964.03	9163.37	8264.58	6876.15	2217.75	7721.08	10432.9	6245.94	2381.23	10852.3	2254.37	13061.1	4250.86	6425.83	2067.92	23891.1	17810.6	16392.2	15838.2	17384.1	15349.2	17467.2	13317.9	11237.7	12137.3	12838.8	8378.49	3129.75	10393.6	10682.1	12586.8	9018.64	5897.32	25886.9
O95573	Long-chain-fatty-acid--CoA ligase 3	132138	268056	152270	210934	126633	128195	150914	163399	179394	257341	236724	135141	194352	195553	297258	365886	288999	370860	164086	130189	332102	298755	296239	256238	235072	291439	203873	270916	186548	211450	253082	242224	171891	270371	304971	207633	250956	186898	190057	211761	316851	223079	222602	200677	198064	250651	194127	273700
O95674	Phosphatidate cytidylyltransferase 2	33469.2	34224.1	20642.5	20921.1	15222.1	16410.8	23300.8	15635.9	29388.4	25557.9	30783.6	21265.6	16638.3	16467.7	38594.7	30542.8	27137.8	31752.5	26124.2	19869.4	30582.7	34931.6	19733.9	24860	29974.9	36818.7	21385.4	31531.2	19084.2	47107.5	27616	27417.8	39959.1	43724.8	51742.1	42944	47578.6	21547.1	24969.5	24560.1	27680.9	26788.8	20974.6	29115.6	29475.2	40785.2	35501	69386
O95747	Serine/threonine-protein kinase OSR1	74087.9	37198.4	52019.8	52315.9	45506	57501.3	43338.8	42358	32521.7	51679.3	31831.5	57217.3	43623.5	47629.6	41546.8	26620.6	37674.1	30302.6	68043.1	61840.3	39812.4	35199.1	45688.9	38283.4	43555.7	34635.4	56352.4	24120.8	63687.4	37553.5	46681.4	41196.1	15619.9	18635.1	17591.9		685.507	23609.2	38435.8	77292.2	42783.5	73312	57552.6	51512.7	31273.9	58698.8	55281.9	76906.8
O95782	AP-2 complex subunit alpha-1	347195	369408	436203	501990	451189	382452	420671	310431	301069	425267	414530	464827	277076	302937	393082	451608	350097	356967	436587	484169	360070	285729	324772	297795	272903	311872	375630	298353	401771	536680	350222	241883	233942	497051	316621	332566	427613	372974	321361	281347	287592	385238	382208	443405	224655	347056	329480	206200
O95807	Transmembrane protein 50A	168207	121113	66709.3	58106	28965.7	32717.8	47184.1	30332	77226.3	78520.1	43742.4	59041.6	28178.7	30780.7	59894.5	86872.1	47083.2	53371.7	24676.3	28653.8	59341	80678	25148	40679.3	45547.6	90831.2	26264.8	63732.7	45013.1	131625	63936	63204.1	253677	212990	114901	188212	153698	47452.7	40288.2	45686.9	68338.8	61510.6	38913.2	77657.5	82337.9	85114.1	65868.4	201344
O95816	BAG family molecular chaperone regulator 2	30849.4	33787.2	29711.8	22396.5	34498.2	24638	57809.4	65406.1	39473.6	30633.4	32637.4	26046.2	54921.7	61930.7	37666.5	32606.7	37675.4	29330.7	33659.8	24069.5	24435.3	42970.7	35390.3	47067.4	71444.4	87953.9	18641.6	52446.4	46950.5	50609.9	50023.9	64877.4	180060	46517.3	81291.9	115576	41559.3	52906.5	65789.2	41357.9	70264.3	36049.2	44083	45818.7	84000.8	54530.8	29097.5	61114.7
O95822	Malonyl-CoA decarboxylase, mitochondrial		12510.8		7590.58	5741.8	7203.29	11095.2	10398.1	21006.7	12981.3		5677.63	12552.5	10174.3	10941.1	16978.6	11277.4	13103.3	17004.1	19575.8	16263.8	17081.7	10564.8	14140.6	20253.4	27650.2	7405.87	16235.7	7388.65	9079.2	14426.5	19249.2	22715.8	16390.3	20949.9	28533.6	32989.9	9610.5	16635.3	11802.7	20899.5		10891.4	9016.95	21566.3	19183.1	22249	18587.7
O95831	Apoptosis-inducing factor 1, mitochondrial	166966	299049	146604	213060	134523	192848	223875	162148	285253	243594	191330	185054	211006	169051	208306	519236	280157	333185	238242	179586	393305	539664	220992	325363	297583	520347	187995	562997	144590	290569	343793	474466	574423	440574	511918	679848	459965	220104	286049	239715	436656	180100	204189	207916	369315	300599	268352	274698
O95864	Fatty acid desaturase 2	40546.4	46193.5	21397.5	31500.6	18763.3	23978.2	19448.9	18129.9	17220.9	36358.8	16812.8	25289.8	18741.4	22813.9	24375.1	5359.31	11655	31007.4	27146.4	16062.5	28267.6	10090.8	15654.9	24646.5	10780.3	9049.99	14195.5	6926.13	25363.4	29695.3		16350.8		51189.3	10105.9	11115.9	19795	30291.4	14265.2	3232.05	15654.8	12534.7	3773.95	4201.67	12156.9	13993.1	11090.3
O95865	N(G),N(G)-dimethylarginine dimethylaminohydrolase 2	28862.6	24024.6	18909	15855.1	23650.9	37782.5	55930.4	47441	27857.7	19424.6	20353.6	33713.2	36149.8	43715.6	21544	5782.67	24721.7	10926.4	48692.3	33335.6	12890.6	31594.1	20719.4	28515.3	25721.7	19647.7	18688.4	16076.5	52097.4	18708.7	26395.6	30884.3	18833.2		7706.53	13200.6		18799	22804.7	15915.2	37544.6	18637.2	54648.9	29962.4	28186	61129.1	16166
O95980	Reversion-inducing cysteine-rich protein with Kazal motifs	382151	221544	241422	252543	242193	230237	248614	112636	139865	169357	168128	320338	85540.3	86481.4	208240	230384	184201	153022	85574.3	209939	200010	201696	123872	125865	87520.5	84673.9	148321	199522	163735	164853	89599.5	72345	206050	136358	133783	157527	101254	102347	48556.7	82523.8	117435	109345	48375.4	154520	94254.4	42814.8	105145	388719
O96005	Cleft lip and palate transmembrane protein 1	47641.3	83665.1	49249	54894.7	41069.1	43240.7	61508	33557	50811.8	42754.9	28691.5	50396.8	34497.4	29837.4	102332	89665	47445.5	61264.7	41873.6	38978	68884.4	47616	43367.1	47515.6	49047.7	79227.8	40054.3	73271.3	39947.4	88502	60849.8	67830.5	85827.1	93913.9	91296.1	98155	143299	58060.3	51666.7	35288.7	44399.5	32342.2	30527.6	50030.5	59043.8	77292.3	45022.4	34848.6
O96008	Mitochondrial import receptor subunit TOM40 homolog	48608.7	54978	26742.7	43726.7	30355.4	42268.2	41284.2	36634	105052	38722.5	22137.2	42270.6	38071.3	41716.2		65974.4	40415	54035.1	46243.6	34913.9	70884.8	73639.4	33547.4	78633.8	51697.6	137030	26878.1	115841	32796	70271.2	59609	106961	149574	59442.1	75530.1	111750	73701.1	35798.8	47527.4	47708.8	202963	30956.6	32984.1	38897.6	81688.9	92836.7	50000.6	155973
O96011	Peroxisomal membrane protein 11B	10779.3	18891.8	11722.9	13083.4	9953.67	12390.9	11346.3	18570.9	15954.6	15785.7	17305.6	14757.9	18369.8	11898.5	10398.7	17723	17388.5	18543.5	8686.05	11117.3	24258.7	26227.6	17432.7	21228.9	10834.9	21879.3	7473.43	19001.5	8049.02	35055	17611.6	22334	13708.2	21010.4	20440.4	15507.3	21691.2	13201.9	17742	14631.2	22380.3	16896.8	10295.8	11198.8	11430	9134.23	12239.4	29552.3
O96019	Actin-like protein 6A	46218	58612	38255.1	42822.3	35093	29435.6	37210.4	27195.3	24210	54301	31926.2	34392.2	26362.5	29090.1	19419.5	35816.7	31628.3	40376.8	49295.2	28057.7	41763.4	39223.5	32263.1	46787.1	35475.9	59664.3	40761.2	34377.7	41232.6	37667	59375.6	62220.2	43296.7	50183.4	31407.6	62674.5	52000.2	27214	34916.4	29448.1	25432.3	35136.1	26204.4	24987.3	44512.7	29593.4	36216	13857
P00156	Cytochrome b	56770.6	74561	32615.3	52059	26958.8	25883.7	42885.7	37007.8	71255.2	49924.9	36176.4	46179.1	31771.2	38970.8	9128.01	102818	42386.9	58185.5	30401.8	31265.3	63324.3	89948.4	29326.8	65716.7	49810.8	85334.8	24748.3	88151.8	22012	109904	58819.3	76805.3	147300	135952	134258	181309	158459	43414.5	56110	41078.9	75002.5	38837.4	34073.6	30992.2	79158	53705.6	58431.8	218038
P00338	L-lactate dehydrogenase A chain	188614	62271.1	104028	52667.1	142729	97329.8	69239.1	117294	77473.4	66555.4	112706	74202.3	119452	171782	95410.8	38727.2	94946.1	52099.9	132452	137290	60173.9	48229.9	109798	63291.4	69133.5	63385	130684	33732.8	166213	85445.9	68765	64071	23130.9	25561.9	24877.2	39670.4	42159.1	86231.9	83954	133710	76962.7	127110	142810	101334	78591.8	105818	103227	38762.4
P00367	Glutamate dehydrogenase 1, mitochondrial	530554	732152	349814	620728	454685	618161	878250	525864	673940	578097	513417	539118	632442	506675	966647	1.52925e+06	878339	1.00095e+06	401452	730063	1.18527e+06	1.34368e+06	762241	985226	906853	1.62603e+06	644707	1.31902e+06	662056	736358	829242	1.15173e+06	894883	585658	955057	1.16835e+06	929389	604794	711347	680313	1.24705e+06	614202	564357	766751	1.23582e+06	750524	658019	3.31914e+06
P00387	NADH-cytochrome b5 reductase 3	155599	106225	84758.5	120567	101776	106050	254021	131474	86956.6	72305.9	59556.3	138120	103718	110738	76862	159595	117421	123046	82471.5	108035	140656	130823	93316.5	131569	139860	268293	117665	155565	168694	252847	140217	131698	130264	119556	125613	214457	135222	117347	119758	129217	146341	132273	98508.1	198820	218771	142307	103197	244728
P00390	Glutathione reductase, mitochondrial	151441	102875	87120.5	109240	108515	129297	73287.5	120597	115488	149723	157434	113296	236514	156613	158343	100254	163491	124248	190879	100027	122322	163053	184227	134199	196543	128701	138814	112429	147109	95150.4	199203	159637	169466	95011.1	148457	153501	109409	149755	197507	199166	191943	143378	257995	161889	119499	280780	176053	209488
P00403	Cytochrome c oxidase subunit 2	171430	182959	76973.9	87504.4	47736	77604.2	300780	107649	126048	85297.9	79843.4	96669.7	97596	106142	115732	143052	127171	105678	89426.8	160573	128117	195641	105195	107807	137337	201477	13597.1	149242	120734	169348	355039	158994	363662	177265	113650	221605	101590	261063	156842	228264	227341	119524	94544.5	222421	187334	209994	116102	391063
P00414	Cytochrome c oxidase subunit 3	22359.9	17300.3	7450.84	10103.8	4960.38	5857.78	7522.1	3561.5	6585.52	5950.4	5099.5	7799.56	3478.31	4914.13	11118.7	16175.4	7373.2	13835.1	5579.17	6335.95	11354.1	17753.6	5783.79	12768.5	8721.92	21538.9	5063	20824.7	4368.47	27242.2	11125.1	13043.9	17521.9	12169.6	13927	21418.8	9251.7	5199.35	5907.38	5212.02	9430.65	4730.74	6630.26	8006.8	13258.8	11613.2	11261.3	50188.3
P00491	Purine nucleoside phosphorylase	31408.6	22883.8	18594.9	18977.6	25406.2	12356.4	15903.8	29659.6	21732.5	30067.2	27601.9	19184.7	31338.6	34481.5	20121.6	19667.3	28711.3	9591.14	28122.5	19623.6	18246.9	19507.8	19342.2	8237.61	16937.8	10532.4	30054	10165.1	18829.6	10876.3	14044.7	7681.09	14237.4		13540.2	16540.7	26720.7	18393.7	14183.5	13272.8	13980.7	22234.7	25774	18806	9181.74	18755.6	18678.9
P00505	Aspartate aminotransferase, mitochondrial	56948.1	118834	38141.1	69123.1	42704.6	52273.4	71617.2	73721.7	102049	76188.8	71885.1	45375.6	64707.8	73423.5	77111.8	123929	84307.4	107638	83975.3	50636.8	94113.1	163652	85645	96355.9	129057	185620	74754.5	189741	56260.8	108167	104148	143963	439058	159842	194262	326465	197249	96289.4	128013	92108.8	154571	83795.9	74480.4	78111	149575	112113	94914.3	289831
P00558	Phosphoglycerate kinase 1	245044	140273	142223	150322	217282	206840	146725	269611	159504	156797	225678	207863	353985	321968	238863	80037.2	301333	121329	227061	275606	119075	172535	260366	143422	221258	97944.5	201904	107707	259829	128430	159443	134709	141103	54869.4	137888	104388	92966.3	150686	165382	223764	207796	176186	313315	240574	153608	227671	154202	157970
P00568	Adenylate kinase isoenzyme 1	59079.1	20553.9	30597.1	30510.5	35267.2	36504.6	31262.6	49791.4	40978.6	32831.1	36109.2	35139.1	48887.8	51073.7	23433.2	24247.2	46875.5	26673.7	50520.1	48466.7	20029.9	20973.7	42884.3	24619.5	50563.9	26068.5	26395.9	23464	59402.7	31038.8	33125.7	23964	32303.7		25583.3	22681.7	20326.4	29494.9	38734.5	49432.7	30159.3	54874	65652.3	36773	33579.9	74951	34571.5	35335.5
P00740	Coagulation factor IX		644403	26582	33492.7		15613.6	30520.9	134604	179348	147731	90394.8	69489.5	138998	85758.2	175272	348913	203721	234365	16497.9		306301	606499	86737	356810	152754	388578	92357.1	396406			224296	332953	1.38177e+06	452648	562890	1.32737e+06	991819	176771	115333	369333	143471	156826	162603	141114	271189	221466	498115	533069
P00742	Coagulation factor X		358902	38979.3	48280.2	17261.5	19506.7	29751.8	67918.8	136463	87212	59363.8	55067.4	59606.2	47403.5	83078.5	303354	84932.4	94832.4	47116.6		164743	388238	35307.2	117008	47508.6	232456	51385.2	452184	23168.3	23887.2	169680	220428	2.69583e+06	862350	625268	1.63288e+06	1.0895e+06	252279	59435.1	81189	51667.3	165289	44755.5	192074	250978	66604	162728	421611
P00846	ATP synthase subunit a	132702	69931.5	36240.5	75071.5	58072.5	69803.3	128252	87561.8	64045.2	61099.6	46672.9	113157	94121.5	91220.4	15211.7	90510.8	90753.6	69147.7	76178.7	89920.3	132787	134543	87412.2	117974	104313	178252	57436.1	200486	66076.3	422141	170406	190353	322348	118340	124545	215122	113161	95029.5	130741	99692.8	148466	42941.6	100702	65162.7	168362	120335	105312	211866
P00966	Argininosuccinate synthase	211862	74597.6	129355	95472.4	127807	74520.2	95301.5	110242	154595	113488	174558	104483	214541	106683	129668	66483.3	211485	110806	170054	99580.4	139182	111822	127905	78150.8	168847	52161.3	152729	81507.8	127589	112283	102579	127165	87007.6	69144.4	89075.1	72674.3	94340.2	84703.8	159387	198945	145394	193724	292044	86990	124494	154774	149308	161188
P01008	Antithrombin-III	194971	166652	102941	72289.6	70720.5	63957.4	136730	86804.9	186100	86004.3	135018	94989.8	93982.8	122576	95135.2	239813	92299	121912	73562.2	50403.7	147517	251414	50739.8	72372.5	140767	413233	79234.3	253716	83074.1	175675	126674	332227	2.19698e+06	617168	925751	1.35677e+06	1.02661e+06	306458	278041	121350	268901	161577	105875	182150	379543	224586	156137	1.49064e+06
P01023	Alpha-2-macroglobulin	1.20155e+06	104046	99049.7	79489.9	93103.6	83013	198083	105653	173328	96127.4	77657.6	155641	79887.7	59234.1	110965	197598	97090.7	104712	74570.3	93304.1	104778	242391	75483.6	113618	135174	430373	84754.1	274322	196242	248264	151988	246310	2.00504e+06	400138	517612	1.26572e+06	642734	209818	191040	93601.8	213711	109426	122082	169144	242158	245705	281747	819328
P01034	Cystatin-C	36796.6	29727.7	29702	26469.6	32559	18823.2	20661.9	34281.7	32605.7	32615.7	32667.5	31538.1	30839.5	34421	39961.4	35131.8	30498.9	31219.6	38454.3	15161.4	25878.9		19329.2	28027.4	30076.7	24264.3	26134.4	29644.6	34403.1	33480.3	34286.7	23401.9	40603.3	40350	28397.2	33703.2	32125	23603	14544.4	21051.5	21228.6	43132.8	18821.7	31523.6	35538.9	26259.2	27466.8	32340.2
P01137	Transforming growth factor beta-1	11085.6	21887.5	15463.6	17287.7	12027.3	12528.6	20372.8	10736.1	11590.6	12569.4	11191.6	9557.85	10969.1	13146.4	15435.1	20914	13917.4	18210.4	21076.1	9540.26	14971	15181.6	13884	16162.7	13305.8	41275.4	14558.4	17731	13306.4	20175.7	37588.4	18973.3	50156.6	31797.1	25772	37857.4	41585.4	35167.5	25708.2	8887.37	13808.8	27352	9591.02	23472.9	34471.5	41718.9	26309.9	18176.6
P02461	Collagen alpha-1(III) chain	299764	70629.1	118193	137084	162394	260874	189796	49907.2	68675.3	29593.6	57727.5	366727	25299.6	30870.3	47613.6	66920.9	74886.5	86890.4	60752.7	156762	71476.5	88646.1	63966	90825.5	60877.6	58759.6	58033.7	122832	213512	177372	61332.2	157932	372352		312559	248130	63792.8	98343.4	44618.3	120014	31695	132683	55929.8	80504.3	108065	87315.7	55436.2	187294
P02462	Collagen alpha-1(IV) chain	37889.7	10888.6	9266.57	20019.5	10128.6	15119.7	31233.3	3021.64	11477.9	11169.8	4485.4	13324.9	4824.82	3580.56	11613.4	21347.1	9164.36	17372.5	3998.93	9759.67	19656	42402	2742.04	12275.6	5573.75	48653.7	5695.6	44326.4	8457.97	65552.2	20393.1	26575.5	184063	38875.6	77232.1	165030	49659.5	25317.7	8496.18	15177.4	4825.08	32268	9171.7	35576.2	29745.3	11920.7	22186.9	58141.7
P02533	Keratin, type I cytoskeletal 14	104217	60496.8	52699.3	55498.5	19190.3	24228.4	26544	41190.3	39929.4	17818.4	68162	129860	26178.4	14550.7	35075.7	24691.5	29810	27170.9	21378.5	59281.8	56290	24904.4	16344.1	8214.44	46906.7	40893	54417.3	54068.7	19667.3	43563.1	87259.8	52046.8	192316	59406.3	107352	174582	68370	34474.2	51241.6	40886.4	32708.1	97133.1	11454.3	77098.9	21474.2	6646.53	30231.6	324658
P02751	Fibronectin	1.45354e+06	501009	716248	503273	1056513	1.27834e+06	1.44368e+06	324037	337333	356388	118957	1.28598e+06	331821	178686	566248	1378578	313467	598991	397365	479387	586967	1.59865e+06	246548	863688	615019	742594	166025	1539146	205078	1.33405e+06	519296	574160	3.90429e+06	823625	2.5305e+06	1.64403e+06	1349424	1.23276e+06	227861	618038	202167	732858	116640	977659	800494	197317	849150	957846
P02792	Ferritin light chain	267496	53472.7	52525.9	66892.9	126071	130016	112859	115419	58044.2	67154.8	87040.2	203375	154199	173110	103004	46556.3	113450	37802.9	83891.8	135456	58844.2	87988.6	60007.4	74490.8	76510.5	40311.4	76449.9	99015.3	202034	83964.4	43066.3	81991.7	114979	41354.9	39890.6	101448	5320.88	40703	54942.8	85923.5	64235.9	64633.6	119518	100869	56010.6	89223.9	35434.8	70234.1
P03905	NADH-ubiquinone oxidoreductase chain 4	23320.8	25878.3	18889	18869	11800	8653.78	8064.03	10879.7	24421.7	26697.6	22088.1	12243.7	11306.5	16332.4	18863.8	45153.3	20800.6	32055.5	19287.1	16466	35781.9	42973.3	12593.7	13981.1	16571.3	20051.7	14914.8	28563.5	16014.6	21324.5	17044.3	19205.1	25217.7	50893.8	53615.3	59701.7	28823.9	12195.4	14039.4	10807.7	19268.9	23422.2	16019.3	14480.8	18801.6	25108.6	21987.6	76549.1
P03915	NADH-ubiquinone oxidoreductase chain 5	21251.4	16173.3	8631.56	13164	6138.6	9024.34	14988	13497.9	13809.2	13895	13465.9	13128.3	13883.2	8693.24	17352.5	32018.7	12483.5	17920.8	15625.1	9661.67	16928.2	25576.9	7274.74	19199.8	19325.4	27966.1	8422.34	29632	6361.12	32339.7	15882.9	22433.1	45817.1	25492.8	40193.9	40594.6	39840.3	18693.5	17624	17565	22249.3	16586.4	6255.7	18133	28293.6	11311.1	13228.4	50870
P04004	Vitronectin	270963	152652	86336.2	80085.9	87202.1	133595	219051	42991.1	320796	80978.9	60293.1	72315.8	51886.7	35842.3	27001.6	417140	91418.3	167294	83842	47471.3	164523	639814	130502	192265	277001	634278	67305.6	372590	93858.3	354117	134214	527751	3.25831e+06	1.0089e+06	1.94733e+06	1.94859e+06	2.05035e+06	545642	288815	309978	181490	120533	104987	374760	348019	217552	214040	10550815
P04040	Catalase	77345.4	63057.3	38108.5	55127.5	54624.2	49920.1	92474.8	52871.7	57560.8	71509.3	37167.2	43940.3	59639	45456.4	41334	94435.8	67527.9	58240.6	47675.2	40614.9	63179.7	45758.9	43099.8	51379.3	38182.2	90609.6	35182.1	73597	24867.3	128092	62612.3	58741.5	86388.5	118490	98133.3	109790	142548	68953.5	63149.9	47924.5	66317	61539.3	46785.2	74226.7	77261.1	74481.1	63341.7	117887
P04066	Tissue alpha-L-fucosidase	7248.34	11885.6		9880.96	5931.62	9491.72	18220.2	4729.85	8495.23		11582.2	8307.56		5964.39	6650.94	6575.61	13151.5	6849.59		13210.4	4234.03	10860.8	4647.11	1996.83	12760.8	42728.6	15469.1	11958.8	4889.66	44850.3	51382.9	30933.9	61649	54958.5	44649	52225.2	56872.4	27754.4	34489.3	36691	13323.4	35422.1	20697.9	23467.7	26242.4	34584.2	22078.2	53433.3
P04080	Cystatin-B	14708.4		15675	8173.05	32717.6	20672.7	13755.3	32411.7	20374.1	20312.2	29842.8	21866.9	39257.8	46060.4	15332.1		19001.5		35195.4	22455.8	6971.84	9552.53	34825.8	9017.12	38070.3	5717.55	17964	6659.07	31165.8	10804	7475.26	9721.35	10054			6434.79		18938.4	18474.9	22610.9	14884.3	18983.7	30084.2	10059.1	14242.2	13456.1	12826.3	17901.5
P04083	Annexin A1	521637	274762	232966	259820	492515	433423	317621	755942	343038	389507	433456	281929	730498	742148	478672	215808	536290	322256	426009	353063	182666	198885	374131	375865	404305	430784	281512	145572	631638	329426	428706	289180	124247	120431	183775	151995	146971	268445	543736	434396	745391	462322	617059	343893	337790	797928	280722	302396
P04179	Superoxide dismutase [Mn], mitochondrial	502338	930926	362946	276769	368486	511213	891247	1.12173e+06	971036	465558	365365	449996	1339241	1366482	567804	540393	661085	623127	461235	582133	615831	1.16082e+06	728316	829394	1.57569e+06	530209	499661	886265	655608	400838	552165	1.33267e+06	984114	409655	767122	1.48801e+06	283377	393524	1.25328e+06	1351773	1.57883e+06	386058	1.04085e+06	250322	1.30481e+06	540960	465874	1.28948e+06
P04181	Ornithine aminotransferase, mitochondrial	218547	148800	116057	160040	124171	126828	256508	117071	81699.3	96015.3	67208	154029	69370.5	105422	134409	99258.1	103167	112898	123826	143676	118113	45172.7	88635.7	129731	81961.8	221116	117201	91085	131794	228592	148432	95208.6	58072.5	154548	71347.3	122197	176154	120594	122662	47995.9	84595.1	142881	75838.5	126394	201466	106484	91363.2	47232.2
P04196	Histidine-rich glycoprotein	120182	66661	100905	84736.8	115932	111498	85913.8	181539	113389	110798	140329	95721.2	176399	175622	127017	58383.1	142958	83842.5	123606	81730.7	51594.5	57299.4	104128	65960.7	110694	53390.1	82533	42627.3	117088	67176.1	110700	78371.6	83773	60777.6	61143.2	84423.3	88609.7	81512.2	108385	121813	114715	105850	125714	96617.5	80997.5	101417	63558	94222.4
P04264	Keratin, type II cytoskeletal 1	4.87046e+06	2.8233e+06	3.26431e+06	3.56477e+06	1.00404e+06	1.54051e+06	1.47339e+06	1.93026e+06	1.95869e+06	1.07905e+06	3.96369e+06	3.57457e+06	985616	1.22872e+06	1.70991e+06	1.00949e+06	1.44858e+06	1.89877e+06	1.24456e+06	1.13957e+06	1.36242e+06	1241537	1.03286e+06	766057	2.06202e+06	1.40606e+06	2194339	2.55507e+06	882563	772363	2196056	1.25547e+06	2.38422e+06	2.92111e+06	3.68443e+06	3.20468e+06	3049312	2.01108e+06	1.75523e+06	2.01207e+06	1.21337e+06	4.47234e+06	544137	1.93005e+06	792158	594889	1.80807e+06	5143554
P04350	Tubulin beta-4A chain	61075.8	105758	161775	75860.7	107403	32016.9	23247.1	47034.7	141950	191526	285498	26070.4	93259.9	180442	69531.9	43196.6	108202	50669.2	76563.2	30379	96180.6	92167.7	111469	37652.2	80466.9	36991.6	94991.6	26714.2	132733	29385	34465.4	20547.5	61272	57735.2	71678.9	45614.4	67154.9	27871.2	60595.9	31815.4	76874.7	194621	148140	50390.9	26377.5	125552	107219	148354
P04406	Glyceraldehyde-3-phosphate dehydrogenase	2831406	1283745	1.69482e+06	1.78415e+06	764103	1.76266e+06	1.45091e+06	2.83522e+06	1623136	1.99459e+06	2.56686e+06	1.785e+06	1.40659e+06	1.46055e+06	1.68463e+06	1.20412e+06	2.05011e+06	1.69073e+06	3181771	1735108	1.76296e+06	1.58973e+06	3.14575e+06	1.91147e+06	2.0466e+06	1.9452e+06	2450031	1.26435e+06	1.31798e+06	1.31099e+06	1.5795e+06	1.69022e+06	1.63572e+06	754087	1.38326e+06	1.4483e+06	1.23511e+06	1.80586e+06	1504959	3305375	2.94802e+06	3.29735e+06	3619954	2.79492e+06	1.52062e+06	1.26571e+06	1.72156e+06	1.76132e+06
P04792	Heat shock protein beta-1	328000	64121.8	103027	217069	142465	294126	420701	564942	179824	304123	486509	470759	497852	556003	352727	113022	377392	178749	541569	492543	229030	170451	341525	276719	362696	183498	405130	166098	739750	304143	311699	250614	416564	147728	290696	275754	168343	306341	271976	547801	269384	773854	699728	639351	214642	359289	354019	292706
P04843	Dolichyl-diphosphooligosaccharide--protein glycosyltransferase subunit 1	396967	589338	356400	493420	325373	576632	506017	366407	418883	518957	463227	826810	337207	381829	589939	834780	587667	614796	498604	383860	645642	545926	351572	534320	446133	569256	454994	566010	404315	575927	595317	443559	613768	713855	768076	616039	826101	421051	408065	393639	442694	466330	340385	799538	503502	447868	439389	1.13627e+06
P04844	Dolichyl-diphosphooligosaccharide--protein glycosyltransferase subunit 2	775915	1068739	618741	1.00905e+06	640668	894533	1142410	680764	798845	856632	758498	939355	649266	756213	874696	1.66366e+06	912893	1.14137e+06	878279	887302	1.3893e+06	1.01724e+06	776834	913869	732119	1.41916e+06	818586	1.14873e+06	789375	1.23538e+06	1.21669e+06	912355	1.50638e+06	1.21449e+06	1.70165e+06	1.11789e+06	1.71841e+06	834306	883730	756036	992623	811989	654239	993446	1.08706e+06	895226	799910	2.29047e+06
P04899	Guanine nucleotide-binding protein G(i) subunit alpha-2	201536	162895	147732	173106	149615	164874	217606	164322	128091	139214	128414	206450	140245	159127	184151	142070	161176	171934	133110	169396	175784	121598	144257	175378	163991	371421	186703	124759	233254	281365	251273	132609	190679	257436	173908	198143	244786	174766	198331	135552	162464	205747	151929	185252	259755	278844	153666	190557
P04921	Glycophorin-C	16243.7	24067.7		7924.1	17311.3	26057.2	25936.8	33978.5	29272.7	18702.1	15771.4	14067.2	35792	38578.1	43688.4		29075.1	25560.6	33144.1	8042.06	13610.7	63626.9	35361.8	55038.7	49154.5	55318.8	22485.3	64279.8	36381.8		41287.8	33436.4	88585.6	17424.1	9849.45	40781.2		20987.2	40095.4	19398.8	90766.7	13678	27183.8	22247.8	47312.8	39474.1	16539.1	16645.1
P05023	Sodium/potassium-transporting ATPase subunit alpha-1	284554	429391	239218	309123	234891	326965	279686	242281	230995	390104	280115	337524	292059	256095	433213	741541	385897	375721	380855	275841	433915	592459	256649	336398	240846	419743	256137	410356	234932	357218	482350	380090	490679	712368	748204	721501	1.03746e+06	339576	266036	356343	321600	338387	317579	491985	299553	303635	291550	1.54377e+06
P05026	Sodium/potassium-transporting ATPase subunit beta-1;Sodium/potassium-transporting ATPase subunit beta (Fragment)	70050.1	90179.1	31500.8	74914.5	26524	31228.4		42889.5		44713.3	41553.4	44259.8			72447.4	87261.1	24613	25999.1	78375.1	50018	62190	45700.4	36711	24959.3		48050.3	43078.9	32498.2	41037	58824.1	56607.9	35303.5	152098	103394	121820	135397	122185	41164.8	30949.8	30073.8		44869.1	59220.1	92734.2	46927.7		34408.7	145366
P05091	Aldehyde dehydrogenase, mitochondrial	126542	112211	66767.9	136159	70288.3	114301	134613	84368.3	141575	113210	76760.6	98030.8	70934.3	98980.2	80752.1	144827	86777	77866.9	83801.8	76985.3	117451	250760	152704	116241	68783.7	249153	169976	162359	198138	130847	93389	134276	212478	274529	167316	443511	219240	120989	108244	86373.3	194710	114151	97905.8	189986	220017	130951	72668.5	78721
P05106	Integrin beta-3	414807	269795	248421	270280	249059	138281	365588	179858	143050	31708.6	138011	301888	124337	38177.3	50161.1	211678	113585	94190.1		317274	105200	176573	72149.6	221781	146164	263660	145444	318155	149650	423823	431731	289139	500262	195122	414587	722707	482013	261935	117943	187274	66114.3	80364.2	90074.9	511874	164800		144178	190388
P05121	Plasminogen activator inhibitor 1	41984.2	73825.6	50764.4	40189.1	32740.9	19404.7	83041.8	25574.9	36030.9	37618.5	38354.7	23230.9	18768.6	28468.4	63655	41533.3	31220.1	37664.8	39587	48760.8	43603.8	21730.9	29640.1	37654.2	34579	57289.3	32294.3	36670.2	38032.3	40451.3	29577.2	14586.3	94375	151061	40613.9	75675.8	95562.8	40159.3	24653.3		39141.7	27706.1	2255.56	33503.5	43331.3	34561.9	30084.2	31177.7
P05141	ADP/ATP translocase 2	167812	292605	163354	193753	116387	165019	258379	231877	234945	282596	199438	159729	238814	257362	225779	372946	269695	319841	234175	146790	367777	416878	228940	305789	378944	557129	196057	432143	204457	340067	360243	384123	403305	357035	449863	406389	380171	224586	283538	210623	431229	245526	196612	214222	456223	408295	215907	704341
P05186	Alkaline phosphatase, tissue-nonspecific isozyme	107860	378700	145588	151434	99023.5	132901	363910	215117	165360	220637	61564.9	113227	181407	121390	129436	658987	284421	171682	117983	17580.9	247948	389264	108308	235740	539652	532502	116077	305996	108120	145788	275834	271167	836275	532388	678767	855844	383545	385949	392635	75605.6	201106	263161	121086	428439	267900	286931	361516	1.40494e+06
P05198	Eukaryotic translation initiation factor 2 subunit 1	59637.4	88781	101425	48408.6	44059.1	71728.5	71469.3	114788	117669	129390	127330	61528.8	120800	62011.3	109082	42702.5	100415	72632.7	135391	79982.9	54009	90416.3	64736.9	90030.4	153199	84280	101064	77353.7	56281.9	62864.8	80758.3	72546	51559.2	87900.5	85412.2	114461	62239.9	80274.2	64213.3	97099.1	85214.4	50598.1	52656.2	79185	100553	63885	89516.6	124897
P05362	Intercellular adhesion molecule 1	134074	125277	106004	164611	97564	56202.4	214404	82626.6	71714.9	62433.5	144449	80418	62182.8	78986.8	32956.7	153514	143461	172773	52185.8	154083	102907	229667	94297.4	127248	162829	121731	145922	148108	137586	174157	62380.3	263831	578566	441154	377219	1.15501e+06	304711	106698	115432	273200	88680.3	159433	163410	577367	91968.8	121914	74664.2	616744
P05386	60S acidic ribosomal protein P1	80392.2	32213.6	29367.3	22655.7	56209.9	41286.5	50701.1	106010	43992.9	28111.3	28998.9	32923.7	67139.3	63163.2		21128.4	42660.1	26371.3	64656.4	40611.7	32941.7	36075.7	71412.8	44770.9	89910.9	41901.5	39127.7	24679.5	98897.6	25965.7	47183.8	22725.4	54661.2	24206.4	23379.7	19364.7	17877	33204.8	50404	49256.6	75921.4	54178.6	61001.6	43187.9	38134.8	93340	41824.1	71280.3
P05455	Lupus La protein	97337.8	138867	78719.1	125428	94394.4	135019	173931	200959	164609	173389	114433	106496	204490	182879	130550	229362	166056	210206	141445	102398	184192	194325	173960	180607	196231	275692	143396	144423	135999	69493.1	209742	256852	81294.1	95922	80923.1	105261	90816.2	156215	221445	211192	241176	150100	203440	207697	251470	190672	152590	76154.9
P05556	Integrin beta-1	846266	589941	496708	600384	601896	535679	962478	477323	458466	425623	462483	705896	332722	346889	577918	588906	631480	515918	617175	642245	543883	524782	372509	540716	424039	823905	548027	778450	655195	841042	842290	638145	2.13531e+06	1.16868e+06	1.11119e+06	2348014	1291127	717174	416404	430567	340270	513465	387288	1.24621e+06	447938	372027	493072	1.60809e+06
P06280	Alpha-galactosidase A	17905.1	13069.3	10511.5		10658	17683.6	28764.5	14419.1	19352.5	18745.8	20135.2	16643.9	26181.5	21568.3	21766.9	27649.5	31046.8	17201.8	25592.1	9973.06	24238.7	21696.8	16992.2	17207.2	24516.2	23164.7	14300	39517.4	11932.9	39817.9	33426	31542.2	30816.9	20209.9	20888.9	28694.9	27741.9	16130.4	26876.7	16422.8	25305	20895.9	30250.5	15490.7	25257	31489.7	19975.4
P06576	ATP synthase subunit beta, mitochondrial	194616	341365	156959	201007	209790	318091	583990	443521	375106	311141	294394	390535	492838	361536	353844	482310	336046	337805	354390	420376	387232	681291	349012	440604	468335	880189	314213	674468	348266	438423	481257	729974	1534367	609531	744936	1.19558e+06	606725	423863	561214	358410	770500	257128	341388	475198	825400	433132	318471	657489
P06737	Glycogen phosphorylase, liver form	77432.7	44635.5	52190.3	57653	58065.1	57302.5	29595.3	38724.2	54077.6	57423.1	70805.2	59542.9	60828.5	47256.8	12093.3	31204.8	84146.9	46037.6	101440	72443.7	49511	37735.2	68198.3	35776.6	73164.2		55068.7	22134.7	48638.2	50812.6	49039.9	36480.8					34408.7	23542.9	40628.8	67134.2	44323.9	62937.6	70359.6	56745.3	24726.1	41186.7	62820.8	62362.6
P06748	Nucleophosmin	69257.8	172865	92144.4	168699	140354	135671	265527	269973	62364	169406	115424	100712	251259	202555	127381	95194.9	138583	106257	132221	96104	203568	112856	187916	131899	106995	58537.3	105965	86272.3	150574	106485	50708.6	57484.4	54533.9	51990.9	79790.4	76917.4	65241.1	49423.7	76496.9	189346	231892	176107	160479	39358	79868.6	73536.9	43136.3	45143
P06756	Integrin alpha-V	389392	347619	303097	262377	219192	237343	253375	193213	192330	226241	211200	389794	144792	188080	215295	244936	269571	214095	222678	250756	249059	255498	205694	235892	186366	350289	256034	314411	295924	309761	409247	269628	830228	481357	399059	571254	339897	335404	233649	248495	170511	229255	266112	356873	196224	280887	306695	864337
P07093	Glia-derived nexin	43871.2	35250.9	35183.8	33272.6	65551.4	39321.7	75475	39626.2	68139.3	20955.2	13315	41746.2	22870.5	39618.5	36881.9	45295.7	49161.8	47745.1	36146.5	64322.1	29820.6	41022.7	19027.7	48760.2	34095.2	214015	62062.8	74527.9	78400.3	170433	164827	100914	241882	98556	196483	87946.9	109978	222811	272447	62010.7	49070.6	71075	54317.8	36482.6	247675	224423	142712	71737.6
P07099	Epoxide hydrolase 1	347991	425748	281000	267627	240291	381093	404501	353020	418534	345923	176486	363037	393037	308339	213515	566597	335707	238650	194215	169225	356854	444638	168159	239071	262847	1.0762e+06	223217	419436	274643	1.21327e+06	2005236	1.3352e+06	2.33182e+06	1080450	1.44162e+06	1548035	1.03677e+06	1.29253e+06	1.84375e+06	893964	399645	780111	868490	836145	1.65976e+06	1601616	1.09368e+06	3403610
P07195	L-lactate dehydrogenase B chain	928729	604939	846118	497059	780605	693973	451098	1.06499e+06	786168	840242	1.04139e+06	617354	1.32691e+06	1148590	785954	350788	924044	445101	1.18382e+06	733687	506800	502844	971148	593405	932980	357260	769074	310191	989498	417891	490508	405625	288106	298745	230339	521962	519324	584487	633864	774366	792363	1.15716e+06	841846	601575	589879	1.06314e+06	825447	377285
P07305	Histone H1.0	47443.2		20681	43515.2	35834.9	42040.1		54715.7	54017.3	78884.3	51592.2	33553.6	64611.6	95436.1	67839.1	103556	56535.6	81658		30659.4	43160.4	155547	69234	44771.3	83952.8	97673	23200.9	104641	34044.8		56957.5	66715.8	89901.8	139265	167373	153591	161174	111485	160953	54891.4	161695		65872.6	47672.2	155031	100744	17388.2
P07384	Calpain-1 catalytic subunit	343484	187657	226948	252363	275662	265221	122274	182324	194793	269610	313564	227088	224260	228369	268192	172087	315419	189660	400603	246478	190876	164971	265024	164720	176621	93525.3	255400	116575	235938	122880	211329	110046	59265.3	147736	112863	86393.3	154762	163563	139668	234583	141174	261966	306288	219820	90164.1	171711	241287	160881
P07585	Decorin	22435.8	19678.2	23154.2	26118	16140.6	22866	20139.5	16254.7	25443.6		17894.2	21922.7	13452.2	18214.7	31506.8	11541.7	8766.83	24378	18399.4	24369.4	8281.78	17916.4	10013	21490.5	17232.7	32919.5	14359	28438.2	13949.5	11883.6	27077.2	21791.8	70121.4	9031.2	28101.9	25066.6	9199.55	24899.9	20460.7	17551	26947.7	29062.5	17990	27416.8	22755.5	27196.1	21838.7	18800.5
P07686	Beta-hexosaminidase subunit beta	65963.5	98671.5	76859.5	70524.5	61195.6	102488	124553	134880	100577	133691	114326	99662.5	181437	179632	155460	116561	129213	131462	121265	64202.5	81198.2	122301	127933	124482	193951	174871	83446.5	110180	99061.7	120745	226477	164733	246167	130698	140968	186808	135103	149461	238211	93574.4	249948	74739.1	151198	101039	153819	154947	126602	158135
P07711	Cathepsin L1	57180.1	49126.8	42834.8	47176.9	32788.6	60412.6	48044.3	45718.9		59538	52294.9	53928.6	72371.5	64636.6	44374.9	41568.3	40309.8	42165.3	60288.9	49221.7	50923	41747.8	40030.1	40645.7	51934	67803	47940.3	52299.2	58599.7	51996.3	49861.2	50316.2	68417.7	35575.3	41096.9	35910.8	38409.2	55798.3	53771.7	25900.8	51090.1	53986	38386.9	30446.9	81402.5	57919.2	63744.1
P07737	Profilin-1	134848	30190.5	59923.9	83872.8	88343.8	65212.8	57237.1	128608	61285.1	32030.5	80383.4	80164.4	123596	103517	16604.1	19487.3	120662	47429.1	94646.1	110036	42477.4	32208.9	121812	65062.3	141055	68160	88496.7	51590.7	203996	77490.7	94733.2	58416	33195.8	17434.1	11688.2	32511.8	15610.9	69790.9	88120	160244	94939.5	97503.7	141898	207656	83119.2	150459	51016.4	47540.1
P07814	Bifunctional glutamate/proline--tRNA ligase	99666.3	141484	238533	229190	218188	179396	154523	172375	262151	262162	268734	204463	174491	206854	194643	205603	278881	270567	188167	209515	222767	173178	274355	189011	217527	147551	208451	181001	215029	107473	196559	157724	86092	171990	176726	100479	210510	223710	175845	265858	180029	206708	286496	217372	135537	197924	239842	136405
P07858	Cathepsin B	326282	618996	285278	374758	367301	453933	606310	591089	744248	451721	568818	925673	828090	965798	812079	365510	578894	485226	283969	463420	397076	537610	672253	582460	1.16014e+06	1.01934e+06	540010	584332	468832	676562	1.20029e+06	830578	652004	489120	295794	604631	208892	678146	1.27555e+06	470784	1.28716e+06	395322	632564	245081	803821	677803	711071
P07900	Heat shock protein HSP 90-alpha	584616	447282	478533	539774	580180	543004	302370	360257	293216	508338	561373	515753	544473	452250	1.0257e+06	231977	838363	685692	1.18191e+06	631397	572921	198507	788079	620057	522190	108339	704958	160279	528276	269393	388141	175262	81883.3	138175	144955	86429	141135	127245	359709	661835	437520	544618	742724	218512	97240.6	562622	701663	190301
P07954	Fumarate hydratase, mitochondrial	218556	263067	196566	215360	185121	204738	283645	288314	230192	239008	234158	191078	291246	310357	300693	368264	306942	327655	315864	232984	368909	478554	317910	418697	459902	568704	326026	488302	322131	210102	334654	416841	690576	220447	438168	558800	321080	252927	320548	301204	575294	238866	287655	268618	495811	370517	221723	827856
P07996	Thrombospondin-1	269762	134966	251056	363466	110311	37561.8	124637	61385.6	146103	42807.8	77273	150980	19563.4	35894.3	122994	290563	76358.4	196864	56625.5	433434	202088	345213	98357.7	290894	116134	613372	125140	597580	388467	273244	133667	619904	1.32731e+06	534709	1232055	452011	326275	679301	88138.8	657625	87350.1	419267	140096	498339	329077	203660	240135	329135
P08133	Annexin A6	1.85363e+06	2.53049e+06	978574	1.37588e+06	1.40129e+06	1.21648e+06	1.11923e+06	1.38563e+06	1.03902e+06	2.1445e+06	1.50348e+06	1.09184e+06	1.31737e+06	815958	2.14184e+06	2.27546e+06	2.16531e+06	2.09529e+06	1.58694e+06	1.26873e+06	1.86137e+06	2.16566e+06	1.02972e+06	1.56593e+06	1273923	1.57257e+06	1.39618e+06	2.24369e+06	908236	799496	1.37305e+06	1.69256e+06	279236	1700745	3.43784e+06	1.00911e+06	1.27797e+06	1.84886e+06	1.21968e+06	2.35312e+06	1528236	2212551	2040968	3.87982e+06	716416	2.23435e+06	1.70174e+06	4.37635e+06
P08236	Beta-glucuronidase	26428	27391.7	18655.9	33407.3	19750.5	41417	24323.7	22491.2	22712.4	44904.1	24411.2	31296.4	33110.6	26861.3	40201.8	41072.8	17618.9	16812.7	24173.1	27087.5	39473.6	36189.1	27930.8	19200.6	25652	20198.2	25009.9	36163.2	36794.5	22720.4	37008.2	37049.7	62913.7	25171.4	45855.7	33627.7	28156.5	25151.4	34570.4	26347.7	39573.3	29639.5	33677.6	30472	29755.6	27903	23083.1	97727.4
P08238	Heat shock protein HSP 90-beta	419332	315953	362882	459537	397083	451222	271648	331053	360264	441655	396137	453977	425507	404480	609840	183487	549326	384581	704649	389553	301904	113093	472294	294297	388272	66229.3	467294	99608.7	344819	191285	331670	241787	63711.5	38620.6	120585	77991.4	99520.9	143729	368151	412538	270849	427670	460661	211690	74789.3	423942	409557	129345
P08240	Signal recognition particle receptor subunit alpha		81629.5	67460.4	102443	77212	70688.7	55937	81174.2	54228.6	78369.8	64128.8	45147.9	68620.1	96400.3	87176	75348.3	90626.8	85622.9	95724.9	68622.1	126548	31980	80279.9	91371.3	60846.3	42665.5	75182.3	42049	92357.3	29798	59471.5	35349		14314.4	36725		22441.3	52356.9	64075.5	60352.9	87683.4	69403.8	63491.6	66064.4	40991.1	91759.1	71282.9	19308.9
P08243	Asparagine synthetase [glutamine-hydrolyzing]	19988.1	17575.9	27701.3	19493.2	12386.3	12014	6274.5	35228.8	26571.2	35894.8	15042.3	11360.4	53675.7	29650.6	38202.8	42172.2	31374.4	70588.9	49650.8	9863.38	32497.5	31567.3	54004.9	28209.8	42293	35415.5	24048	23560	20075.9	17295	12018.8	51666.4	18517.9	23983.6	24742.2	29696.9	32713.6	25614.4	45856.2	83763.7	40370.3	16082.7	76598.9	63924.5	34069.7	27133.8	28754.8	20714.7
P08253	72 kDa type IV collagenase	12810.2	18101.2	10905.7	14483.9	8746.5	20263.8	11095.2	12316.4	12928.1	13321.7	12227.2	18315.6	23109.3	10581.1		6075.68	8144.55	14666.6	8394.82	7535.05	9303.52	4735.15	14188.9	16765.9	16924.3	7113.67	6662.38	12348.1	18026.1	12332.6	25112.7	10802.9	3459.22	6004.15	7931.28		10602.3	10479.5	13425.6	4202.71	16612.7	6180.18	7681.07	2008.67	17833.3	13590.3	14297	7102.18
P08473	Neprilysin	122733	400435	94158.9	192774	94897.4	272983	45713.6	248172	304954	307705	365564	337221	401206	248747	450352	245451	221169	703020	209072	72115.2	424981	317329	308203	459960	362871	26801	80525.1	514064	183259	99956.7	47573.6	99089.9	48920.4	24634.8	139240	39466.4	50644.6	23574.5	61629.7	51303.8	461141	70693.1	94614.8		53189.8	15142.2	87675.3	469546
P08559	Pyruvate dehydrogenase E1 component subunit alpha, somatic form, mitochondrial	78747.4	71948.9	93056.4	26204.8	23849.9	22509.3	38218.2	31660.2	76432.8	82344.4	168361	19086.2	31108.6	24502.7	128822	33673	27917.4	32593.3	25291.8	25522.4	49772.6	45830.5	30721.2	41473.1	46096.9	81386	23907.7	45992.5	34735.1	41680.6	50187.6	59766.1	40745.6	279624	87837.1	51847.6	82140.6	34582.1	49507.9	36061.9	57261.7	175010	35818.2	31193.5	74260.2	52476.2	49541.2	147784
P08572	Collagen alpha-2(IV) chain	101704	80861.4	56842.8	67995.4	60324.1	58968.4	157646	20323.1	69514.1	68773.3	34354	71582.5	27871.4	19433.8	75830.1	89313.2	33763.4	69661.8	51388.6	36962.8	94967.6	230338	15357.2	46887.6	33747.6	161728	31816.8	165575	26459.8	269029	116609	104326	670897	188972	619115	905047	303566	168612	56183.1	94348.9	23207.1	112923	28189.6	156515	127508	46426.6	132492	236724
P08574	Cytochrome c1, heme protein, mitochondrial	96176.2	133943	73394.1	107808	86549	81470.2	148395	135528	146195	101171	89046.5	93376.6	140216	162060	169834	174587	121657	139156	76317	92880.3	158637	234294	115674	197802	233778	297235	88634.5	271338	106043	126749	164783	205733	278457	169086	220137	268646	215132	150419	215360	121079	242308	110782	98301	126130	338167	157944	125275	463044
P08579	U2 small nuclear ribonucleoprotein B''		34390.6	27088.7	38696.7	21227.6	25000.9	32741.7	34057.3	31774.1	29618.3	13338.2	23074.1	31388	31384.1	27915.2	47499.1	63159.5	30913.3	30203.1	20850.2	24920.1	37899.7	23848	39219.3	31079.2	49986.9	25720	36525.9	25971.4	9231.56	36491.2	67271.4	59417.7	27323.9	53315.3	23784.3	50326.8	74768.6	48904.1	31449.3	36283	20538.4	25470.4	29358.2	45914	36963.9	27884.7
P08621	U1 small nuclear ribonucleoprotein 70 kDa		36829.4	32094.8	83366.6	58501.2	59391.9	28223.5	66452.5	35376.1	97282.6	57901.9	19609.4	68681.7	67974.8	71940.9	50194.2	57627.4	72950.5	69984.2	44639.1	58975.6	29504.8	67113.5	63580.6	53238.3	33676.3	37364.9	27893.1	48936.8		39347.6	29586	71930.9	61030.8	27965.3	49754.4	29975.5	27317.4	52441	48724.8	83127.7	60265.5	48290.2	37454.1	33451.2	54718.3	33208.7	89977.4
P08648	Integrin alpha-5	301684	261441	202378	174272	185721	183822	318608	159917	220401	190364	116677	168758	122978	144237	173743	240785	205970	180451	138160	151306	215941	284878	123494	168232	133620	420374	173640	242709	127358	353040	214002	263722	1.22153e+06	876708	728966	1.80838e+06	761029	395400	155078	149831	145373	278496	148464	583644	184350	152546	281714	723183
P08670	Vimentin	7.31128e+06	6884555	5.76372e+06	5690885	6845931	7.32783e+06	11236448	5.56297e+06	4837092	4.74446e+06	4.67262e+06	5795450	7478132	4889140	4050815	6.87499e+06	3.8534e+06	2.95231e+06	5825599	6.2518e+06	7137572	10611609	3.73099e+06	9754156	6703124	9049006	4747964	11862445	6506128	8903283	7626607	10762870	6517496	4.64121e+06	3.22524e+06	6.48535e+06	3000619	4903655	6152162	4776047	6.59848e+06	6787758	3.16214e+06	7657853	10203921	6.96053e+06	5088666	2.7518e+06
P08729	Keratin, type II cytoskeletal 7	252272	90821.4	143083	82643.2	172145	71993.2	415461	38517.3	44956.2	28936	23272.6	106560	20962.8	27414.3	15929.5	60130.4	12676.8	13554.7	16720.4	939638	55431.3	300590	10209.8	53415.4		94798.1	148442	187326	196178	207073	49488.3	207659	513782	51764.4	80349.5	273680	65146.7	50373.6	125245	71340.4	18569.9	48794.3	25411	170625	58567.6	939.01	15275	48437.7
P08754	Guanine nucleotide-binding protein G(k) subunit alpha	104597	106978	84986	45399.6	37217.9	52558.2	49860.1	62589.9	42423.8	60280.2	49597.2	72785.9	74728	74383.5	56323.7	45099.5	53926.4	63022.7	47916.9	50538.6	60858.1	35868.6	59743	60285.1	74073.1	88932.8	57711.6	47564.8	66931.6	55500.9	62340.3	47431	50584.7	72523.1	49045.5	52173.3	63812	42264.7	66050.3	31410.5	74759.4	47493.6	37626.2	31211.7	90146.2	71747.5	37669.4	31138.2
P08779	Keratin, type I cytoskeletal 16	26710.3	64185.7	31355.4	43309.5	15529.4	10424.4	48018.9	20259.1	32543.4	22665.4	36171.5	140493	16945.1	11417.4	38778.2	15594.7	22547	18384.7	29066.3	15245.1	149390	17233.6	10197.1		49498.1	13932.8	40289.1	24461.3		12518.3	33070.2	19037.7	40024.3	30620.1	40938.9	40909.5	37300.6		35834.2	26624.7	15476.6	24217.5		15505.4	18894.2		29376.7	240173
P08842	Steryl-sulfatase	22902.1	54397.9	60691	53952.9	55957.8	49224.7	74270.2	40162.5	44888.8	32473	60976.9	51101.8	6941.34	13498.2	34640.6	82865.1	37334.4	34048.6	21178.2	57260.3	78699.5	106784	23101.3	35795.1	28559.7	71788.4	59384.9	100193	41989.9	116539	58611.7	79116.1	144865	82286.8	125565	132702	99777.7	56386.8	40683	69178	46311.9	75286.2	35449.4	71600.8	46299	40793.3	50759.4	133696
P09382	Galectin-1	701177	415176	380861	274594	367443	566520	589004	659770	297522	386006	261286	630325	551619	548589	330799	284895	332863	206323	457935	206516	199477	547277	295628	436156	458888	592436	201405	525673	387131	697460	467906	372225	763697	486518	379577	838782	276309	535977	365468	281967	494356	549916	190076	528897	897743	469051	298594	570862
P09486	SPARC	63538	24765.8	29350.3	18860.6	27703.1	21401.2	59588.5	16067.2	21700.9	12532.5	23268.7	27372	9218.94	15856.4		7460.43	29801.7	21623	15191.8	26412.7	15730.3		20637.9	18691.2	16567.5	35217.4	20455.3	8334.17	57298	38783.8	10892.1	7288.67	29006.5	26285		24496.8	14258.4	26451.1	14467.4	6958.48	17674.9	27380.6	15083.6	30622.1	15392.2	25559.4	20695.2
P09525	Annexin A4	215763	119934	46552.3	39940.3	69269.6	150761	96267.4	168990	58539	67771.1	36506.9	91962.9	165721	87050.4	144658	68156.5	158699	65210.9	79157.6	141685	89160.1	104559	53779.7	144536	223147	89164.7	71824	164700	140174	38265.7	61251.6	74083.8	75253.4	25704.5	115000	84028.2	35893.2	126452	46761.3	134382	121433	87002.2	115259	183759	78239.9	118723	53430.5	108261
P09543	2',3'-cyclic-nucleotide 3'-phosphodiesterase	222493	251756	197559	224847	191276	217974	229980	242943	222863	280289	226268	247505	313229	267208	296172	300972	297988	291767	277072	202868	269969	331229	249154	289785	355874	306275	241569	259079	248999	216040	337753	280281	122626	193025	261769	207201	231132	223596	325624	284619	410598	250426	277318	205718	343822	396243	269673	296931
P09619	Platelet-derived growth factor receptor beta	68230.3	60016.7	62728	54929	61122.5	55298.3	48597.7	44792.9	41966.9	60340.1	36204.1	102006	41038.3	44047	64873.4	25104.2	53630.5	54832.5	65362	66806.6	68416.1	20909.1	53321.9	57396.1	42582.5	69112.6	70567.7	43886.6	78254.9	68789.8	107088	26458	73103	69409.3	36776.5	74499.8	45928.6	103767	68597	34180.8	42105.2	80439.4	69084.8	93553.8	60648.1	101209	101027	78023
P09669	Cytochrome c oxidase subunit 6C	1224.41	6441.55	6381.63	3094.35	5150.25	3637.99	4311.92	7141.75	6419.28	5826.26	2867.22	5211.67	6585.39	5493.59	4263.12	9907.33	8161.36	7913.88	4930.9	8415.99	9586.39	8372.07	8041.77	9560.28	11333.6	12654.2	4014.04	15604.3	3381.75	13175.3	9566.89	12943.2	5145.19	7685.56	7686.23	11377.6	7785.51	8742.96	12318.7	4906.06	6955.95	2372.87	6924.26	5485.05	14876.7	10346.7	6517.4	17075
P09874	Poly [ADP-ribose] polymerase 1	341331	584954	441381	366776	184265	58399.5	41760.2	91287.6	352353	533842	651973	47210.7	111173	394378	121930	183359	238886	211465	117456	50094.4	305808	254983	202747	83941.4	133434	144523	223145	66364.9	238412	168317	98049.1	47049.6	279377	787366	284226	1.11754e+06	321959	82972.4	218499	69942.5	215771	682703	261807	115808	80861.8	270491	272797	1.07227e+06
P09960	Leukotriene A-4 hydrolase	169028	102808	131899	128488	137305	125579	72935	135870	151539	159177	202688	108523	171139	172798	141700	91425	219607	139896	188794	154585	127095	125154	204987	109368	163983	79612	202024	75237.6	150706	66360.1	172676	114688	47017	64018.5	57835.7	75358	90970.8	156431	175733	216330	149976	155915	251808	141579	110609	192755	167602	56125.1
P0C7X4	Putative ferritin heavy polypeptide-like 19	42683.5	33671.7	53145.6	27376.1	34790.9	16287.2		20674.8	48536.7	52035.2	67468.3		31387.3	64636.7	17026.8	23922.7	29191.6		12276.3		23657.5	38274.3	18010		21595.8	16935.9	24794.6		33912.5	12547.5	11982.8	19926.2	60835	34096.3	43727.5	43293.8	28998.2	15362.1	43586.3	28559.9	41107.5	74098.1	66788		24001.5	63512.5	24203.8	34101.1
P10155	60 kDa SS-A/Ro ribonucleoprotein	24913.3	17924.6	18036.1	28484.1	26877.7	26748.4	27662.9	32698.8	22689.5	19852.2	24035.1	21814.2	33402	24834.7	29989.6	41109.2	35337	30614.3	31261.8	26813.1	23575	34426.9	35740.6	29846.8	39165.1	40074.1	33103	30485.3	24949.8	18539.1	29109.2	31142.6	12069.1	56609.1	25113.9	14399.2	25380.3	32773.9	38178.8	37661.7	39348.9	20098.7	36602.4	38144.3	38378.7	21675.7	24264.3	13328.7
P10253	Lysosomal alpha-glucosidase	42653	53828	24210.5	19961.2	32307.7	45594	34190.2	32589.2	31016.8	35461.5	31954.2	46429.9	41526.9	25663	45569.8	30074.9	52856.1	44141.3	22609.2	39632.4	32307.6	53996.8	33651.4	40443.1	34822	55814.1	24611	46269.3	30311.4	48611.2	57794.1	73624.1	86229.2	57090	46885.6	57076.1	28616.6	48401	67200.9	55842.5	64689.3	38080.7	46203.2	51477.7	45356.4	41171.8	48046.5	42417.4
P10301	Ras-related protein R-Ras	120240	48787	80685.1	40602.1	46018.5	42795.2	69734	49617	45760.1	52176.6	44002.7	63183.5	41700.3	46006.9	52871.1	65194.4	61953.2	87515.2	71313.8	41643.2	52539.9	48464.3	45083.9	60544.7	41037.6	76232.4	47858.8	96645.9	71890.5	81594.5	72400.6	48335.6	87493.4	86574.3	60191	79334.4	54369.3	52407.3	41013.6	42545	72337.7	64300.3	42505.5	68684.7	55977.8	58756.7	43612.9	114563
P10412	Histone H1.4	553075	153316	312862	235091	206801	174188	119614	145636	376973	233862	246930	328239	356469	477504	300950	633953	249307	430634	409798	246100	593202	1.194e+06	492008	426376	278143	831069	337629	661547	667824	126404	618836	342148	311084	340738	361076	966148	357104	654140	834718	285561	769671	111304	841582	259711	1024582	1.19345e+06	361492	283227
P10599	Thioredoxin	61456	65242.3	31669.2	23408.6	56874.4	45487.7	26958.4	86253.9	64066.3	45412.8	70533.3	49267.6	101269	107887	49897.7	22496	57731.1	26550	81278.2	42979.5	34097.4	50664.2	65686.8	47920.8	82546.9	28279.1	47689.4	35700.2	72686.2	35610.4	35927.9	29516.2	57093.4	34848.1	24968.4	45395.4	25850.6	25998.9	38041.4	41550.9	55791.9	43268.4	49782	46118.3	31488.1	41909.2	36764.9	70227.6
P10606	Cytochrome c oxidase subunit 5B, mitochondrial	37875.3	49306.3	25351.8	37046.2	41709.3	48215.5	84674.5	79092	78774.7	47750.3	41525.4	47689	87949.9	69027.1	64050.5		59825.7					114455	58582.9	88777.1	138147	154400	43866.3	137880	57279.9	65590.3	90494	102509	229100	81089		137443		66493.1	113771	49489.9	139082	37167.6			158210	101703	57403	163772
P10619	Lysosomal protective protein;Carboxypeptidase;Carboxypeptidase	43186.6	29462.7	42323.8	22478.4	25821.8	40512.1	51787.6	41302.2	60148.2		44026.8	39455.8	36095	38425.6	77647.6	26213.3	25480	14988.4	55038.5	23359	50502.9	24184.7	21309.6	25711.2	30097.7	33926.4	18619.2	31252.8	27280.8	47996.2	54292.4	35643.2	37576	28668.7	21893.6	36518.7	22471.4	30709.6	34571.5	14420.8	30669.7	20974.4	24569.7	59943.8	41995	80401.7	27960.1	67455.6
P10644	cAMP-dependent protein kinase type I-alpha regulatory subunit	159102	88349.1	125105	155359	106913	100796	92960.7	107786	300531	234306	266777	93488.6	112989	144354	126194	93640.4	176800	154002	87652.8	106769	102064	72416.9	143102	96904	167243	112525	88927.8	71612.9	160162	109324	148737	105128	72123.7	180019	82905.6	72111	120832	108873	162392	132354	117926	134322	190657	109266	114745	285887	147137	120450
P10768	S-formylglutathione hydrolase	23365.7	13467.7	20506.6	16333.3	30011	24965.3	16030.4	27734	23797.2	20421.3	27536	24562.7	54921.9	36389.4	24540.7	7381.52	32237.7	12608.6	28503.3	27530.8	14024.1	15264.2	44567.2	22007.4	36770	10876.8	29958.1	12101.3	34337.3	13463.3	18877.3	19878.2	15935.6		17092.7	15324	9635.89	26332.1	27940.3	38510.5	25683.2	21113.7	51167.4	20986.8	23241.7	27522.8	22085.7	10650.1
P10809	60 kDa heat shock protein, mitochondrial	439644	848541	352166	462354	351935	568757	1.00003e+06	801039	893859	713396	589826	480789	876997	725597	817710	1.22685e+06	741126	897292	918661	609929	906911	1.98208e+06	860488	1.01723e+06	972525	2.12559e+06	632627	1.9867e+06	524984	621068	909457	1646446	3.43934e+06	1.44501e+06	1.85642e+06	2.28667e+06	1215735	831106	1002262	693881	1.71592e+06	528617	525035	636384	1.78628e+06	761608	650932	2.31751e+06
P11021	Endoplasmic reticulum chaperone BiP	273083	348085	174845	221523	169790	228876	354938	198148	170697	126075	164326	255700	179932	171230	270151	411593	328055	392373	363984	271090	307541	308441	246420	290643	242849	457324	285808	434015	250775	349850	278413	340465	233425	277840	280082	242133	289418	246918	195090	269167	275899	158514	199928	327706	295560	253592	208252	340839
P11047	Laminin subunit gamma-1	307894	204759	232485	207350	197128	203322	255811	82235.4	153904	152099	142374	266229	98711.7	102216	227467	136712	163936	180193	189092	193449	230738	97304.8	151091	143210	118934	147446	137869	175018	181212	172581	212820	88874.6	135940	194538	115108	154292	217394	191515	101444	52358.3	100019	135466	77179.3	146829	134251	136317	199485	55700.5
P11055	Myosin-3;Myosin-1;Myosin-7;Myosin-6;Myosin-8;Myosin-2;Myosin-13;Myosin-4	15415.8	9859.69	15633.2	15876.8	19346.3	17634.3	15367.6	24391.5	15463.1	13513.9	21625.5	13558.1	21880.4	24999.5	21099.7	7693.86	18239.3	17697.6	16863.1	12267.5	2801.34	7299.3	16829.6	2861.62	19457.3	14539.6	11842.3	10434.5	19522.2	9239.35	20719.6	13535.1	7511.41	8228.35	7073.15	5201.48	6125.47	18598.7	22897.3	15785.1	18173.7	20046.4	18460	14130.7	20121.1	24543.6	11192.6	9501.36
P11166	Solute carrier family 2, facilitated glucose transporter member 1	22381.5	12373.2	8531.82	10747.4	5303.96	4514.4	11817.8	5070.57	3350.31	9040.98	6497.9	5509.71	2056.71	3302.29	4891.7	10310.2	5589.79	8708.44	4226.03	7726.62	6439.66	8611.36	4170.52	9697.81	1768.65	22534.2	4040.12	8967.59	3257.26	45617.2	11769.5	17590	44866.9	45571.6	45770.6	57968.7	61633.2	17172.2	12133.9	13061.1	5815.29	21102.2	14042.5	38281.1	8751.27	14968.8	13260.7	35738.6
P11169	Solute carrier family 2, facilitated glucose transporter member 3;Solute carrier family 2, facilitated glucose transporter member 14	25565.1	28814.2	18232.6	23980.9	11355.6	16535.6	21767	24020.5	13948.8	33060.8	21446.5	27453.3	20497.1	19132.1	23476.7	56161.4	17131	21339	17359	19022	33241.6	31307.2	18905.2	30414.6	19578.7	24959.5	20757.9	28279.1	16346.6	28298.3	23826.6	34558.7	47548.7	53300.4	72108.9	75316.1	62487.8	24501.5	16484.2	35625.5	17030.7	20159.6	23033.9	35109.5	24252.6	17028.2	14856.1	110412
P11172	Uridine 5'-monophosphate synthase	24705.7	10206.6	21041.6	24676.5	26328.6	27295.3	18892.5	38183	30759.8	28401.6	25816.7	22640	51387.8	49208	42679.2	16838.1	31805	19885.5	41095.9	26227.2	16593.2	21718.8	25918.6	17415.6	36246.4	13942.7	24971.6	13011	24432.2	23866.3	17934.6	22090.3	22116.7		16556	22322.8	31604.3	16416.5	28328.8	32122.9	31101.4	20089.5	27698.7	19994	20160.5	23467.8	20715.5	35340.3
P11177	Pyruvate dehydrogenase E1 component subunit beta, mitochondrial	83401.7	99596.1	50373	78734.4	52427.4	68728.6	131287	105201	99819.7	92491.5	76056.4	71822.8	105845	110573	105738	105097	111135	106661	101476	70132.7	116192	112524	101650	135990	155876	248258	84724.2	146620	89422.5	137720	151358	179232	189850	112716	111286	223097	118806	91253.5	148772	98987.1	216983	86948.1	93068.2	88680.2	204554	155429	83883.2	54363.9
P11182	Lipoamide acyltransferase component of branched-chain alpha-keto acid dehydrogenase complex, mitochondrial	10708.9	15775.1	10668.4	10091.9	9460.24	11899.8	16748.5	13581.9	10484.6	11342.2	8528.14	12261.4	14492.5	13602.4	18617.4	20101	15645.2	13567.1	9485.46	14231.2	19376.2	27793.9	11814.3	15419	17857.2	28527.4	13606.5	25706.9	13451.8	10605.2	15811.6	24625.1	22093.3	16073.5	21002.2	22991.6	15519.1	12552.1	21219.2	14663.8	26571	15680.3	13530.8	15866.5	23464	25629.2	13485.4	52191.5
P11216	Glycogen phosphorylase, brain form	548750	265571	528845	291031	471327	240927	290121	270851	427696	321319	398109	346454	281093	309951	449391	320029	680882	246102	663712	642745	282199	247006	288020	231859	231278	284267	493269	153243	338871	389845	515203	354109	98776	282404	195353	180579	515124	587575	452180	707832	188966	1.06013e+06	532010	997332	256683	454480	833303	420893
P11279	Lysosome-associated membrane glycoprotein 1	333222	500608	307217	240623	324942	412113	511065	458602	599567	370212	419976	469106	496287	468823	599773	263707	722889	447647	350259	349781	355602	509879	450417	475982	802308	743144	335393	836713	569702	384783	646738	625018	1.30661e+06	617437	525800	887807	372479	619541	579749	324113	734402	330774	511025	496021	602124	527303	535634	761654
P11387	DNA topoisomerase 1	27456.5		33406.4	102555	69108.4	55841.8		40044.8	38992.8	76143	54673.2	36835.5	74869.9	77639.8	97941.4	116983	67340.4	117712	126506	113162	57082.2	93597.8	135443	100771	78713.1	47635.7	61278.8	87613.5	80955.3		43143	60933.5		32382.9	111408	37958.2	56539.5	46132.3	39355.9	69225.5	48347.4		56765.4	70483.8	53143.5	104473		52033
P11413	Glucose-6-phosphate 1-dehydrogenase	230489	61901.4	134135	127864	165898	206049	121046	184826	106612	180576	121926	198605	247534	245179	111766	106689	195607	78345.1	262361	226104	146646	133881	155139	125015	95996.6	70475.2	182217	68846.9	238088	91915.6	135720	106649	57640.1	45051.8	72296.2	59766.1	80054.6	114038	120259	167767	79319.9	191651	182783	134780	93842.6	173642	139728	128364
P11498	Pyruvate carboxylase, mitochondrial	40863.3	40194.7	27086.8	29687.9	11303.9	18890.2	31446.7	19804.2	15087.8	20156.4	19459.8	26242.4	23532.7	21542.1	62314.2	57233.7	31059.8	44594.5	80884.9	44836.6	63236.6	64161.9	49737.1	36805.5	26917.3	83421.7	33066.6	55709.6	25394.4	162811	127525	129844	70812.6	102587	91223	113786	108732	60010	61332.5	113148	33107.2	96112.8	82438.8	149607	62911.3	70234.5	93603.8	56614.6
P11717	Cation-independent mannose-6-phosphate receptor	89463.4	83138.1	67162.3	65926.2	55272.8	56167.7	62592.8	37884.9	84706.8	83643.4	94876.7	78165.7	41018.6	43413.4	98432.5	98406.3	81017.8	102483	26147.7	55397.2	73034.1	66989	70068	61113.7	51166.6	102640	61593.8	118974	47511.6	121394	69188.1	118213	77010.5	214760	88290.1	134193	149268	87415.2	56265.8	56832	57769.1	107490	80757.6	95229.8	84129.4	68258.6	97908.6	101241
P11766	Alcohol dehydrogenase class-3	147507	82179.9	99259.3	92399.7	130599	132477	81275.1	204969	115084	115314	154547	107908	276318	235764	46380.2	58151.3	153096	78721.8	176331	98516.9	84116.8	91983.2	168565	88468.9	175317	38056.9	97382.8	63243.4	136391	57451.9	80720.1	77218.8	79846.8	39727	63628.9	69767.8	55294.8	61864.8	111424	100857	125697	76582.5	155203	63304.5	98467.5	84508.9	65660.7	67131.6
P12004	Proliferating cell nuclear antigen	31123.7	32578.3	35046.6	32569.7	28664.8	37828.5	34267.5	45107.1	29660	43117.4	26843.7	25827.3	41733.9	54102.8	32271	24040.1	30759	36776.1	42322.9	23093.5	22864.9	28576.5	46141.1	35830.8	53152.2	44072.3	38363.1	28500.1	50276.7	16124.6	31682.2	26708.4	38781.7	28189.1	21227.2	34107.3	29764.7	43469.3	43445.5	29614.8	60070.2	42642.6	37118	38566.5	78215.1	71537.7	25779.5	29270.1
P12110	Collagen alpha-2(VI) chain	332685	268532	305616	130787	199719	391232	282140	114323	264934	162810	83542.7	300357	140299	56663.6	180058	309373	140116	122205	226214	122580	321649	635424	55364.7	248527	110090	106159	80621.2	524930	75800.7	271371	154724	295272	639077	305930	641962	279795	317386	329982	79731.6	227227	83317.9	326031	97446.3	145373	371642	63071.5	266577	509934
P12111	Collagen alpha-3(VI) chain	208403	98952.9	161892	75010	77768.4	156203	122817	67552.8	101707	52519.4	52736.9	134731	78258.9	47029.2	82699.4	155238	64881.4	74217.4	122168	91582.4	142982	350378	56136.5	146262	81293	108100	52945.5	306275	46945.8	175574	88685.3	128007	427278	121988	348597	147264	163522	193685	64626.4	69962.2	50767.2	167044	45308.2	219084	264770	49731.6	158213	293318
P12236	ADP/ATP translocase 3	315159	308189	153156	239027	132351	159727	295987	276434	270572	335671	282830	221831	266810	292924	324400	470590	356992	435072	310138	192583	405584	407041	303115	345191	410346	538066	240840	439224	232197	579118	369752	323851	419627	487107	468300	416787	479859	222397	331864	227746	480119	204343	274885	233662	464329	435155	224928	689036
P12270	Nucleoprotein TPR	107848	184658	93900.1	115940	74856.9	107829	107206	107378	162005	166760	117765	108542	125334	123909	201681	211194	151755	207266	152291	94106.8	197980	217681	157614	194067	158390	220680	123670	293119	105150	114746	175944	226659	236534	228078	217343	246873	228172	160689	162084	139043	226605	94376.9	142227	133232	190613	177655	139513	142398
P12814	Alpha-actinin-1	449198	242953	321804	422708	249701	302870	466453	217111	230040	316290	382097	479997	224231	201221	481949	232624	417014	452396	432016	469761	318217	243406	360647	279497	283009	341218	332274	380533	278390	801472	535805	638982	198944	581710	365949	727430	400476	406741	338464	687153	235572	499767	678787	1.03877e+06	216689	324370	485217	257419
P12955	Xaa-Pro dipeptidase	120424	89329.7	95898.7	95828.8	100872	81757.3	47809.6	97483.7	101394	117668	149150	94064.1	142314	123164	87390.2	55058.4	156258	96291.9	123977	112239	85751.6	81535.1	78887.1	84761.5	118937	44765.8	133511	56539.9	168751	40112.8	82991	58461.4	28281.7	27843.6	28765	35095.1	40297.7	61471.2	83026.5	99392.8	96433.8	89969.5	95802.5	66502.9	60041.3	95384.8	82895.9	33445.7
P12956	X-ray repair cross-complementing protein 6	118440	260314	137220	193914	115124	194932	145341	149732	238318	294015	139818	134286	183658	168878	296132	369019	188071	283406	249379	200594	329133	340957	225170	317197	208886	249381	205839	262708	128340	104987	321646	290482	35442.8	108520	179560	79451.1	93933.4	167459	219164	209821	262405	204659	192927	184778	283119	180282	231064	172652
P13010	X-ray repair cross-complementing protein 5	317021	483211	326858	438274	291944	425770	337594	373125	590860	556517	334996	363876	459487	391666	487294	798952	361929	618662	572997	344924	710781	878615	488711	576873	516686	598834	507582	790589	324623	277371	632100	678335	395687	614603	722950	508466	509296	503587	522115	464406	699537	389663	403381	390097	639671	464260	500008	352877
P13073	Cytochrome c oxidase subunit 4 isoform 1, mitochondrial	312021	209140	214637	298109	262039	313429	501536	548179	318398	176118	334437	341798	466172	507762	471824	530435	447005	339602	364087	267586	391149	697117	335495	586189	628839	852923	200271	1.11253e+06	336865	581450	774049	810115	1.25907e+06	374420	844205	1.34632e+06	542611	545812	749827	366472	865691	172690	413687	425213	961080	268229	445385	1.20084e+06
P13473	Lysosome-associated membrane glycoprotein 2	167156	102808	122306	72408.9	94794.8	93100.4	128769	142133	127439	88148.4	88820.7	92552	132609	132914	136480	50075.6	138351	73891.2	89899.6	75549.5	74483.4	113312	86612.9	93159.6	193502	187015	87603	129370	130081	82013.6	118700	141864	315299	104820	102691	245424	64646.3	143113	154073	75024.9	174747	83788.9	116612	110412	143699	126857	97812.9	128535
P13489	Ribonuclease inhibitor	865798	541424	780660	698440	1.02964e+06	601090	633010	781283	1027538	917558	1.13027e+06	868209	1643198	1.577e+06	893271	450075	815175	771493	734523	803364	580300	544352	1.19733e+06	667748	593288	583524	915518	458031	1.1416e+06	472097	1.01063e+06	693009	439937	295126	305258	450230	351287	1.06068e+06	1.0214e+06	1.22503e+06	1.09087e+06	944001	1531062	872784	975876	888567	913090	699410
P13498	Cytochrome b-245 light chain	7968.69	7976.68	5612.64	6694.85	6110.95	5198.02	5750.46	4746.79	5855.83	7250.92	7633.49	7020.55	4893.67	5935.67	8140.44	5223.23	6514.81	7238.14	5765.33	6832.22	7238.31	2866.3	6054.78	5080.82	5986.57	5129.46	5588.56	4999.62	6608.52	12555.3	6953.03	4395.05	3958.75	11347	5206.56	5438.91	5676.31	4811.9	4562.49	5004.13	5637.25	5915.65	4702.64	4573.74	5501.04	6397.7	6578.69	3031.29
P13639	Elongation factor 2	1.17317e+06	536144	879157	1.06677e+06	1.01236e+06	732572	399377	655713	899206	849633	1.1756e+06	776182	729482	912744	1.04411e+06	556068	1.1041e+06	663739	1.7512e+06	1.02626e+06	747888	508963	965485	562358	686688	314336	993867	368456	1.13687e+06	360950	584004	412931	230513	353204	360280	237789	554828	625256	388711	1.01579e+06	603112	1.07538e+06	774753	760266	313450	660718	961765	558044
P13645	Keratin, type I cytoskeletal 10	2.63011e+06	755814	851445	624115	262315	541781	265478	324091	1.02519e+06	313778	1.95332e+06	619986	324381	203009	665366	317057	293949	457932	252087	804436	437610	420800	336474	152770	813925	566524	580142	619977	170982	281905	299057	251679	886172	737491	892238	1.40233e+06	801906	328653	528441	394105	468871	1.55263e+06	170189	534453	171152	183193	632394	2.66394e+06
P13667	Protein disulfide-isomerase A4	466255	580402	450282	460300	355259	503891	618362	381384	193534	442710	470089	506777	388083	393097	602283	308008	628949	532536	713230	477529	691238	171205	410087	407730	342220	55173.5	485478	84122.4	526860	465366	296817	77577	45532.6	50602.7	127116	73977	68965.7	89964.8	170601	453940	365048	561988	402215	272980	64542.5	392574	336881	187558
P13674	Prolyl 4-hydroxylase subunit alpha-1	247826	423300	230873	231508	260622	216810	426938	273982	226405	232553	349485	282920	230320	288724	231175	385163	394604	317092	335224	256606	348976	184271	309040	259852	309490	259923	241605	191914	321676	337485	266969	170531	87390.2	192920	235553	124704	229514	215190	226355	162344	313773	206364	202147	297392	261484	291357	191413	235108
P13807	Glycogen [starch] synthase, muscle	40056.5	31386.8	34390.1	35263.8	33372.9	26677.5	21670.9	26233.7	11949.5	38898.9	33155.7	30744.5	34488.9	33376.8	20439.3	8571.93	41567.8	36425.4	34760.2	37355.1	14960.5		32942.4	21845.6	39398.7		40780.6		32321.3	39131.7			5174.19		14036.4	1881.82	11535.1	10968.3	30146.3	40285.7	16621.8	44569.2	36916.7	21743.2		24785	11330.4	29703.8
P13929	Beta-enolase	2.18322e+06	954458	1.47932e+06	1290786	1.67859e+06	1884031	885972	2.48055e+06	1.64554e+06	1.29846e+06	1548318	1.47715e+06	2865972	2.95244e+06	1.65699e+06	926587	2.83006e+06	1156162	1.82695e+06	2.39318e+06	1.19525e+06	1.6444e+06	3090472	1.50344e+06	2.44915e+06	1.21035e+06	1.86031e+06	921359	2.78345e+06	998029	1885351	1440905	678399	422845	581807	867229	863184	1.51736e+06	1.96834e+06	3.08001e+06	2.16483e+06	2.51118e+06	3818638	2.89959e+06	1.79374e+06	2.54919e+06	2.14589e+06	703074
P14174	Macrophage migration inhibitory factor	56403.4	42322.1	50075.8	78899.5	80890.4	60559.8	62558.8	117785	65861	68580.3	81574.6	50616.8	104773	71861.9	81564.6	34009.4	108541	25334.3	96160.5	68987.5	55824.2	57616.6	70932	61948.8	116388	32697	73191.8	55213.9	50681	48078.2	100083	61556	39279.6	45798	23028.2	56188.6		62846.9	87142.5	72892.2	47450.9	57467.3	55605.3	97239.6	70471.3	67314.6	47413.3	42267.8
P14543	Nidogen-1	189645	58877.1	100279	75478.5	108674	113093	83335.2	23280.8	48644.6	68750.9	32200.5	104720	29169.1	22253.9	73532.5	68515.6	43183.8	40192.6	63884.7	73518.5	82396.6	76208.5	30611.9	72566.4	28111.7	19617.5	31365.4	127922	55874.9	58863.6	47830	20221.9	51075.7	39423.9	56336.4	79708.3	27908.4	33924.3	18688.2	13212.6	27778.1	44709.2	12123.7	49625.2	20059.8	16857.1	40949.6	47149.6
P14550	Alcohol dehydrogenase [NADP(+)]	58547.2	15283.9	29315.9	26944.5	35577	42709.7	21283.6	66235	26022	31848.7	42216	40172.5	65833.9	75555.7	45288.6	26196.9	34234.7	19827.9	63069.3	40424.1	27342	22482.2	55718.4	34670	53404.4	33615.8	52671.8	33600.7	69290.4	34602.4	34898.9	27484.8	16785.7	18189	10636.1	36075.1	14170.3	28725.4	55637.3	47712.2	38634.2	42213.4	86578.6	41252.6	31196.4	58832.8	27595.4	16621.4
P14625	Endoplasmin	968866	1.1428e+06	722341	946017	717268	792348	849569	506465	455983	587696	549349	944052	442172	595769	1.55589e+06	1.84129e+06	1.06307e+06	983015	1.15239e+06	1.18868e+06	1.49726e+06	1.1859e+06	863851	773447	486805	759982	1.12903e+06	829190	698052	1.20814e+06	1.28111e+06	861673	67621.9	306243	568905	149878	280740	790629	560775	1.14838e+06	384710	1.10981e+06	832622	1478867	568218	793240	995164	2.36619e+06
P14735	Insulin-degrading enzyme	113522	55464.1	74673.9	79362.6	75240.3	71007	43484.2	44464.2	69638.4	75402.1	85200.4	70982.7	49073.4	60683.2	96314.2	57092.9	95691.7	69237.9	95954.2	78335	61788.3	54978	77527.5	50259.5	43267.2	34903.3	65956.6	54608.5	69726.8	54462.4	58866.4	49738.7	36775.9	46667.7	45881.7	51337.5	68619.5	59749.3	43566.5	80632.1	40175.1	83488	77074.3	113910	28639.2	60058	60090.3	69788
P14868	Aspartate--tRNA ligase, cytoplasmic	106425	94639.4	120893	151203	117840	132403	121828	151545	161329	159865	148924	124650	199605	179835	196055	141131	201301	201148	252064	142286	164171	178657	199320	186825	238959	129246	166132	129132	142581	84344	138471	115218	102667	91454.6	127656	92793	142668	144489	163019	192547	201863	130789	201642	142792	161749	186612	147875	157698
P14927	Cytochrome b-c1 complex subunit 7	17820.8	20554	10025	7608.19	10726.1	12064	18351.7	16071.1	26637	12599.2	14803.5	13607.1	21164.5	14698.1	19273.3	26366.1	16001.1	15872.5	16679.1	12101.9	26114.9	35877.5	23197.6	37754.9	59258.7	43248.6	11325.5	55982.4	10151.7	26145.5	28870.6	29996.4	50705.3	32382.4	47729.9	60815.1	38001.2	20108.4	44235.1	13244	34506.1	15997.7	17596.8	25524.9	76523.6	27159.5	22313.7	104851
P15121	Aldose reductase	43022.7	21144.1	31402.7	24454.7	38219.3	25753.3	10608.5	25749.9	29384	20820.2	27598.7	18605.2	41045.7	28981.5	26695.4	17983.6	42933.1	19261.7	22096.3	22774.8	26594.3	34770.5	30208.6	20542.9	23808.2	24488.7	33226.2	31155	38049.6	23118	27395.6	22737.2	17243.5			14059.4	20095.3	19244.5	17705	23197.9	19269.2	29715.5	34812	20685.7	28328	42262.7	37173.1	23384.2
P15144	Aminopeptidase N	816377	873411	610463	408228	481040	562477	564879	554991	851400	581413	370030	835201	580611	414896	225459	1.09811e+06	670237	561809	1.19766e+06	387698	830287	1.60908e+06	527980	510368	604181	241477	391409	1.22851e+06	382974	723914	468886	629784	804670	358840	997846	705061	391944	419316	311734	490444	525455	451904	458469	395509	442078	349362	615373	2.10713e+06
P15170	Eukaryotic peptide chain release factor GTP-binding subunit ERF3A	36750.1	22698.1	39817.3	36084.1	50975	52068.6	30017.3	51716.7	27932.7	43430.8	43710.9	49215.6	67142.2	48290.4	56393.7	24637.5	66585.1	29992.6	76597.3	42776.1	29230.4	17833.3	50213.1	32474	30347.3	6464.06	41702	14950.2	18553.7	19804.5	23531.4	22849.9	7961.81	13432.5	17848.1	7229.05	29653.4	44681.1	26436.6	48236.5	10118.4	39321.1	43494.2	29585.6	18995.7	5748.82	38420.1	9332.67
P15291	Beta-1,4-galactosyltransferase 1	34181.5	50850.1	39819.4	44272.5	29924.5	52042.6	48119.8	30702.2	57048.3	40883.5	58464.6	26541.8	27232.5	33779.7	37276.8	39982.4	36178.1	39380.9	36823.4	26960	39050.6	26952	32332.2	27276.2	25317.8	56034.2	27818.7	29191.2	27193.4	58868.8	36052.5	37428.2	51026.5	74432.1	48255.3	49689.1	60878.2	35610.9	34117.3	34019.6	34953.6	50491.5	39004.9	32208.5	39945.8	46618	44773.9	70094.4
P15529	Membrane cofactor protein		10182.7		19075.1	20700.5	24079.9	27351.5	16367.8	17420.1	39000.6	33288.9	24208.4	22706.4	17158.7	27622.4	24182.4	24213.7	22977.3		16920.6	20146.5	24994.3	17942	21366.5	22625.7	30261.4	17281.5	21666.1	17546.3	23793.7	23738.1	23632.5	33999.4	37315.6	25371.9	34597.9	31300.5	21350.7	15902.3	16259.9	22008.9	20448.2	15694.2	23290.4	22485.5	17182.2	18651.4	30356.3
P15531	Nucleoside diphosphate kinase A	32329	19906.2	19988.2	21649.5	31147.3	25528.9	18997.4	50000	28705.8	21306	32395.8	20337.9	51277.8	64550.1	26594.4	15401.2	45925.3	20401.3	50267	23496.5	18003.6	19169.5	54996.9	26438.4	50933.7	18192.4	29898.2	21502.6	31046	16002.9	26210.8	19702.9	20484.6	9504.84	9234.08	16238.4	10047.5	24257.9	27188.7	30636.5	26255.8	26929.4	36889.1	19526.1	40644.1	29315.3	21706.8	17071.3
P15848	Arylsulfatase B	101283	60387.7	53510.1	73571.3	52293.9	33529.9	180942	54398.8	35479.9	34201.5	91617.1	50645.7	46148.5	38216.3	72467.2	84897.2	67095.5	35689.7	47389.2	67462.8	65467.9	78262	55056	50630.8	36338.8	76701.2	74498.2	79271.1	36458.9	216064	105786	98886.5	126541	57753.7	174966	232670	91061.1	45233.9	53737.4	60424.3	56212.3	61700.3	102154	91308.3	70084.8	39385.3	43109.3	132336
P15924	Desmoplakin	120148	42530.8	82772.6	91197.2	53478.6	48287.9	61358.6	32488.3	32100.9	31880.8	34107.6	76643.8	26624.6	22941	35251.4	35762.2	31767.9	36286	25429.9	102212	28395.7		24522.2	19834.8	25678.7	44536.2	43039.7	21722.6	46474.5	54464.8	46142.7	31029	29191.8	91647.8	64047	61496.1	69497.2	43065.9	30565.2	22498.4	12230	83982.4	24799.5	57364.5	24349.9	23698.7	45674.7	70242.3
P16152	Carbonyl reductase [NADPH] 1	192286	63498.8	87190.7	88742.3	147899	134750	82526.7	241920	95872.4	74504.6	148814	122244	281451	267820	169090	50055	172192	74314	233322	125844	71013.4	81797.7	200559	109634	189490	77421.5	123729	61203.1	220661	71430.9	103305	79983.7	56773.2	40775.5	58186.3	84835.2	34181.8	84849.1	132774	134421	146152	102029	186289	111279	102914	171362	88848.5	56820.2
P16234	Platelet-derived growth factor receptor alpha	67065.7	61020.1	60518.8	55972.9	60853.3	67336.2	58125.9	30570.1	53766	68850.3	48765.2	80111.2	34724	41924.8	64316.8	67388.2	46673.2	52339.5	61252.7	61293.2	76606.5	83967.2	43199.6	51221.6	25591.6	62841.5	53689.6	56529.9	55317	96422.7	118323	87849.8	119817	153860	128930	139417	87806.5	86778.8	71801.4	183908	39926.9	92388	53104.8	115735	71707.2	79962.4	89569.4
P16401	Histone H1.5	178973	48119.6	103141	138004	90226.4	303384	44705	295773	76952	139508	78946.8	110455	213301	223016	178023	239189	135153	140775	163460	94028.8	162117	292323	193223	253069	147800	224178	145514	348359	212626	44260.8	414826	104864	184186	87572.6	205053	215352	153791	340338	189358	124257	233891		185987	174528	424216	225723	61264.3	88181.7
P16403	Histone H1.2	194465	67701.7	208519	68898.9	73643.1	123448	83035.8	102957	74973.3	119048	78403.9	107343	88354.5	121499	85129.7	148798	68830.3	293042	132656	102649	400148	244457	114902	129759	71596.7	200256	112743	194295	188806	87037	206938	230833	210224	87501.8	242243	87234.5	231319	210753	136590	385129	165503	38131.4	572885	186582	191052	336682	245840	193967
P16435	NADPH--cytochrome P450 reductase	89633.1	199319	92579.3	112198	46098.9	134352	126840	113124	156635	208808	124204	110530	156461	128298	156909	198052	149959	168440	170774	76364.5	208645	166453	110069	166495	140663	141467	112033	174786	85569.3	117548	198861	157346	140267	212113	176449	224960	196572	67334.8	121119	92712.2	169239	104157	76341.7	107946	144168	131263	111172	141408
P16615	Sarcoplasmic/endoplasmic reticulum calcium ATPase 2	252845	279776	166849	278398	145625	161194	242270	103376	137841	96713.5	119354	275697	90156.1	52637.6	185525	247602	141983	205892	209458	177847	228490	225138	104472	177917	162843	224266	107665	243370	104670	293850	279217	216370	130967	259036	234530	225657	307000	104168	119783	148068	136096	160053	72265.4	212553	110401	122471	159263	192382
P16930	Fumarylacetoacetase	56432.2	40890	38423.1	83742.9	69393.6	56580.5	42244.3	81651.9	64382.2	65914.3	120284	68829.4	100401	83890.2	79591.8	17848.8	73926	52676.9	158496	67780.2	58560.9	44893	82001.6	49371	81953	36567.4	64030.3	39334.5	64632.6	32974.9	75136.9	48964.9	36636.1	27955.2	24668.6	35770.7	17399.2	42069.8	67664.7	70624.4	61838.1	36124.8	94124.4	66759.4	46851.7	52253.8	60765.1	46397.3
P16989	Y-box-binding protein 3		24944.1	22986.8	45527.9	34841.9	40001.9	49543.6	69813.6	62235.6	56412.1	46376.7	36802.7	64483.6	51345.2	48621	62562.7	46324.8	42374.2	50677.3	34824.3	58471.9	65037.4	48679.2	41357.8	51618.3	34104.4	48153.3	46643.8	36448.4		47677.5	61753.4	8036.1	59635.3	56855.2	44410.6	19876.9	44905.7	68362.1	62688.1	65118.7	37183.4	51902.8	59421.2	54967.6	47612.7	35910.2
P17050	Alpha-N-acetylgalactosaminidase	75110.9	31015.8	43844.4	41894.4	37070.8	57231.6	67401.4	53490.1	56985	63647.4	65198.7	50587.9	66261	59101.3		92030.9	61819.4	50085.1	44656.7	45397.2	64699.8	82370.4	54196.3	55364.8	62085.2	86461.1	56910.1	74954.9	52265.3	105459	98618.8	91721.9	176627	53572.4	103628	128087	71254	59101	73252.7	58337	62999.2	62387.1	92897.8	59752.9	79627.6	71107.2	68592.6	132960
P17174	Aspartate aminotransferase, cytoplasmic	24189	12321.2	16482.7	14026.2	20799	17578.6	12333.1	28419.2	21691.2	20611.4	26580.1	16049.1	38589.1	39573.1	42036.5	10730.2	28057.6	15950.9	34922.3	18042.8	12874.9	21236.6	35828.1	21753.2	33334.9	17607.9	20575.9	15894.8	28225.8	14849.7	21279.9	24489		9283.37	15847.3		12551.6	27501.6	29430.7	34796.8	32501.9	31297.5	42862.1	28712.8	18785.5	37542.9	20515.6	9007.27
P17252	Protein kinase C alpha type	30286.8	21942	21340.4	19007.6	21870.4	26305.3	20990.9	26367.2		19552.1	23509	16839.3	25432.4	18595.7		25193.3	30211.7	29522.6	27084.6	25234.9	24531		20510.4	33804.6	18789.4	17282.6	18383.6	33893	14245.6	44771.5	28870.5	22396.2		16341.2	29420.4		12990.7	22429.3	19159.4	20642.7	20299.3	18407.5	14749.2	26440	25875.7	21090.6	24146.8	22432.9
P17302	Gap junction alpha-1 protein	11762.6	17524.7		11178.7	9384	22680.5	31790.2	15001.1		19928.3		21306.4	26349.9	17855.6	18449.3	3960.66	13706.8	13482.4	24632.8	10382	21421	11680.4	10123.5	21348.9	5310.7	30422.1	10599.3	9862	21707.7	94451.2	56006.7	47810.5	13009.6	35862	32694.7	44611.9	29898.9	36212	51932.3	34421.5	11898.9	21212.1	47128.7	20137.2	39302.2	94605.6	36654.2	14164.5
P17405	Sphingomyelin phosphodiesterase	55491.1	54184.2	33220	49673.4	35966.9	32103.8	70752.8	33804.8	59279.3	36889.1	44860.8	34451.4	24517.3	36931.4	37891.3	47876.2	47510.2	40115.4	44322.4	30393	53308.1	42307.1	30893.7	28553.2	35037.1	67228	54632.4	57640	30699.4	119651	128125	44086.8	92290.2	144704	65774	109706	91353.4	58716.6	56329.5	24488.3	42084	78199.6	51878.8	104000	84799.8	166204	107370	29656.5
P17568	NADH dehydrogenase [ubiquinone] 1 beta subcomplex subunit 7		24923.9	14850.1	14634.7		17779.1	15626.1	16188.7	28507.8	21174.5	19745.5	12995.7	20965.6	13784.5	26121.6	20740.9	19641.7	23940.9		9472.02	18782.4	22607.8	13771.6	18661.7	19729.9	25340.8		30232.7	15088.3	30781.3	21984.7	32932.3	62364.2	28497.1	33355.2	37653.5	29236.5	16854.9	20055.8	12334.7	24467.4	18035.3	13426		28671.2	22195.9		45836.5
P17655	Calpain-2 catalytic subunit	655415	404214	785854	692287	777080	642862	269899	626651	908739	730452	1.11432e+06	638376	912342	795038	772620	414203	1.27594e+06	611417	581672	733023	662155	331801	829147	537238	705483	442692	761414	288477	708052	418486	525359	380030	215944	241066	347335	177872	341019	645189	499433	790370	545222	957486	1.05619e+06	608234	214000	662067	858420	765891
P17812	CTP synthase 1	73189.2	29582.5	39389	48504.8	48145.3	32046.7	25450.1	30340.2	33865.6	35651.8	44217.2	29575.8	39215.7	42133.6	44539.3	22949.6	53707.8	36932.4	63583.7	53851.2	34089.7	18887.8	51198.3	30947.2	32759	46987.5	38287.4	16833.7	43963.6	59511.8	30205.3	38036.3	47107.4	44475	47481	48290.2	59395.3	35643.3	32304.6	105493	27128.8	102079	87091	143105	19533	47208.1	74649.6	69020.9
P17813	Endoglin	179245	131388	58766.2	124548	119049	155723	190404	72863.4	76895.8	103002	29285.1	144444	46284.1	62163	47798.4	106390	76343.1	80549.3	120902	197738	97201.5	72754.4	67696.3	85591.8	63015	173472	121299	73545	152945	202642	154478	99693.8	257877	244603	115329	233115	139488	140193	83632.4	99736.5	47199.9	172391	85176.4	243209	105141	124782	143770	88292.8
P17858	ATP-dependent 6-phosphofructokinase, liver type	141957	65286.2	88802.7	103584	123150	105462	68519.7	74106.5	82883.4	101761	91633.8	104694	81794.7	92606.4	106820	49276.1	137193	86490	153372	101769	88865.5	62227.3	118349	80911.4	71999.3	43604.8	121311	38991.6	101436	41477.8	80031.7	54388.8	42176.8	41074.7	59239.4	41206.1	67475.2	69105.1	66629.7	112487	55950.6	117929	137667	84893.2	44500.4	73360.7	101967	90989.3
P17931	Galectin-3	105243	64917	62549.7	45378.8	47275.9	82764.8	76330.3	143052	71261.4	48240.4	50098.8	66373	148321	101126	91037.1	96009.5	68638.1	79579.7	93083.7	60212.7	69307.9	81079.4	69684.5	120439	111465	59641.6	51272.7	89094	76660.9	49537.9	91633.5	46398.9	60476.8	49327.7	59789.9	83416.3	61702.8	52603.9	100649	52428.1	112596	54157.4	59893.6	99002	141078	89873.1	46995.7	40453.1
P18031	Tyrosine-protein phosphatase non-receptor type 1	23920.8	22962	17269.5	19083	13006.1	11478.9	24756.3	30362	16017.1	26048.2	25169.2	25137.5	16680.4	16412	22763.9	31519.2	18542.5	23440	16392.3	14366.1	19540.3	14222.2	16783.8	15487.3	15604.6	33197.6	14138	24255.9	14679.6	33414.7	30498.5	22485.1	68908.6	35778	28445.9	45517	41690.5	15704.5	14516.8	22716.8	22446	25293.9	16177.8	15083.6	21237.2	12846.3	21653.2
P18077	60S ribosomal protein L35a	38051.5	36805.8	58430.6	65085.2	56953.9	54465.2	56109.2	120601	49435.2	44079	51274.1	65904.3	99513.4	105050	142338	26270.2	97321.4	97267.1	108080	48304.4	36578.5	27387	79072.6	75931.6	105054	67917.3	82596.7	61677.2	84442.6	44433.1	77865.7	42063.8	34846.4	36972.8	22017	27583.6	20999.5	63243.9	104357	67790.6	90306.4	65694.4	64971.9	68666.7	99867.2	87649.9	44941.9	20706.7
P18084	Integrin beta-5	50825.8	73984.6	59762.5	63313.3	40693.6	53489.4	49789.5	39308.4	40644	46263.5	42598.3	69877.5	33920	32596	64866.6	59955.1	52331.7	49442.7	36703.7	53270.6	44293	43247	36679.5	50695.2	34032.8	89535.6	43359.7	58642.4	46563.9	74059.6	86666	66594.6	176242	113207	93994.1	95584.9	79370.2	85592.4	67973.7	58364.9	55912.6	64036.3	44858.8	64897.2	67990	66955.7	69496.1	220599
P18124	60S ribosomal protein L7	380191	199723	458743	355049	298495	265038	177137	420643	358928	564037	358305	309390	367874	621218	551398	400517	492742	637149	480520	391334	422298	200107	472238	496205	446780	260505	366075	263449	490724	360102	372576	148916	144356	530108	276648	212924	274057	300895	399904	509737	502225	347226	324775	249862	457167	636298	245704	120300
P18206	Vinculin	2.32481e+06	923112	1.74779e+06	1.35066e+06	2118101	1.88227e+06	1.32489e+06	1.36764e+06	1.30163e+06	1.31304e+06	2.23746e+06	1.70116e+06	1.64865e+06	1.42665e+06	1.76524e+06	586052	2.07881e+06	984325	2.5933e+06	2.09157e+06	1.01987e+06	809111	1.38035e+06	943837	1.08305e+06	547386	1.9222e+06	687314	1.53466e+06	1.50169e+06	1.60781e+06	1.2124e+06	619842	820126	842044	1.4625e+06	981353	1.82931e+06	1.06353e+06	2.43387e+06	596007	2.21685e+06	3.39454e+06	3.15943e+06	556245	1.29755e+06	2205899	856439
P18433	Receptor-type tyrosine-protein phosphatase alpha	28492.9	27167	23394	22412.3	24261.4	30230.4	22156.2	18015.5	26902.1	31307.2	20390	37208.1	23918.4	18361	37659.7	42457.7	30173.3	31452.4	30653.9	27959	28559.6	27557.8	18246	25745.8	21389.9	24045.3	23755.2	21188.2	22978.8	29674.9	30067.9	23744.1	22488.4	27197.6	24082.8	33636.2	28672.1	23696.7	21426.5	22471.3	21721	37444.6	10262.1	27781.4	24612.1	28087.1	25764.4	38420.3
P18669	Phosphoglycerate mutase 1	316403	130139	158199	156155	258192	239406	136960	316742	167508	120815	231573	208185	343645	423661	201516	77880	292159	118025	288831	252166	115024	151698	361646	193721	284285	115831	221587	96080.3	368738	116720	151527	128773	112881	45952.2	62195	98632.6	71024.7	169351	164900	261549	200246	190079	308934	187865	177024	254395	189221	100037
P18754	Regulator of chromosome condensation		13619.7	8377.37	17456.4	12118.2	15934.1	8421.37	20186.8	16322.9	21180	13768.5	6035.23	18919.7	15612.6	21306.7	25653.1	17351.2	21016.7	11411.4	9874.9	22249	27825.4	11284	26545.5	23065	24126.8	11391.9	30401.7	17476.8		19553.7	26251.4	7026	5827.27	20101	4610.66	8780.75	14564.5	21394.4	16399.6	27606.8		16348.6	14252.3	35339.7	18809.6	14970.3	5186.03
P19338	Nucleolin	62774.5	634427	313067	455673	263497	353281	196563	343762	149817	683289	313015	226057	415781	396028	558854	338696	391374	431394	558558	332941	691570	271739	508140	392330	267611	122503	422362	242773	305046	56215.1	141034	114272	61372.4	187811	138381	103749	133995	140897	163092	360082	312243	315678	341595	201209	143684	169034	92621.7	52066.4
P19367	Hexokinase-1	818809	1173727	721964	1.04319e+06	606331	665968	827899	617282	1.41259e+06	1.27661e+06	920956	754434	647425	617252	1.0264e+06	1677501	1.15414e+06	1.25002e+06	873331	551782	1.42773e+06	1.61098e+06	724439	911643	816833	1.58232e+06	721508	1.53915e+06	522563	1.54134e+06	1.80909e+06	2.22888e+06	1.28119e+06	2.75472e+06	3102308	2.47251e+06	2.22414e+06	1310485	1.16468e+06	1.3555e+06	1.02466e+06	1.16377e+06	1.29838e+06	1.31056e+06	1.14609e+06	1.02679e+06	1.64235e+06	4761871
P19525	Interferon-induced, double-stranded RNA-activated protein kinase	16953.9	25190.7	32014.8	31218.5	31559.6	31932	23841	28523.3		30472.5	31164.9	23459.6	27757.3	34778.7	30657.3	26488.4	30445	29702.3	31801.7	23655.6	24236	30647.3	25062.1	27878.4	29724.3	14954.1	28797	23766.2	28504.7	17953.8	24534.3	19751.8	7209.18	20340.4	13270.4	8608.61	21011.5	31062.3	25023.2	36487.3	27973.3	49415.9	23445.5	23894.7	26889.6	26937.3	31256	4916.92
P19823	Inter-alpha-trypsin inhibitor heavy chain H2	397727	177472	183773	234829	405423	149418	168299	119440	473241	120829	94916.4	92767.4	163324	71746.8	445517	1.39412e+06	188362	252246	54313.2	76489.6	285367	3.377e+06	135758	150937	98082.9	8402268	53358.2	826406	170703	122348	55603.9	5.70645e+06	15919089	3.59322e+06	6569561	29349654	2380391	12037556	2.82586e+06	1.90223e+06	5233560	355475	559531	2503332	2153614	17850106	343003	1.80721e+06
P20020	Plasma membrane calcium-transporting ATPase 1	209137	177803	121248	149469	157431	120184	101760	85589.6	174116	180486	146200	185527	113373	112401	238132	284510	169669	212121	201901	152948	263234	361644	141754	207805	167772	159552	124675	288020	126664	190037	177271	234931	205296	242222	256290	216694	236554	165975	112319	156269	126421	184608	114519	184054	144737	174917	220630	401484
P20042	Eukaryotic translation initiation factor 2 subunit 2	49906.6	63984.9	86726.9	106200	105652	109824	49163.9	137266	110120	116911	101168	69276.9	108529	110895	113459	73913.9	117218	127546	132350	130356	135484	28675.1	130596	127191	117602	39334.8	116674	57313.7	128630	31866.2	90431.6	81003.5	32244.6	23046.6	42874	29496.6	32894	30335.3	122816	157245	166488	89363	141127	79826.9	35740.4	135148	91705.9	11911.5
P20073	Annexin A7	266676	138156	137207	120967	217009	192419	138923	227583	158023	148408	140574	144556	234729	210427	167596	191798	207883	121047	187909	158029	83862.4	209784	102375	159591	177189	261359	131987	164156	225598	101772	105403	191245	374680	213880	270071	324535	196798	205756	196506	189676	201339	172215	207098	236383	167105	243657	172720	378888
P20337	Ras-related protein Rab-3B	13508.6	14317.3	13169.3	17136.5	6847.93	7180.49	11372.4	8169.71	15309.3	7294.73		11211.6	5362.12	11270.1	12491.4	14242.4	8729.52	13115.2		17425.4	11988.8	11509.3	12740.4	11367.3	10559.2	23735	11209.7	14075.6	11474.9	26507.4	1051.43	5170.92	16105.9	14775.5	8041.35	16649.5	21186.9	7333.02	4689.29	5394.33	11741.8	8179.25	6599.83	14561.6	9848.99	11902	10225.2	11146.5
P20339	Ras-related protein Rab-5A	104139	88726.8	72086.3	69226.4	76472.9	72979.3	115316	135275	89226.6	69479.9	73074.4	84366.3	119224	118567	99558.4	95418.2	107685	100921	109289	80389.4	106464	128317	111431	121194	145917	168724	86180.2	109000	102467	126529	103999	118808	165905	104257	97239.5	182951	113186	93390.7	113229	79454.7	147260	83183.9	107407	96946	187999	117462	91585.6	141575
P20594	Atrial natriuretic peptide receptor 2	14214.4	18623.5	21070.6	9277.49	7290.93	11339	7769.37	6066.39	8954.17	8594.66	10850.8	14987.8	11888.2	15515.3	28159.5	20726.3	11288.3	16491.8	15583.8	11573.8	25313.7	18416.1	6759.44	14562.4	17221.5	13990.4	19119.8	11199.9	17367.4	19618.5	15457.7	4156.22	13642.6	15605.8	23178.2	32859.3	9251.75	11305.4	8954.78	10388.1	8175.25	26943.1	10389.9	21847.8	12264.7	16433.8	14760.2
P20618	Proteasome subunit beta type-1	82085.8	65852.7	74621.4	60022.3	65170.4	66630.8	20915.8	109200	77569.7	75822.2	104068	71967.2	117972	121330	78324.9	41989.5	82613.7	68283.9	107927	58821.5	57238.5	65804	92329	65907.3	102024	58065	67330.5	66022.5	76475	17878.8	67923.6	71575.8	26945.1	65073.1	57293.7	64348.7	28510.1	71858.9	30388.9	77396.3	84837.5	71494.7	101448	55666.6	75225	76969	63162.1	43297.7
P20700	Lamin-B1	41377.8	38612.2	29972.2	28318.4	20147.9	48240.8	35397.3	22574.6	15037.4	36188	8830.9	53384.2	27993	19385.2	23085.5	85726.5	25656.5	26716.1	25345.6	29396.7	65182.4	102340	19349.6	44258	18342.6	51724.6	15702.8	94136.3	24130.1	38231.3	54354.1	73760.8	50861.6	48496.4	94412.2	62020.8	68307	33388.5	34734.2	41772.9	43919.8	41290.2	23701	54064	62243.1	52035.5	25648.8	42558.3
P20933	N(4)-(beta-N-acetylglucosaminyl)-L-asparaginase	3422.79			1630.94	808.419	2147.92	3207.21	2543.68		1172.77	3131.22	2001.31	2824.07	3268.98	2581.69	2169.93	3017.6	2038.39	2280.49	3871.12		4071.58	2961.07	3719.45	4317.63	3415.34	3019.42	4559.81	3041.08	4471.74	4278.04	3851.19	6879.65			3903.33	2251.74	1928.97	3951.67	2757.18	3850.92	2494.27	2960.6	1609.97	6483.87	3288	1836.68	4891.4
P21266	Glutathione S-transferase Mu 3	32289.3		70845.5	16374.2	117271	88580.7	39594.8	83425.3	30636.6	14007.1	81212.9	79810.8	43373.4	27564.5	15417.7	29077.5	81774.5	16641	20122.8	69573.5	29489.9	24876.4	57931.4	37705.2	35094.8	14155.6	42364.9		86550.6	9050.06	29272.4	33735	19915.2		21453.8	18976.8	28268.2	36980.2	27245.3	37222.9	30886.2	52976.9	54098.7	40062.6	37199.9	14799.3	24395.6
P21281	V-type proton ATPase subunit B, brain isoform	133190	126567	94054.1	102194	90023.5	83574.7	100084	99934.1	117993	116730	156168	93176.4	143905	121784	138849	125482	167534	106573	182035	101989	109052	133049	117530	124186	145592	158503	143257	111747	143965	128498	162144	137940	138581	155275	133908	196856	139712	88034.8	112621	111856	149861	117959	152188	133041	135325	140380	157113	160015
P21283	V-type proton ATPase subunit C 1	44830.4	40074	33546.2	33939.5	29507.2	30219.5	31372.7	48794.1	52912.2	48203	72214.1	28739.5	71519.1	57053.3	31562.6	32857.4	55868.2	42673.8	54720.3	29299.1	40174.5	33872.5	47110.1	45066.4	62431.8	53199.8	35197.2	36679.6	60198	29096.1	51120	48866.5	17053.9	28985.8	31035.1	25426.7	25113.7	26493.3	48102.1	50155.8	60395.1	42849.5	48138.9	42877.6	42605	48493.8	39424.8	46741
P21333	Filamin-A							18974.6	12073.8	12637.6	54056.7	35976.5	89960.6	36980.7	27904.5	95273.1	31078.5	255946	144151	90865.8	133194	114049	52266.5	82563.9	49869.5	31984.1	57805.5	46814.9	36234.2	58357.5		27423.7	10209	35090.6	99047.8	119560	135733	81016.8	97954	54985.3	290945	25170.4	280822	459657	480031	54611.2	105217	133176	105289
P21397	Amine oxidase [flavin-containing] A	145834	239116		83423.2	44984.7	112069	24328.6	110485	177192	278275	15519.8	120333	94931.5	138393	205810	118163	145817	98030.9	150995	83118.9	299712	361267	77455.4	116858		155448	140162	275039	93298.1	205485	165181	377908	295303	413558	443107	881406	423094	157650	174934	222178	207036	200536	137952	191312	129757	137400	218753	644407
P21399	Cytoplasmic aconitate hydratase	143384	96033.6	133597	108849	155547	178396	54445.9	147141	94188.3	196997	230998	126816	224633	194147	237601	73193.8	172452	111843	295550	131116	150814	113293	190343	148213	127551	59109	186159	79653.1	97735.5	74796.4	143452	96062.3	135182	80806	101495	97987.4	160260	112492	105237	157569	99349.8	148110	152981	86854.8	61426.4	106601	152101	127159
P21589	5'-nucleotidase	429918	529980	302210	382392	339979	522554	521859	455408	471989	452940	258788	542159	463709	371734	611416	837381	386185	433758	304054	364423	430582	1423981	313204	450837	566848	2.16866e+06	289388	764798	315814	741852	1.43884e+06	784709	3.62615e+06	2661381	1.78645e+06	3.82513e+06	2.59183e+06	1.51461e+06	889407	616869	736980	597480	301683	863108	1.30829e+06	798985	1.16963e+06	2.38314e+06
P21796	Voltage-dependent anion-selective channel protein 1	183286	218421	123891	152212	125822	165433	312538	217793	245128	176362	121173	178205	230286	199301	184068	274526	220546	196792	158011	160192	258159	347168	148879	285639	350543	594096	121183	360177	163628	335414	260567	366212	564311	256589	358069	407769	362363	213684	312829	153491	429638	184461	164639	206701	528501	362532	236625	788666
P21810	Biglycan	135007	61376.9	144975	84137.6	39679.1	29115	76285	34207.3	41600.2	23271.9	52836.3	52497.8	18861.6	23748.6	35879	112600	33423.8	44748.7	54604.1	76236	73650.6	76760.7	43030.7	77799.7	47071	109270	35632.4	131694	67024.3	129826	85501.4	125103	240765	134329	228082	93211	113584	257527	66740	107043	26997	123005	52409.6	155624	149115	84932	73798.2	54652.8
P21912	Succinate dehydrogenase [ubiquinone] iron-sulfur subunit, mitochondrial	59143.6	91359.3	43793.1	49498.3	43976.5	74907.1	82644.1	113420	95160.6	76068.6	60289.8	44650.8	101081	100505	79984.1	99978.2	88919.8	82864.9	40255.1	48445.7	82504.6	145148	90573.3	102901	150604	133071	52525.8	115282	62438.3	67361.7	94405.2	103677	143767	101103	128782	172209	94680.9	86546.1	156727	56208.7	169032	67352.7	75454.2	74342.2	148137	134558	68654.8	113458
P21953	2-oxoisovalerate dehydrogenase subunit beta, mitochondrial		21730	5200.65	14173.1	10668.1	19410.7	19725.5	17461.1	24138.7	10038.4	6837.23	11759.9	17988	20296.5	16099.9	29647.5	18558.6	23059.2	12420.3	12971.4	23600.2	33407.3	18148.3	24270.5	22863.1	45411.1	15193.3	25418.6	15731.1	25464.5	25564	38048.2	71116.5	32558.8	33448.5	59358.4	40061.3	24535	32586.2	18629.2	38314.8	18920.3	21065.2	17637.6	44179.6	47448.3	24898
P21964	Catechol O-methyltransferase	48206.3	57319	21428	43632.4	31370.2	35576.3	70038.7	47417.5	25660.3	32594.8	42362.5	40930.2	50831.5	37952.9	43163.5	58753	35076.9	38931.1	32184	26693.9	37832.1	64185.3	40711.9	50210.6	50237	90680.7	25579.8	69463.1	38388.4	60000.9	47727.6	48948	112074	80849.1	62027.4	84282	47738.2	52483.8	66986.1	38582.5	39499.4	51234	47158.9	52200.1	95845.3	35959.9	42390.8	73107.8
P21980	Protein-glutamine gamma-glutamyltransferase 2	132042	212198	138330	131327	80459.4	335424	106422	63869.4	26294.3	142705	88472.6	356820	17339.8	52271.4	135472	142231	63219.2	98845.5	26480.7	95639	137453	277004	15546.7	55343.5	3963.84	105008	43805.2	96440.1	73574.2	407636	25349.2	57027.9	661285	154656	645347	121080	166819	38485.9	25335.5	58375.6	12362.3	143269	18357.3	150836	43641.6	70544.6	55884.3	302441
P22033	Methylmalonyl-CoA mutase, mitochondrial	61360	81344.7	52558.4	58740.7	39407.3	59617.4	64330.7	48933.4	93160.7	50182.2	55393.1	54641.5	39047.6	39299.3	63293.4	110829	76083.6	90861.5	65260.3	57097.2	98665.9	107883	58237.3	88456.4	70398.1	119830	61997.1	112143	47702.8	78483.5	105602	106491	114997	129887	124521	158130	126368	85927.1	84840.9	77441.8	81004.8	74026.8	59746.8	64432.5	101231	94984.8	118322	65491.4
P22059	Oxysterol-binding protein 1	110180	50880.2	77993.5	78042	93989.8	85304.7	48258	61844.7	62909.7	69083.7	88983.1	81154.3	73279.8	66763.5	85440.6	26564	82621	62136.6	113475	107599	73444	35721	89146.2	71510	62878.2	15127	86583	21648.3	78759.8	47701.9	62673.8	44729.2	21794.8	15623.5	24739.6	22692.7	22398.4	23678.6	48253.6	102114	46678.6	84071.7	113217	51036.5	17475	62423.6	97303.9	52199
P22087	rRNA 2'-O-methyltransferase fibrillarin		10309.6	6933.35	28957	16669	21722.2	17320.1	26856.1	27365.2	48868.4	23363.6	20538.7	35859.8	27657	33598	52053.6	25599.2	30924.2	15870	14060.5	13767.6	33861.9	24299.3	32287.2	52575	21975.5	9417.68	32355	18139	14234	18276.7	22748	17220.5	22538.6	47428.4	16937.3	26730.3	19819.9	28970.2	15554	41316.1		10061.7	11372.7	22408.1	15328.4	6176.39	10539.3
P22102	Trifunctional purine biosynthetic protein adenosine-3	117125	74447	117635	104972	101308	104385	49042.7	106839	99235.4	127281	105448	92563.7	135367	153330	131903	59704.5	125145	84409.5	144802	103014	71038.5	66083.8	119514	76472.8	85007.3	40780.1	98361.7	49791.3	92788.2	45365.2	64794.6	73287.5	50540.9	44431.7	52924.7	41163.1	67617.7	84702.5	81796.2	125816	83261.4	122656	103860	80154	54736.9	85029.7	103694	55076.4
P22314	Ubiquitin-like modifier-activating enzyme 1	347687	220003	313740	281209	268050	252519	126768	201581	240499	272408	430556	264792	210141	245312	413461	239247	402564	280050	361940	359970	404129	271691	323679	213592	203515	210208	415121	230671	298450	158075	236871	181168	63858.6	126903	149171	128018	141124	221627	186017	476099	273161	389461	418281	324476	132560	265557	265665	258106
P22413	Ectonucleotide pyrophosphatase/phosphodiesterase family member 1	30493.1	36189.1	23520.5	64177.9	17829		8862.29	23915.4	25499.4	38814.7	105168	26439.6	17245.6	3925.69	174770	18877.6	134424	98209.2	32608.4	30566.7	88875.8	37181.3	85511.7	49783.8	35462.2	47896	7650.89	67889.1	23614.2	31503	145766	41904.4	37332.8	33768	105666	45725	67817.4	60998.7	39743.6	34653.2	30719.1	44006.4	61262.3	15714.2	42092	98079.9	77272.3	179894
P22626	Heterogeneous nuclear ribonucleoproteins A2/B1	259262	475241	292323	321253	250211	450342	476832	459652	401230	403627	356759	567455	407041	343195	703036	551694	406632	526650	549718	602770	556852	652252	436627	746596	446733	1.16877e+06	524292	772417	477574	641378	670569	905252	544493	531997	531915	627637	501142	505913	498333	361375	495964	504726	349528	517861	777577	799701	432733	236274
P22695	Cytochrome b-c1 complex subunit 2, mitochondrial	27840.5	29033.5	13264.1	24316	20831.7	15969.4	36230.1	22403.1	30217.6	15320.8	17857.1	18688.1	24842	35330.8	62233.3	26079.8	51077.9	22382.7	38436.5	19983.1	28898.5	51298	19862.8	35729.9	57244.7	72553.1	31644.5	55060.9	18854.4	24431.1	30897.8	48482.3	62477.8	28043.5	42554.1	65166.9	22083.7	24792.3	39760.6	24972.6	53077.9	24023.6	30130.5	21270.6	66853.7	62499.6	29714.4	108589
P22830	Ferrochelatase, mitochondrial	14175.6	28007.5	16303.9	17120	11035.6	15459.2	10258.5	10494.8	16817.9	15928.4	19459.7	10684.4	13355.2	20014.6	15607.9	26719.8	19478	12229.9		17532.3	15842.3	29224	20277.5	19937	19688.1	27052	15896.5	14619.9	18280.8	16264	22328.7	19504.6	15277	11404.2	16308	22967.7	15389.2	17483.5	19365.2	2850.34	25846.3	14874.2	7689.85		20391.1	20673	24205.3	18752.4
P23142	Fibulin-1	97442	36527.7	47563.1	65781.1	74991.4	51099.8	111853	57136.7	24166.4	45604.8	44537.2	56632.6	29091.5	29018.5	127594	44492	80871.4	90477.5	81708.8	62216	52463.9	50399.4	67147.3	127289	59347	67741.9	79112.3	96669.6	68342.1	112628	151570	139972	217347	116848	154589	181856	80261.4	130965	79456.4	87878.3	35769.1	71137.1	110587	223366	60911.4	32192.3	61746.3	143002
P23246	Splicing factor, proline- and glutamine-rich	31683.8	401607	194677	378683	239279	324828	86948.3	309607	349696	444134	173606	179594	294552	304256	347213	609131	236765	376172	328706	244556	537732	495679	336049	521694	323948	330508	248147	691022	229021	62291.1	491214	217337	97840.2	296250	443576	119713	208612	455358	375097	280488	459065	111049	248529	405723	510385	408137	334399	116300
P23284	Peptidyl-prolyl cis-trans isomerase B	198001	149199	231270	157198	186065	254994	224993	166920	97508.8	83596.2	305877	344523	113460	221637	212948	165372	115164	124510	284292	193409	120711	130095	141871	99544.8	94615.2	84652.7	103984	175403	255296	277068	130037	111361	169495	192072	227879	220903	88441.2	125160	62254.5	112729	208627	162226	82883.2	190598	211018	132322	51931.6	171910
P23381	Tryptophan--tRNA ligase, cytoplasmic	66181	50323.7	48189.3	61883.1	68137.9	65270.7	50919.3	113185	106036	87304.9	99914	68998.4	178546	146590	129658	67480.6	153819	109161	145367	63279.3	64927.6	109477	141304	91992.4	176544	66443.5	80105.8	71342.4	90975.2	40395.2	57689.5	108867	61002.4	48355.1	57478.9	62947.6	72252.1	117570	126045	166230	141780	68160.9	186360	110572	76872.6	134423	81442	57919.7
P23458	Tyrosine-protein kinase JAK1	18128	28879.3	36294.1	31639.7	29717.8	32501.4	28063.7	11514.6	22403.6	22416.9	16073.1	30421.5	16702.4	12929.7	24207	29966.5	17442.9	26974.7	23370.9	27406.7	22955.8	9208.72	17300.2	21235.3	17545.1	11277.8	19657	18531.7	19784.1	16024.3	17823.7	18765.6	7710.08	15165.6	11080	11723.5	12213.7	11307.7	9745.16	8761.11	15918.4	12531.8	12765.5	14134.5	10742.1	11294.3	19299
P23470	Receptor-type tyrosine-protein phosphatase gamma	41954.8	33765.3	32911.3	25758.4	23327.8	28970.9	22797.8	14748.8	30834.3	32070.4	15719	41805.7	21256.1	18035.1	36737.2	21784.4	26902.5	32804.4	22855.6	22745.1	27542.9	22363.8	26074.2	20500	26721.1	28828.9	21493.1	26014.5	27946.9	28594.2	33521.2	33555.7	56594.4	50743	42578.3	76067.4	39259.4	34205.1	31847	23718.1	33508.5	28556.3	26914.7	38279.5	28205.8	32235.6	30555.9
P23526	Adenosylhomocysteinase	360498	233012	242710	246187	251543	199843	143322	282177	330263	303170	420248	204519	327942	386327	221154	186626	352653	220860	274180	256919	203205	255557	279908	176606	373845	172590	242518	154930	330793	153029	170488	152990	264883	124489	154398	191340	217180	176225	213965	185927	323462	233160	242597	179049	175872	303601	250123	202966
P23634	Plasma membrane calcium-transporting ATPase 4	403679	492420	447680	389750	422313	366161	494193	263889	342348	400495	327384	448398	323312	266751	434202	598050	444882	388754	375915	354752	561578	464474	232632	407421	212463	344244	402987	514885	342135	601164	404911	310515	480138	616453	518410	675637	566096	311573	218274	273182	264877	432606	240457	636266	257071	245524	416551	998755
P23921	Ribonucleoside-diphosphate reductase large subunit	37257.4	13225	29645.4	30817.7	27860.4	28124.7	14686.7	10940.2	15208.4	12237.2	9140.3	24766.9	9555.71	12329.6	9938.33	4576.49	7547.13	7851.47	28675.2	18110.6	7174.07		12133.3	8516.03	4077.64	11660.8	16142.9	5783.04	20954.5	19418.2	16709.5	6571.43	11714.6	10357.1	6701.31		28816.3	30412.8	11626.3	8595.28		48532	10346.4	24405.8	17204.7	14988.9	25779.6	11223.4
P24390	ER lumen protein-retaining receptor 1	58595.1	24663.7	47470	31789.5	20729.8	30043.6	27530.3	35255.5		38474.7	54879.9	20717.5	22348.6	19319.1	46973.5	56344.1	25489.8	27586.6	26535.7	30444.4	51128.6	28284.6	30758.1	33818.2	46734.9	48746.3	20319.2	58374.1	23785.8	45184.5	40360.2	33276	74624.4	75099	39858.1	89166.5	29820.8	29626.2	41698	22081.2	55495.8	60717	31251.7	75768.6	33103.1		29078.8	81505
P24534	Elongation factor 1-beta	101945	28894.5	29346	43952.6	109881	51376.2	138861	119130	67808.1	89666.7	80208.8	46087.7	141970	131592	116126	12188.8	77760.9	45957.3	129384	35204.7	18132.3	54017.8	78590.8	71474	168326	53731	51747.8	16991.2	189394	59239.5	49981.2	35016.7	34746.9	28965.8		26098.3	11250.8	28653.7	140235	48665.4	131248	70048	53568.1	86278	57950.2	157900	74488	41602.7
P24539	ATP synthase F(0) complex subunit B1, mitochondrial	7800.15	22266.8	12082	19404.9	13157.2	19377.4	25129.9	20939.5	17357.3	16947.4	4362.32	18511.3	22846.2	29940.9	43366.5	41425.4	21421.3	44331.9	62495.8	39999.6	36114.1	47771.2	54451.3	29475.8	32003.6	35145.2	25617	80710.1	24663.4	42608.1	31152.9	43536.1	44956.9	29431.6	34237.2	73261.7	38836.9	27174.1	42956.2	25810.7	15727.1	6421.12	53985.4	65067.1	64798.8	16237.3	27051.8	44756.3
P24752	Acetyl-CoA acetyltransferase, mitochondrial	56288.3	126168	56385.8	72322.8	47596.3	86562.3	113582	116268	121204	116377	74755.8	58380.8	132185	109380	85078.3	123735	121495	81061.3	78002.4	61179.7	100602	135242	73772.3	103437	135500	188272	52522.2	151172	71538.7	108600	156076	164280	196122	140354	145453	198516	139197	98144	133228	83180.6	212947	90036.6	46932.6	75565.9	202878	131138	78507.8	174845
P24928	DNA-directed RNA polymerase II subunit RPB1	27577.9	31366.6	18406.8	26831.3	18825.3	26310.9	20851.3	17241.7	25489.2	32650.3	20261.9	31648.2	18658.5	16738.1	34562.1	36138.4	17430.9	32900.8	24045.7	17788.6	32284.2	21458	20205.7	29996.4	18268.6	22755.5	16832.4	40631.7	13669.1	35202.8	31338.5	38439.3	13399.6	30770	32168.9	12895.7	31049.1	23030.1	18574.8	21948.3	24557.3	27202.1	21631.8	23523	25489.1	20854.6	29292.3
P25205	DNA replication licensing factor MCM3	71394.9	113657	90174.1	95860.9	49943.6	81710.2	47005.2	36236.9	58981.9	78989.3	35890.7	56966.6	33131.9	50465.5	70255.3	51843.2	31988.7	58180.1	53643.6	42818.2	74296.2	34229.9	61346.5	63677.9	30693.6	47812.8	45257.7	46666.5	61519.3	42472	40961.5	46388.7					56197.6	28857	27521.9	59786.7	36180.4	126918	44950.2	36557.4	31241	63460.2	43261	52193.7
P25325	3-mercaptopyruvate sulfurtransferase	38034.7	17450.7	12385	16693	13493.3	18702	19726	28701	20415.6	22248.2	27633.3	14371.3	25983.6	32698.3	16847.7	10928.8	26532	18326.2	29196.7	16806.1	12749.8	16194.1	26118	19636.2	22882	21939.7	22645.7	20094.9	21969.7	19633.5	23416.2	23444.2	33530.7			26882	11261.6	16797.7	23334	25404.6	32226.7	19133.4	36859.7	16582	25845.5	22894.9	14764.7	12663.2
P25398	40S ribosomal protein S12	92087.7	56422.7	61587.3	58103.4	59245.2	63087.1	68189.8	90739.6	72006.1	59563.1	56943.9	56467.7	84940.3	88410.4	69283.2	52129.2	80986.7	63662	113705	47433	49538.5	52188.4	92255.8	71498.9	80965.9	71089.4	67605.4	63314.6	73919.6	47173.4	98660.4	50153.8	60956	66596.9		67585.5	50917.9	83053.1	89783.5	54167.9	79878.2	62515.6	70904.6	80133.3	105357	79279.9	52770.4
P25445	Tumor necrosis factor receptor superfamily member 6	25264.7	39006.2	12908.3	21247	24193.5	26416.9	50340.2	50357.3	40365.9	24659.3	22244.5	26283.4	44359.3	45274	53003.1	36715	40411.4	36789.9	24656.1	22423.7	28082.7	77063.9	40322.5	61328.7	63188.6	99477.6	26139.9	55865.1	40216.2	33224.3	63948.8	68712.8	125393	49326	50687.7	120550	32018.6	44209.7	82526.8	48669.4	100372	34635.6	43375.3	55678.2	89447.4	71998.7	43072.8	96185.1
P25705	ATP synthase subunit alpha, mitochondrial	362763	609794	382261	482361	402943	557694	836707	639714	655249	684493	523566	494714	801660	624656	628990	1.08856e+06	657169	561005	665962	588397	821361	1139471	600765	878305	871227	1.38768e+06	588330	1.17259e+06	681925	830506	798570	990611	1.46354e+06	878985	1.16389e+06	1.40502e+06	1.07458e+06	644323	936764	625920	1.18923e+06	508370	678147	566445	1.26836e+06	995748	622293	1.88844e+06
P25788	Proteasome subunit alpha type-3	112732	111618	98648.9	105235	51434.4	43141	58327.3	82381.9	95719.3	106078	154855	43395.3	61141.2	64821.8	80292	75547.9	104504	96391.4	82235.3	41500.9	87095.6	67446.6	90754.3	84997.2	83636.8	54226.4	44582.3	96612.2	105104	88753.5	75596.3	50705.4	34855.4	63793.6	52431.6	74737.6	47779	60986.2	49007	62516.4	54279.6	140779	78493.4	41632.9	66890.3	75130.6	90411.9	53798.4
P26006	Integrin alpha-3	29372.2	19198	28887.2	19701.4	18631.4	11825.3	31298.6	14662.6	14548.5	34618.7	26762.6	11062.8	11122.3	13405.5		18760	15843.1	28012.2	21867.7	24689.3	26125.3	31042	29087.6	24657.1	12780.2	166728	26748	22769.6	24356.8	117718	97702.7	97416.4	266824	203308	140405	257849	191299	79476.4	43097.3	73737	13899.9	122754	97667.3	209712	44528.9	37427.2	119521	216929
P26022	Pentraxin-related protein PTX3	105048	181363	142228	206256	253255	105556	168034	156365	167043	127011	82554.1	99402.4	149599	111660	141997	848707	173380	206692	84148	80962.5	259364	1.91107e+06	128512	150588	126379	6005163	102484	491987	136816	100698	43974.4	3396394	12429303	1.81714e+06	3.15786e+06	19410106	1.34474e+06	6568715	2.20326e+06	722786	4.26249e+06	215762	266550	1.31867e+06	1.6902e+06	11919473	158600	584811
P26038	Moesin	264053	131296	527225	767000	530690	621851	223626	291928	179078	354573	526420	613162	320992	384783	679750	460439	498272	240456	445676	903609	257141	366279	587113	199209	296485	195824	442731	242153	639990	327853	211415	248797	190276	241528	242796	178214	353106	421869	245052	309808	247664	437023	836860	852750	142740	260235	207243	95832
P26196	Probable ATP-dependent RNA helicase DDX6	26483.3	44949.9	45802.5	51424.5	45320.1	43914.8	37562.6	58076.8	42967.4	58689.2	49984.3	35255	69217.3	68947.1	57161.1	48504.7	59508.5	62853	60084.6	46089.4	54052.7	56318.9	76083.9	54692	73661.8	49720.9	62161.9	38800.2	54631.6	29046.1	63005.8	39126.2	24846.2	33238.4	34474.8	32085	44028.8	49765.8	67199.2	55229.3	70893.2	51631.1	70970.7	56290.9	64566.6	68811.5	52743.1	27033.8
P26373	60S ribosomal protein L13	77442.7	117933	130136	227504	164021	174195	63855	279553	208059	378073	185427	85979.7	264141	375490	504098	169741	295285	309991	257862	224349	185078	127301	264749	242063	265668	105324	169788	103558	275942	93796.4	263318	86371.8	57062.1	77044	77709.4	91103.4	63026.4	167098	274479	116801	316766	77831.7	176990	140311	214655	359704	122881	83111
P26572	Alpha-1,3-mannosyl-glycoprotein 2-beta-N-acetylglucosaminyltransferase	36705.1	61399.3	42847.5	50874.5	41530.7	37396.2	88462.7	44554.1	42527.8	52399	51240.6	46979.7	37508.7	47422.8	56241	54002.6	49842.4	66090.5	50223.2	56450	65148.8	24819.2	40970.3	42183.5	46686.5	60205.2	48092.3	39184.8	43568.9	61390.8	33350.6	34509.5	15407.1	69695.8	39766.4	18462.8	64134.7	31459.7	34692.7	20319.4	43266	40990.5	24572.7	30716.1	49791.8	37729.1	25373.7	31649.4
P26639	Threonine--tRNA ligase, cytoplasmic	175188	73606.2	160869	168997	177105	150284	86574	173034	187303	179072	219775	141576	204216	201914	234867	131221	249914	181807	228208	148655	126417	145706	217434	116494	191140	124570	170195	93956.3	143519	85827.8	165843	68268.6	90972.1	141078	151618	97560.7	204224	216012	170936	249863	180304	161829	257487	187174	111987	209686	135929	145353
P26641	Elongation factor 1-gamma	1.11129e+06	978841	1.20163e+06	1.24089e+06	1.24438e+06	884861	1.11314e+06	1571531	1.65571e+06	1.4269e+06	2.07779e+06	908808	1.67778e+06	1.75357e+06	1.56476e+06	733164	1815051	1.24004e+06	2.09468e+06	1.08683e+06	904544	729615	1.36162e+06	853596	1.58838e+06	716339	1384154	506360	1.36089e+06	655229	1.26443e+06	730961	519050	816849	628831	376006	834575	951372	1.23412e+06	1.26581e+06	1388316	1.21889e+06	1.21604e+06	966582	771707	1248259	1.20543e+06	723014
P27105	Erythrocyte band 7 integral membrane protein	80868	112501	55534.8	57797.5	52139	58371.5	58964.6	66458.9	66211.6	78416	95024.8	79528	82459.4	92504.9	85068.5	77497	64292.2	62775.3	39905.8	37956	79522.6	167957	40078.4	75720.1	94327.8	110875	46183.2	111608	123861	84880.6	64630.7	80162.5	182239	93432.6	93868.6	234626	123813	39021.7	84235.5	59137.1	164204	101184	43873.6	72185.3	104791	99009.4	55619	160668
P27144	Adenylate kinase 4, mitochondrial	63563.4	52223.4	32410	75244.1	54967.3	29408.5	110629	73547	69332.3	79511.3	95700.9	37953.8	62479.4	57854.3	88481.3	77518.6	119789	78150.3	66567.6	52620.9	65276.7	98868.1	51628.7	61566.8	100842	91766.3	38090.4	108698	43405.7	86248.8	116818	106225	134779	83804.2	114325	214757	80919.1	43734.1	76558.7	63104.7	99994.6	88660.2	48847.8	63019.1	110316	101841	88868.1	123852
P27348	14-3-3 protein theta	56747.4	21258.2	25610.1	28181	42006	42038.8	46119.7	68511.2	35362.2	23139	39644.2	37955.9	59927.3	82155.9	49798.9	9835.27	50184.8	24190.1	64109.9	51042.9	21938.5	33831.1	56646.9	42522.9	49778.1	32861.1	44946.3	30135.7	98561.4	21998.6	52433.8	40157.3	36964.7	12684.9	14243	25283.1	12522.7	49576.1	39192	58094.7	47450.5	50202.2	66213.3	56538.3	48453.2	65533.5	33139.6	31382.1
P27694	Replication protein A 70 kDa DNA-binding subunit	41524.7	73252	64190.1	64098.3	49593.6	51986	60179.7	38882.5	44424.5	42355.8	41464.6	28360.5	48206.4	34841.2	34488	60426.8	44799.1	45973.9	50197.3	32067.2	44776.8	60410.5	46565.1	38548.7	38871.3	87811.8	39096.2	42618.2	33292.6	31337.9	38243.3	58299.7	80204.7	64706.9	59605.6	56498	50568.9	52790.8	40875.3	45529.4	51653.5	57068	49625.9	47754.3	60547.1	46718	77256.6	33847
P27695	DNA-(apurinic or apyrimidinic site) lyase		30988.1	36417.5	25052.6	21485	33555.5	21743.9	63746.7	16856	18020.6	35547.2	12548	83649.6	56557.4	76025	50310	43282.8	43081.9	22701.9	22591.4	45811.6	53293.7	54704.9	44263.1	98973.7	43125.7	36512.9	33594.5	39030.4	6348.72	50739.6	30691.3	14247.4	36317.5	19191.6	38666.2	21513.7	41818.2	77300.3	33502.9	63593.1	19750.9	58189.7	37196.6	95113	47110.1	29995.2	8998.05
P27797	Calreticulin	853969	903980	557102	578018	507616	803715	1.11211e+06	773502	662273	767450	696697	858421	777847	737793	832191	1025429	926004	1.0013e+06	1333778	1.16432e+06	905607	832132	971091	668447	793730	766091	893701	413309	898287	862888	815148	608611	133069	208826	239523	210578	216411	396807	778535	501443	611740	607450	621576	1.22328e+06	706393	847220	943832	994918
P27824	Calnexin	306359	812566	387292	344939	231347	197428	268736	173684	515813	534113	574507	244920	179926	280995	448010	522906	378967	578439	384624	218561	606316	478565	324736	322485	267044	382818	323323	389103	240808	328035	315289	292648	125824	380484	392060	150713	303551	219068	240345	267220	313807	530596	238712	286429	268163	352136	483046	1.85821e+06
P28062	Proteasome subunit beta type-8;Proteasome subunit beta type	25981.4	22116.8	20625.1	21583.1	20390.7	25212.8	24569	40983.8	30774.1	26248.9	23808.4	28711.2	53467.4	48410.2	30914.1	16023.1	31970.8	22692.6	33647.9	22998.3	15374.4	21381.6	47174	27966.4	51165	26448.2	24603.2	21095.4	27311.3	22346.5	30103.1	29454.6	10216.8		7582.14	13107.6	10239.7	29740.7	46707.7	35911.1	42750.3	26396.2	46567.2	16947.9	35753.5	42189.3	27100.2	11651.2
P28066	Proteasome subunit alpha type-5	37097.8	30263.3	28800.6	34949.5	35272.8	40700.2	52063.6	77147.5	42709.8	41569.9	37173.2	37248	68095.9	77627.2	52742.2	14922.9	40355.6	30496.9	56527.9	39464.5	22017	27671.8	54275.7	43182.9	54508.6	36008.3	33712.4	27197.7	54459.9	37720.8	43955.7	37455.3	47324	20549	25343.9	33291.6	20362.8	39092.2	50166.9	39339.2	55015.6	39189.9	47046	38129.7	50654.9	44405.5	29158.6	21291
P28070	Proteasome subunit beta type-4	68834.9	63602.3	42912.3	46609.3	67493.9	71575.3	52432.4	116997	73618.2	92667.2	84939	53354.4	135753	146986	103435	46123.3	113363	79669.6	101003	78830.6	83319	82332.3	103455	94700.4	82817.3	62014.7	101742	83528.1	103067	68566.3	65428.1	84551.4	75971.9	63786.8	54987.5	65315.6	48983.8	92192.5	72763.4	99722.6	79242.5	73730.2	102972	54214.6	78344	115019	71328.7	50521.2
P28072	Proteasome subunit beta type-6	100691	92740.2	80581.5	78684.4	86287.9	79634	102612	140579	111982	90879.2	120045	90192.7	150894	160289	102577	67490	108308	72914.3	148533	82439.7	76423	89851.9	138114	94968.1	136426	100328	105774	97805.5	117892	91867.8	95953.2	90370.2	83510.4	84494.5	63022	75548.1	76704.1	91414.9	106230	84375	119407	97778.4	115994	78769.9	141193	109786	73998.3	67562.2
P28074	Proteasome subunit beta type-5	105050	62948.1	69342.9	56856	75028.2	57051	61916.9	91062.3	61942.5	51538.6	77256.4	74323.4	89012.6	81551.2	75809	46021	85118.8	59242.8	124918	72541.5	63796.6	56423.4	96870.9	69594.6	79973.4	67365.5	66616.1	75395	60839.6	76638.3	62508.1	67534.5	51252.2	45145.6	45845.6	57659.6	48137.9	64652.8	70558.9	71134.9	64025.7	67008.8	90600.6		75786.9	57921.1	51674.8
P28288	ATP-binding cassette sub-family D member 3	13827.4	26028.1	19482.7	28724.4	20375.8	24979.7	33579.9	27894.4	19725.5	29873.7	23787.9	23587	24411.7	21593.6	25648.6	43480.4	22928.3	33084.1	21081.3	19808.4	32426	23598.9	17967.9	31031.3	19361.6	28378.1	18449	29938.6	19238.5	40748.4	25918.7	38300.1	15758.8	32976.1	40904.9	30254.1	35656.4	21703.9	23871.2	23813.5	31068.5	22028.5	18427.7	21432	19820.4	21810.8	13224.3	12699.7
P28300	Protein-lysine 6-oxidase	160231	124918	132032	160254	135316	87330.3	305910	68090.6	96838.6	62675.7	85524.8	122266	49102.5	69728.7	71635.7	105614	83898.2	54803.6	63136.5	111247	63467	33087.7	50190.8	48859.8	58984.5	50051.4	56339.9	45714.1	80084.1	159715	23269.1	36102.1	101569	126778	57197.4	75773.6	116413	42389.8	28193.9	15048.6	47664.4	72492.1	10699.8	78201.8	25855.7	31860	37785.1	25128.1
P28482	Mitogen-activated protein kinase 1	143341	97563	153975	116331	124106	114592	94426.6	176194	138420	109335	149414	100040	180462	212337	166648	88221.6	195757	123954	161522	109017	74457.3	116204	136997	107639	172510	90485.3	151420	90148.1	152105	86148	118300	86037.1	118509	73427	71272.7	114711	94266.6	97102.2	150781	124664	173175	158371	176077	121114	115706	182050	116592	122630
P28838	Cytosol aminopeptidase	46081.4	43810.9	39225.3	36929.5	48785.2	49040.3	41024.7	63570.5	45825.7	48803.5	73105	31992	70453.5	61107.7	78532.1	28981.1	64463.7	35807.5	54169.6	38644.9	32030.6	33927.4	41964.5	36015	57373.1	34698.3	39964.3	33572.2	35445.8	29891.5	54110	49367.1	25940.5	33057.8	33734.2	35504.6	42089	47009.1	53839.6	72285.6	41961.5	62150.2	51984	29036.4	41642.8	41243.4	47271.9	17123.3
P29144	Tripeptidyl-peptidase 2	49670.2	30750.1	34000.3	41725.4	33909.5	33039.5	28108.9	35963.6	36136.5	45159.4	56052.7	48622.1	31361.6	33365.9	52488.6	27843	37192.9	42296.3	52595.1	32300	32503.7	15040.4	38468.5	25430.2	28317.4	22366.9	33418	20321	33495.5	32949.8	34240.2	25006.7		21461	28000.3	16762.2	27988.3	30912.6	27750.4	44905.5	27005.2	39553.3	39999.9	35595.5	15444.8	19101.9	39746.1	36019.5
P29279	Connective tissue growth factor	10239	18170.3	18688.9	39315.8	24757.8		40178.5	11608.5	12125.8	14204.2	19232.3	13949.5		7361.02	22245.2	16511.1	43623.4	16100.7		50509.3	12748.2	19048.4	10751.2	39117.1	7446.35	88841.2	16212.7	12396.1	33235.2	46393.3	36914.4	28523.2	62681.7	71230.5	19303.8	88032.8	50324.6	40002.8	46728.9	9691.96		30390.8	29056.1	89663.6	23477.1	31162.8	21869.7	22789.3
P29317	Ephrin type-A receptor 2	11811.2	14254.5	7205		12243.5	11392.5	22619.4	8111.4	6531.28	9807.06	9919.32	12164.3		7533.21	14158.4	21728.8	10292.5	23065.1	15118	11733.9	14132.2	28217.7	13255.6	18353.2	8015.72	59442	12963	18824.7	12904.2	42168.7	36186.8	45391	65808.2	71836.1	64038.3	69287	73157.7	39260.4	29731.7	42631.8	14433.2	38182.3	32507.5	27173.3	23159.1	29878.5	26100	44214.7
P29536	Leiomodin-1	10174.4	54159.9	56146.4	52956.9	71634.2	23617.3	38541.2	48847.6	15542.3	56130.6	34777	36732.1	24386.1	22131.2	31194.2	18197	64378.1	44065.2	47828.1	47143.5	45207.3	13820.5	37349.6	30085.8	17519.1	17180.9	45421.8	20100.4	46651.9	31916.7	70953.7	23269.7	22342.8	27103.3	38076.4	27260.1	23597.2	39478.1	29255.9	46988.7	10125	98131.7	58378.6	101545	16258.9	46322.6	59753.2	68039
P29590	Protein PML	100806	146649	96220.9	112777	82815.4	95933.6	125160	85348.5	41597.3	125031	58924.8	116273	98763.1	69123	89998.4	69065.9	83072.3	97289.4	77187.1	80395.7	184513	67979.3	79138	120831	98098.2	60802.9	106319	91110.3	94630.1	151854	47651.6	36344.7	52043.1	47168.1	51261.2	29104.4	37923.5	55001.4	64423.7	126044	93307.2	107278	101195	47205.6	37094.8	62727.1	98624.4
P29966	Myristoylated alanine-rich C-kinase substrate	80940.7	33709.7	36274.7	49516.8	76729.5	67581.8	130771	41324.8	26316.5	16826.3	24008.8	61332.5	42950.4	42382.4	32347.6	20164.1	37088.5	24178.7	56372.8	59774.8	30743.9	66774.2	25546.1	49285.1	59703	47266	29914.3	41906.2	69510.2	58210.2	43369	66223.3	87383	28440	33830.4	134290	33919.8	86764.3	51433.5	93509.5	24614.8	81712.8	75895.9	163281	53387.9	78383.6	36275.8	97925.4
P29992	Guanine nucleotide-binding protein subunit alpha-11	65466.9	47122.3	36859.1	38325.6	45326.5	42188.7	53258.6	37702.4	29196.9	36449.1	23853.1	39583.9	32434.8	32396.9	23118	64900.7	30550.1	39937.6	15152	39197.6	51004.2	68329.8	30552.6	38360	35023.5	71826.9	32993.7	53531.6	40177	46741.4	40988.9	45150.2	41358.8	32345.7	38975.8	37783.3	36522.7	25456.3	42482.3	35122.8	35718.2	35186.2	37581.6	41687.3	54284.2	42413.4	32717.5	47668.4
P30038	Delta-1-pyrroline-5-carboxylate dehydrogenase, mitochondrial	64205.7	90009.3	51647	60464.4	43928.8	67857.3	94930	60833.1	74270.4	64947.6	58417.5	61512.9	56377.5	57036	66632.7	81817.7	69779.6	67296.5	46821.1	62380.4	88350.5	99680.1	51452.4	67625.2	66128.6	200543	67379.3	87247.5	68398.5	269190	189227	333858	194723	148724	169520	280706	108520	81698.9	210271	183678	93355.3	184115	217849	178419	135618	179079	116925	149348
P30040	Endoplasmic reticulum resident protein 29	251503	208217	176028	203294	169664	234457	378602	209818	206875	139036	145428	228791	424730	221363	296316	411587	205581	209318	340000	201904	326319	418042	173345	329655	327073	397372	267935	513246	210515	383001	494984	400264	302638	180146	453842	212545	348685	431236	290037	308556	406651	144457	158409	300615	804852	397120	269354	539055
P30041	Peroxiredoxin-6	313027	135031	188014	171098	296438	253459	175197	486079	209890	253626	472168	272525	461284	556070	230874	89042.6	367002	168980	471536	228313	152154	157958	337428	183988	261817	72110.5	243828	91784.8	332560	115653	170385	135431	117839	87011.6	69174.3	122326	83691.9	157520	208339	275035	240444	196828	286909	123397	166197	176769	134613	119511
P30044	Peroxiredoxin-5, mitochondrial	120293	54595.1	62545.7	55760.6	71694.7	83878.8	87553.3	108520	113620	60793	71400	75313.5	133633	109031	118182	55673.6	127800	92724.6	117816	91982.9	56275.5	122465	157861	132903	213457	201665	86140.8	129673	120211	78269.5	141568	112359	210169	65552.8	71286.2	116166	47105.7	126719	105321	124756	145500	77743.4	168870	116959	196207	196873	94977	95209.5
P30048	Thioredoxin-dependent peroxide reductase, mitochondrial	136582	150441	100255	113880	83117.8	115818	144790	123123	139240	110433	118973	122341	166730	160475	216084	124317	158630	96056.8	142351	104933	154273	255970	158300	147881	215885	366910	127870	237859	166645	163247	178580	197201	639310	220341	187948	372901	129874	157440	221702	162209	333678	119747	119701	166002	352236	284170	115827	306449
P30050	60S ribosomal protein L12	120364	196334	156223	221736	213609	309967	342906	654397	268327	226707	210762	184504	321538	390072	299431	235510	310491	264150	458543	278310	181690	211253	306990	443916	371392	294215	232004	347069	307008	105439	419255	241844	167810	250998	140723	211571	196018	504673	315755	312264	381026	237905	218157	387317	629175	382839	252182	96777.8
P30084	Enoyl-CoA hydratase, mitochondrial	77676.6	95460.4	47597.9	53761.1	54869.4	71284.2	124054	115814	111632	80514	77133.2	66833.4	111390	116011	113109	94638.4	100440	73882.5	72238.8	67143.9	79716.9	136335	99157.5	113271	144464	195200	64525.9	156198	91079.5	125066	117069	163620	278425	111226	120299	203442	124252	104855	148252	90106.7	194689	67812.4	70988.5	78349.9	203979	148159	77917	84154.1
P30101	Protein disulfide-isomerase A3	1.36306e+06	1.8207e+06	1.04653e+06	1.39448e+06	1.053e+06	1.47994e+06	2.16968e+06	1.32126e+06	711547	1.22857e+06	1.4554e+06	1574455	1.20559e+06	1.43503e+06	1575255	2.03149e+06	1.61581e+06	1382543	1.78247e+06	1437518	1.69534e+06	1.40863e+06	1.20283e+06	1.04471e+06	1152902	1302853	1.32137e+06	1.45167e+06	1.92501e+06	1.27443e+06	1.43745e+06	1.04101e+06	613129	1.05405e+06	1.37338e+06	1.04635e+06	1190196	1.15474e+06	1.04153e+06	1.24705e+06	1.56252e+06	1.01698e+06	1.01763e+06	1.39427e+06	1.18678e+06	1.45362e+06	854789	1.32892e+06
P30405	Peptidyl-prolyl cis-trans isomerase F, mitochondrial	4387.27	8389.47	3243.9	3967.55	4379.69	4630.13	37397.3	28946.9	6578.8	33621.4	7230.79	3069.38	37318.1	28716.9	6372.58	5666.07	33799.8	7284.2	5883.86	2661.05	4755.76	7644.87	9501.89	9737.03	47667.5	55276.4	4049.16	50155.6	6355.83	5846.32	8163.73	8957.74	10098.8	5852.59	5351.49	9142.61	4523.65	5492.06	7546.09	4641.01	46480.2	4166.57	2863.17	2516.4	56845.7	10001.1	4831.29	8599.75
P30419	Glycylpeptide N-tetradecanoyltransferase 1	10137.9	17884.8	22903.5	27851.9	25821.5	25481.5	16719.4	28899.6	24868.1	25179.1	34254.1	19248.2	33832.2	33301.2	44509.6	28038.9	29898.2	34936.5	32424.1	32978.3	27453.2	29426.7	36136.9	28498.3	32801.9	24769.7	31138	22279.7	31424.5	6288.32	23981.8	15896.2	1355.48	8642.45	7274.7	1120.55	12124.4	23349.9	28797.5	30767	36495.5	19268	35146.3	25121.1	28639.5	44277.5	23146.2
P30520	Adenylosuccinate synthetase isozyme 2	60115.7	35396.4	55765.9	51568	64059.1	55725.1	36894.9	68100.6	65902.6	55276.4	70051.9	46613.5	77631.4	96697.7	53074	22197.8	73383.5	35140.1	84261.2	59782.9	32345.4	32413.6	82401.2	38245.1	61733.1	35197.5	63836.3	28161.9	90961.7	31920.8	43079.7	38517.7	26417.6	29631.4	17735.3	25056.6	25809.3	60297.7	53054.3	67753.4	54883.2	70864.2	88382.3	61057.2	48251.3	95686.6	52256.8	28089
P30533	Alpha-2-macroglobulin receptor-associated protein	13829.9	45266	31518.1	30094.5	32886.6	38875.4	65435.3	42268.6	30734.1	35398.1	45062.6	38807.7	40164.1	26833.5	28822.9	34719.4	46159.1	27714.2	24475.5	33802.3	27022.4	16501.9	22242.2	25242.6	34033	35360	25347.8	28687.8	37207.4	49690.6	55748.2	28801.6	31084.9	36997.4	34063.2	39284.4	48572.2	40430.5	48109.3	19190.1	36189.5	34681	20364	30578	57909.7	30849	27823.9	25899.1
P30740	Leukocyte elastase inhibitor	47463.3	28166.5	22485.8	29082.1	30521.5	33213.7	18115.9	35670.5	28714.4	33095.5	45786.2	35503.4	51251.8	45977.2	38659.5	16908.4	41647	33890.4	40943.2	26918.8	27901.4	24032.4	41171.2	25532.3	35121.7	26329.8	30311.1	20674.7	35881.8	23050.6	29393.3	28806.8	36270.6	29117.6	22258.8	29065.2	12954.5	22649.1	29499	49916.3	39583.9	35224.5	51701.8	35323.8	27556.4	39451.1	25762.3	36330.7
P30825	High affinity cationic amino acid transporter 1	63880.5	127729		52983.1	38814.2	42680.7	56108.9	68826.7	96454.4	109581		39280.9	64430.4	90360.2	82857.2	202500	63709.3	135473	73165.8	15907.4	96642.2	149723	78583.9	75592.6	82632.2	192635	51278.9	148981	45886.4	68965.7	50388.1	142789	376937	333634	332262	374141	371829	103561	84920.4	77309.5	143344		70890.5	101687	122711	76522	74882.6	238545
P30837	Aldehyde dehydrogenase X, mitochondrial	42795.1	16383.8		17610.3	12256.8	18596.9	43350.6	30476.1	22335.3	36583.1	33201.7	31922.7	23561.5	25488.6	48026.1	23736.9	63690.9	53077.3	35084.1	9090.49	46287.7	30857.7	38166.4	42029.8	48651.3	53186.8	37985.7	40647.8	36040.3	42390.4	46999.2	55896.2	48115.8	33300.9	61747.2	66105.6	22240.6	27440.4	70057.2	47730.5	48179.1	41868	95093.3	51364.3	60346.7	42023.1	23561.8	49229.9
P31025	Lipocalin-1;Putative lipocalin 1-like protein 1	81378.3	53616.3	61822.4	38057.7	33062.3	24561.5	39033	29380.7	34716.6	58611.9	41039.5	23370.8	40840.2	35636.1	32469.4	26710.6	65619.4	32661.8	33275.1	21257.9	42378.7	40755.1	16796.5	42639.9	48735.2	38188.6	23212.4	32348.1	30312.7	33243.7	49896.1	47009.9	97141.5	74959.6	57077.6	61107.6	41628.6	24683.3	30853.2	30148	36084.1	79377.4	29314.2	32985.9	32495	30233.2	40065.6	71116.3
P31150	Rab GDP dissociation inhibitor alpha	180251	70916.3	113898	106118	145213	107369	79086	99475	88990.2	98950.9	138250	103795	130998	129087	120988	52585.1	158957	86405.9	79878.7	130152	88907.2	75269.4	152523	86220.2	100286	76305.1	135944	48420.1	162193	83770.8	100662	82580.4	38724.5	42275.3	35031.6	56623.7	79101	121434	114216	160266	81056.4	162341	243401	175482	82811.5	169350	144614	105202
P31153	S-adenosylmethionine synthase isoform type-2	204542	131015	136206	187994	166698	117507	139220	141991	123631	160771	140331	99227.2	111520	121551	201081	144388	187554	213719	182386	99341.2	134854	124265	157078	193476	129775	142185	135205	162615	150186	183475	327833	253680	417278	231339	345023	409038	209709	224863	181882	193951	149075	178400	238182	303126	136907	133211	157358
P31327	Carbamoyl-phosphate synthase [ammonia], mitochondrial	12289.8	19045.8	3472.15	12747.1	7331.11	12119		6559.2	16829.7	10492.1	4492.22	14589.5	9831.24	6298.25	25282.6	17683.7	21365.7	19303.6	17548.2	6253.67	24157.9	24270.5	18921.8	15191.8	16365.5	26921.1	12277.5	25394	5587.14	16541.7	25823.7	25928.4	21992.9	25322.2	27273.6	23131.1	23601.3	9622.01	12960.2	21826.3	19060.8	14396.5	17678.2	14215.5	18322.6	15679.1	20707.6	24519.2
P31431	Syndecan-4	34780.5	20064.4	20455.6	28917.2	22370.6	18972.1	16239.8	8292.63	25391.9	22113.6	20052.9	29023.2	6388.72	7978.93	37915.7	20421.3	13742.4	27077.5	13531	31435.6	10370	13330.3	15417.1	15107	14707.5	28751.4	6260.16	31236.9	13427.8	31387	33103.1	29369.5	61138.9	53115	42975.5	40274.3	48443.9	33734.2	19212.2	21073.9	12165	20002	14181.6	18365.5	21563.3	24673.8	30787.7	27903.5
P31689	DnaJ homolog subfamily A member 1	12544.6	9181.52	31307.5	35808.6	28963.9	32346.7	26271.6	38284.4	15402.5	42849.5	38223	28760.1	47441.5	44173.9	44728	25688.7	53787.1	36612.8	58387.5	38480	22043.2	21626	45306.9	33467.7	53017.6	18776.2	35588.6	16452.2	35908.8	14300.3	22521.6	16677.3	18516.5		26268.8	9715.84	20134.6	13253.7	34982.6	36823.5	54280.9	25944	41664.1	9045.58	22088.9	44117.1	6262.75	28326.9
P31930	Cytochrome b-c1 complex subunit 1, mitochondrial	252080	475026	196575	296036	225112	253823	447820	389754	559270	385569	314124	263511	425527	378421	448082	531324	475076	469155	283146	277206	541403	702519	288634	517595	764979	1.18036e+06	295805	726130	312073	391910	538694	732647	1.27436e+06	666654	717277	1.08542e+06	732374	412297	624666	317445	1039872	271603	242874	313747	952456	686942	427668	1.43959e+06
P31937	3-hydroxyisobutyrate dehydrogenase, mitochondrial	39370.3	62005.7	27188	30110.8	36646.1	55211.6	88059.3	75800.4	35669.8	46597.6	41536.4	43403.4	70668.8	78889.8	74880.7	32233.5	60494.4	49634.5	58247.5	47982.5	46460.3	102885	67409	84356.9	88498	97956.9	44522	79167.2	75688.2	53770.9	101908	89806.4	151855	44508.6	59693.3	120407	31758.5	43397.6	87071.2	61062.5	98015.9	36253.5	55881.6	43846	102248	80721	41874	94340.8
P31939	Bifunctional purine biosynthesis protein PURH	211263	149905	203093	207425	233573	213005	114172	224180	249870	233544	268887	170965	312041	309176	259831	113388	318225	118054	375899	184853	196709	156986	339534	166035	236421	98631.3	269030	106058	245201	63204.4	167537	125055	53542.4	48657.3	83120.1	59285.6	95705.7	164692	172798	220875	238878	190219	305554	129330	150646	211542	207874	124461
P31942	Heterogeneous nuclear ribonucleoprotein H3	60306.5	92667.6	64956.7	80127.6	57506.3	89137	79488.2	106911	64735.5	76666.8	42515.6	76928.8	103068	97071.1	72840.5	116033	73603.7	77360.7	72203.4	62017.3	107241	135068	75503.3	121022	112703	156817	55656.1	152837	88991.2	87727.9	87596.7	80175.4	183506	77400.3	102429	132782	80695.2	90363	113846	68296.4	123312	95276.1	74802.9	118897	184418	174710	76066.3	57901.6
P31946	14-3-3 protein beta/alpha	162681	57108.9	62266.8	96644	110812	100621	171548	237332	93258.6	93955.3	110121	138236	268894	264260	167128	42973.7	195119	115391	268669	152444	92782.8	134835	196873	134159	191343	142909	192479	116102	269131	81506.5	175714	101659	94091.3	57475.2	43497.8	94132.9	36424.5	138035	171228	197909	179680	152963	198703	224432	151770	188066	143416	65662.3
P31948	Stress-induced-phosphoprotein 1	145006	77834.8	94184.2	108995	122280	106673	97449.6	141109	138020	107594	140430	98405.8	185823	88583.9	165537	118826	192179	130683	241918	123606	102078	107036	167728	112061	184572	107060	155182	149299	157276	96980.2	122177	118078	248896	87110.9	155853	196823	88179.1	138900	131589	133068	147260	105539	163910	130756	141907	95653.9	125356	132545
P31949	Protein S100-A11	42011.3	28487	16959.8	20298.4	30128.8	34899.8	31704.7	64373.2	29585.9	17368.9	27290.8	29263.4	38654.9	37181	63149	20492.9	25506.3	23457.4	76180.1	39920.7	18809	32873.5	37795.6	68658	65266.4	71184.1	26475.3	57060.2	41347.2	26959.3	76342.5	47898.1	45443.1	21663.1	38645	41084.9	36935.6	66724.2	37364.6	50327.5	38174.4	33877.3	44032.7	94005.7	64217.4	35592.2	29080.8	33898.3
P32119	Peroxiredoxin-2	117221	25271.9	40205.8	65946.1	85221.6	81185.2	80429.1	139279	51971.8	44610.7	56019.4	87856.1	146854	42899.1	86495.8	24204.8	117644	50832.9	131664	96076.8	36255.5	48060.4	76429.8	48194.5	83433.1	49279.3	68466.5	36479.2	80383.8	73782.2	134835	74252.5	63010.7	42403.8	37043.7	56105	40216.8	92512.1	60375.8	116320	97783.9	48600.6	104019	68527.1	91905.5	68296.2	61778.7	55112.9
P32321	Deoxycytidylate deaminase	56145.4	18994.7	34150.6	26961.7	41547.2	31737.4	31059.3	49850.9	32155.7	25495	38623.7	31983	54822.9	59459.4	28688.6	12932.2	42730.9	18781.2	49601.6	27569.2	18543.4	12135.4	41658.5	21730.2	45248.4	17041.1	39947	13057	55337.8	24295.6	31970.4	19727.6	10986.4	9812.42	8392.52	13156.9	13156.5	34207.2	37273	31570.8	28723.2	32780.5	42629.4	22418.9	30855.8	45136.4	22071.4
P32455	Guanylate-binding protein 1	34224.7	30700.6	32387.7	38763.4	33206.3	31102.7	22029.2	36414.9	28962.8	45823.6	65107.8	26081.8	62141.3	45996.1	40420.5	25030.4	67442.5	43543.9	76115.4	39131.4	36698.7	24707.5	66516.1	37821.5	52765.8	20122.4	50309		32276.1	22877.9	43079.1	34437.5			28706.3		23107.1	36753	40751.5	93608.4	30818.7	73720.9	113958	42135.9	19043	48442	42022.5	19302.1
P33176	Kinesin-1 heavy chain	127428	104130	141124	134414	146450	122681	97171.9	113650	144478	155219	203733	148365	129825	128372	219428	99149.2	203634	151130	238087	169945	114854	87894.3	180243	124628	121434	82588.7	179211	86159.4	137810	97260.1	133036	95345.7	70282.9	124438	109500	82811.8	122166	142706	100519	172795	85396.5	161152	194141	192244	65607.7	125198	167676	198107
P33527	Multidrug resistance-associated protein 1	9938.45	8820.76	7104.41	9380.24	7967.63	7191.51	10156	4156.62	5083.41	8299.57	7169.67	9969.45	3099.73	3049.08	8523.5	25036.9	4814.31	8305.5		9290.93	9554.84	18732.4	4689.52	6078.72		15526.5		8719.45	3531.46	26311.8	9934.75	15000.7	14783.3	27117.1	13239.3	25327.3	19807.1	8629.84	4585.78	11972		6196.46	4950.02	26872.9	9102.34	8560.7	9238.01	36249.9
P33908	Mannosyl-oligosaccharide 1,2-alpha-mannosidase IA	32497.2	68496.9	40775	33487.5	24207.3	33084.4	32610.6	23473.4		42855.9	36506.7	35004.7	25294.7	41544.1	49634.2	43783.7	43593.5	69817.5	71556.9	30484.8	49179.1	12429	43951.2	52866.2	54184.7	31875.4	33847.3	53217.8	32378.1	32390.1	22646.1	29732.8	14604.6	44356.9	26116.4	31995	37855.1	11656.5	18045.4	20254.4	55090.8	28529.7	18730.3	18589.8	35085	31123.3	22746	35284.4
P33991	DNA replication licensing factor MCM4		44997.8	29630.3	33199.4	19666.6	30518.6	17722.5	18114.8	23691.3	28924.2	24378.3	26866.4	15878.4	23800		20294.6	11046.4	27624.3	47307.6	19659.8	35506.7		39349.5	28301.9	20776	24745.6	32488.6	16263.5	27860.2	14282.4	29404.1	24627		26056.7	10576.7	17521.4	33109.4	33850.2	18966.5	23137.2	20116.1	52814.8	20163.6	34893.2	32662.8	37903.6	36738.7	1671.72
P33993	DNA replication licensing factor MCM7	24859.1	37122.4	35070.2	46283.8	22557.5	47199.3	27747.3	28772.9	25193.7	34618.6		30883.1	22477.3	31380.9	16657.3	25564.4	18307.5	25828.1	43303.7	18370.8	30538.3	18821.1	36391	38976.7	21534	38819.8	29075.6	20754.2	26686	20726.8	45503.1	20932.4		30632.4	17478.3	11219.1	39875.9	47331.6	28395.2	31971.7	23207.7	51676.3	26114.2	33339.7	52192.6	38591.1	31802.5
P34810	Macrosialin	24396.8	30389.6	16223.7	13533.5	31912.7	54630.7	29914.3	52176.4	57307.1	23147.5	21623.8	55343.9	44994.8	57799.4	36260.3	15583.6	35344.1	23021.1	17044.2	28912.1	30415	26307.3	36059.1	26957.9	33927.7	51492.6	39582.3	50587.2	62757.1	14223.2	26029.9	27778.1	90244.6	19601.6	25117.9	36700.2	15030.5	49803.3	31503.2	25442.8	47551.4	26394.5	25876.9	15626.1	54308.7	42259.2	28143.3	29246.6
P34897	Serine hydroxymethyltransferase, mitochondrial	31698.2	83038.9		84917.5	43197.6	51236.6	75458	80845.6	62802.6			41896	73986	62216	165194	42497.8	74804.8	88682.1	76366.5	46039.6	91853.1	76417.1	53922.5	100777	97265.4	184972	94477.2	163229	80409.7	60456.2	108536	157774	184662	126858	69653.3	233900		76061.9	99211.4	69923.9	142622		41262.6	47762.3	181687	118407	37528
P34931	Heat shock 70 kDa protein 1-like;HSPA1L (Fragment)		22752	31409	60694.2	62002.7	98615.6	86265.3	55976.4	27580.7	24681.8	33511.1	55170.7	60380.4	54312.6	33759.9	45985.5	72412.8	72345.6	73002.3		29859.8	40880.8	62859.3	64827.8	41544.2	66161.1	57814.9	46082.8	60129.8	30288.8	42407.5	52564.9	79046.2	18533.1		37561.4	37286.1	64683.9	54336.7	53386.1	55939.5	28172	75991.3		55504.3	89675.3	31111.5	12621.7
P34932	Heat shock 70 kDa protein 4	219270	146949	171768	181599	166414	159811	96344.4	122487	203983	198330	285386	163198	166682	155994	184582	165057	247591	183629	279798	158198	169170	160164	203671	136710	138775	94249.6	165900	124040	143943	85828.2	149304	140899	67752.2	125426	87665.8	125968	165279	145081	106500	180275	136578	147110	168067	149585	78110.9	132079	146925	70805
P35052	Glypican-1	74263.5	49943.6	43574.6	67722.8	39345.2	36256.6	52096.9	53330.3	70590.7	32069.2	26418.9	59140.3	35685.8	33904.2	56354.7	31478	33965.3	38384.2	36936.3	49248.8	41337.6	38147.3	33966.7	25229.2	45760.3	73994.9	32461.4	39719.1	67465.1	114649	41030.1	78327.6	173046	89466.8	89194	128979	106022	43562.4	35606.3	70810.4	40239.9	53969	38890	82800.1	27094.4	37946.4	62362.7	44766.9
P35232	Prohibitin	61162.6	106951	60353.1	80455.2	43877.2	51406.4	83406	86605.8	110159	63547.5	75365.4	48783.9	82294.2	109247	124431	101434	104024	100330	74624.1	49284.1	114334	124899	85962.1	105905	122787	206528	77196.2	146648	92901.2	80903.1	95367.5	139224	244118	110199	119218	175241	110719	74259.8	129220	69078	167861	131252	82636.6	67129.7	188908	146273	98588.5	316527
[truncated: 1,155 more rows]
[truncated: 10 more columns]
