# Supplementary material for: Comparative proteomic analysis of osteogenic differentiated human adipose tissue and bone marrow‐derived stromal cells
Source: J Cell Mol Med. 2020 Sep 3;24(20):11814–27. doi: 10.1111/jcmm.15797 (PMC7579700; doi:10.1111/jcmm.15797)
Supplement: Supplementary file 2 — Table S2 [file JCMM-24-11814-s002.xlsx]

## Sheet: ASCs
Protein Accession	Protein Description	[1] 2ASC	[2] 7ASC	[3] 10ASC	[4] 16ASC	[5] 20ASC	[7] 24ASC	[10] 29ASC	[11] 31ASC	[13] 3ASC	[14] 6ASC	[16] 8ASC	[21] 23ASC	[24] 30ASC	[25] 32ASC	[27] 5ASC	[29] 14ASC	[30] 17ASC	[31] 18ASC	[34] 25ASC	[35] 27ASC	[40] 11ASC	[41] 13ASC	[43] 21ASC	[44] 26ASC	[45] 28ASC	[47] 34ASC	[52] 15ASC	[55] 22ASC	[58] 33ASC	mean value
G3V5Z3	Serine/threonine-protein phosphatase 4 regulatory subunit 3A	1.17393e+06	573940	NaN	446427	NaN	223435	213715	184593	422575	571202	NaN	287990	187809	189222	725324	369181	361805	NaN	331794	265249	500059	NaN	261245	306920	221263	236220	247476	339472	NaN	375689
P27487	Dipeptidyl peptidase 4	50323.9	235326	118266	122887	193674	106321	68625.2	185106	176873	207969	438609	130803	361387	251249	527049	454287	488276	326447	335516	141726	336928	524308	405921	508584	303449	Filtered	151372	296675	141246	271043
P00325	Alcohol dehydrogenase 1B	172280	45639.4	63703.6	37113.1	110700	329896	124123	376878	55972.1	76921.5	107974	225801	292354	187657	365766	83762.9	115687	66183.8	119071	187859	84330	99484.5	221718	171793	283779	18601.2	105913	128424	65796.1	149144
O43895	Xaa-Pro aminopeptidase 2	89771.8	164841	105394	64151	104892	211739	48802.2	100910	71855.1	185851	32955.8	303545	209023	117969	106674	326684	50700	40440.8	86636.5	94622.3	179702	286938	45168	163209	75736.6	Filtered	46975.6	148191	88032.1	126836
P02452	Collagen alpha-1(I) chain	473046	58112.5	139699	125892	107187	239785	231955	41068.9	39851.2	39894.2	67421.4	587770	18994.8	36545.9	66003.1	65593.8	82383.6	93879.6	73070.7	192496	60943.1	Filtered	52815.1	47396.7	41206	34149.1	103287	25695.6	254219	121442
Q8IVF2	Protein AHNAK2	210647	96071	150726	89277	94859.8	132168	166193	81142.1	145708	19997.5	62692.8	122768	84873.2	69786.3	Filtered	112695	91132.5	Filtered	67940.5	207950	82366.5	165488	Filtered	70092.6	61792.7	6735.47	104888	143584	163925	107904
A0A0C4DFV9	Protein SET	66527.1	91148.3	NaN	43437.5	50098.9	76187.6	106677	175653	NaN	95605.8	NaN	52561.2	175207	185448	80734.4	Filtered	82984.6	72622.3	124917	58532.9	71009.1	90898.1	102742	104454	203823	NaN	65949	NaN	151778	101261
P11586	C-1-tetrahydrofolate synthase, cytoplasmic	148056	67794.7	123609	118468	94120.6	76227.4	50847.9	88436.6	111575	91846.4	120296	NaN	55050	62555.3	68862.1	79042.8	78890.1	107160	169008	96744.9	149052	106823	119936	64428.5	67154.3	77586.2	120950	82792.1	97056.4	96227.4
Q8NCA5	Protein FAM98A	Filtered	NaN	NaN	31500.6	73415.1	49652.2	57512.7	63112.8	72747.9	NaN	117211	87382.7	155965	114016	NaN	63134.4	112246	94575.9	144248	92759	NaN	105479	122792	57691.1	145629	86550.4	121610	104737	138030	96173.9
Q9BS40	Latexin	68148.6	95629.2	Filtered	100233	59981	97717.4	149188	83567.8	Filtered	91560	51616.7	105085	92023.2	120371	32829.5	128571	98425.2	88993.4	101913	75274.9	Filtered	119398	63036.4	73012.1	66053.6	Filtered	68158.4	Filtered	89754	88355.9
F8WJN3	Cleavage and polyadenylation-specificity factor subunit 6;Cleavage and polyadenylation specificity factor subunit 6	Filtered	81901.4	52860.1	67266.4	60113.3	63385.4	86776	77200.7	70673.5	72417.8	54664	74421.8	76578.3	67306.4	80084.5	85419.8	112292	76580.5	92260.2	64185.2	110432	130388	98715	110456	77131.7	NaN	58859.9	75690.2	67949	79481.8
B1AP13	Complement decay-accelerating factor;Complement decay-accelerating factor (Fragment);Complement decay-accelerating factor;Complement decay-accelerating factor	62416.3	89889.1	54503.8	84764.3	60961.3	63735.6	57696.1	81834.7	86526.1	99208.4	NaN	83409.8	68551.8	77808.4	81375	103290	66572.5	95315.4	NaN	73461	62999.5	93281.2	52141.5	73554.4	60924.4	50674.6	86514.1	94127.9	61673.9	75081.9
P62318	Small nuclear ribonucleoprotein Sm D3	Filtered	51196.9	40728.2	53557.7	50542.1	68362.2	36328.8	92523.1	69883.6	Filtered	Filtered	38121.1	82310.5	94787.1	94952.3	63727	62678.2	61169.8	74158	48100.9	Filtered	Filtered	90797.6	91627.2	96242.7	78393.1	49447.1	126045	Filtered	70247
Q15424	Scaffold attachment factor B1	Filtered	80576.4	39123.6	109789	66535.8	100582	NaN	101304	62301	157694	42077.9	34392.8	86857.3	62343.9	120055	57318.8	44134.1	107629	80219.6	45255.4	116198	41081.1	62500.4	58707.8	40730.4	22358.2	17509.4	45356.1	37148.3	68140
A0A0C4DG51	Calcium-independent phospholipase A2-gamma (Fragment);Calcium-independent phospholipase A2-gamma	32531.8	97222.5	39715.1	84732	65360	91725.5	86786.4	Filtered	Filtered	119050	38633.4	111693	83158	Filtered	44968.9	141369	104005	68937.1	Filtered	20770.3	30775.8	173704	34924.3	29880	21331.1	66264.4	14456.5	Filtered	22919	67704.7
P26447	Protein S100-A4	125925	59368	72159	36116.9	114130	87648.9	22837.2	125990	97161.7	75235.2	71141.8	35696.8	118033	145523	64806.4	34511.8	61244	27277.1	84125.9	40185.8	14242.7	59721.4	76054.5	28036.7	45771.3	Filtered	70119.7	43368.9	52522.4	67462.7
P48426	Phosphatidylinositol 5-phosphate 4-kinase type-2 alpha	34584.9	NaN	28701.6	36697.9	35940.7	45818.2	30990.9	29763.7	171470	31224.6	39032.3	44900	32456	34067.9	44069.9	134813	24635	32845.4	156962	33527.8	34864.9	245474	47289.3	90625.1	46487.2	29737.7	33397.1	282130	56208.2	67454.1
P12107	Collagen alpha-1(XI) chain	111517	86769.1	108684	102312	73261.1	72712.5	98149.6	43674.8	65908.3	63965.5	69151.5	68812.5	Filtered	Filtered	85154.8	Filtered	51573.3	58288	60668.7	52926.5	50285.6	Filtered	31465.1	Filtered	26679.4	40501.4	41979.1	Filtered	51571.6	65913.6
O14498	Immunoglobulin superfamily containing leucine-rich repeat protein	74570.4	38439.4	35946	51971.6	73051.3	271294	58333.7	56603.9	44353.9	57622.3	23723.4	211104	62295.4	68992.6	41457.6	14485.7	26154.4	27549.5	64197.3	70492.7	Filtered	Filtered	52567.4	44416.8	37946.2	38290.1	31658.1	24117.2	133810	64275.7
Q92572	AP-3 complex subunit sigma-1	112213	Filtered	Filtered	59795.5	55580.2	64343.9	84857	46691.5	61366.5	64618.5	50522.9	71999.3	50124.4	43778	85813.4	Filtered	76382.9	64881.3	67615.9	72157.5	40664.4	48356.9	54458.8	48153.3	40079.2	70620.6	61546.5	42533.3	57542	61411.4
P00441	Superoxide dismutase [Cu-Zn]	52959	NaN	NaN	27264	54443	48255.2	36977.1	98048	48320.2	48885.4	NaN	34991.1	122874	46576	41774.3	NaN	71870.3	NaN	116822	46074.8	29845.7	48911.7	82129.1	36251.6	107066	36891.6	68094.5	38359.9	106203	60412
Q9BXJ9	N-alpha-acetyltransferase 15, NatA auxiliary subunit	NaN	42417.1	59817.7	62402	59604.6	43741.4	NaN	52378.7	60516.7	81621.7	93100.3	47673.6	65559.5	70213	64556.8	43291.7	77246.2	75725.6	54580.7	61080.1	54320.7	42595.1	82885.1	46213.2	65185.9	33371.9	64826.1	41017.8	53489.9	59238.3
P54687	Branched-chain-amino-acid aminotransferase, cytosolic	59626	35039.5	65436	22055.8	61878.8	25745	36751.1	33497.4	58981.5	56012.6	82354.5	53324.7	78324.3	70433.2	60619.6	37497.4	100273	68185.3	97260.2	53473.5	37570.3	55612.9	103395	59459	54454.9	31698.4	60673.1	27199.6	76139	57343.8
C9JGI3	Thymidine phosphorylase (Fragment);Thymidine phosphorylase	58000.7	Filtered	55386.9	35233.6	57862.5	49895	32333	61817.7	91092.3	52021.8	53977.6	53695.5	82897.3	83756.3	52457.2	Filtered	55946	30176.1	66046.8	45479.2	58618.4	39869.6	73540.1	49728.7	68657	Filtered	38442.2	54689.1	86181	57223.1
P08493	Matrix Gla protein	165558	171460	63026	46734.2	85516.7	37684.9	115891	31662.6	19101.7	40547.4	40757.3	128337	24745.3	38295.5	31963	9967.77	11018.2	Filtered	23699.4	32339.7	52441.2	11003.2	7318.27	61542.7	Filtered	Filtered	44971.8	7889.58	63415.7	52572.6
Q16762	Thiosulfate sulfurtransferase	Filtered	65525.2	Filtered	41325.5	40387.4	22207.8	Filtered	50052	55863.4	71106.7	70180.6	28291	73856	71260.9	68311.5	34898.9	58660.3	52176.4	26340.2	44357.9	60620.1	50656.9	43080.6	54074.9	59381.7	66519.8	42140.5	50565.6	46659.7	51865.4
P55212	Caspase-6	47378.9	40173.3	46197.3	46243.4	56208.7	59285.8	29630.1	72648.9	44591.5	64089.2	71584.8	57500.3	106636	82392.4	47590	25270.1	68915.5	31318.9	33232	48119.6	47088.5	34126	70089.6	48029.5	56989.8	16456.5	53025.8	31612.6	45358.8	51096
P17301	Integrin alpha-2	66236.4	128877	70350.2	39844.2	39472.7	34867.2	28885.8	32647.4	62222	55854	149592	48440.3	27106.1	47744.6	57499.3	47008.3	47923	57382.7	39104.3	40652.6	39516.4	43967.6	31485	28807.8	20168.5	23820.4	41893.4	59991	29130.7	49672.1
A0A087WUS0	40S ribosomal protein S24	NaN	NaN	NaN	53953.9	28041.1	24730.9	25436.4	39421.6	NaN	77192.6	68244.2	22503.3	55002.9	61215.7	75337	41213.4	48895.8	60832.6	77036.3	42878.1	52162.5	NaN	35662.5	34189.1	58046.1	37782.3	40114.6	20360.3	44743	46874.8
O75629	Protein CREG1	31179.9	47483.9	Filtered	33583.5	Filtered	79708.5	62094.8	64515.4	Filtered	30476.7	Filtered	66135.9	68094.2	62232.6	Filtered	26916.6	22538.2	25467.4	25574.1	33739.8	30999.2	64601.7	46893.2	34422.2	38178	56871.2	34652.4	55097.3	71789.5	46385.3
Q15056	Eukaryotic translation initiation factor 4H	26575.4	33715.1	43831	32548.5	49629.5	43256.1	40198.3	62693.8	38745.1	31486.6	44090	43845.4	67269.6	53033.1	48004.2	23749.8	52837.9	Filtered	64794.9	54919.3	35474.6	52981.6	52024.8	47565.9	54599	23336.9	46476.5	32995.2	74673.6	45548.3
Q68EM7	Rho GTPase-activating protein 17	25729.4	16602.9	51213.2	40950.7	44707.5	59646.3	44726	50251.8	46433.2	30930.8	73861.3	58032.1	51731.2	44322.4	46390.6	21423.5	63095.1	NaN	45482.1	36350.1	42040.5	21366.1	35685.9	48216.3	47029.9	NaN	75788.7	31105.3	57896.9	44852.2
P09211	Glutathione S-transferase P	39274.2	Filtered	36746.1	27951.1	NaN	31464.7	28974.9	52580.3	32760.1	40710	57606.3	31873.2	75619.8	47399.2	59101	NaN	72098.5	28808.4	90644.2	33770.2	25366.1	33247.7	55078.9	30742.4	58176.7	12287.7	63635.8	17889.6	55863.8	43833.5
J3QL56	Protein SCO1 homolog, mitochondrial;Protein SCO1 homolog, mitochondrial	23381.2	50043.9	23096.8	31902.7	26343.1	27480.4	48853.6	34282.7	53869.2	Filtered	Filtered	33715.9	55614	61762.9	Filtered	64055.4	76051.8	43477.4	45500.2	29747.7	45991.1	53102.3	44884.1	29762.2	38376.1	57593.7	34452.4	61124.3	41355.8	43685.4
P56182	Ribosomal RNA processing protein 1 homolog A	Filtered	52741.9	10071.2	33566.1	34255.4	43860.9	Filtered	61940.8	23516	43464.4	27253.7	Filtered	64297.9	50365.4	45589.2	44660.8	34578.1	51326.2	38206.9	26017.6	62869.7	57130.2	46338.9	68331.4	66427.8	41540.7	32980.2	41808.7	30531.6	43602.8
Q15427	Splicing factor 3B subunit 4	Filtered	50934.4	29304.4	35435.6	33164.1	43328.8	27659.7	37394.2	Filtered	40586.6	Filtered	23096.4	48548	36789	28795.2	46787	30119.8	30039.4	37841.6	34595.8	56170.9	65657.5	35949.6	57926.6	42961.9	58945.8	30029	79879.4	47831.8	41914.3
A0A2R8YDT1	Glutamine synthetase	73106.5	47039.3	61711.3	62484.2	36883.4	69908.5	31366.8	37704	50668.2	61064.8	49396.6	76665.9	38448.3	57841.6	26999.3	18529.9	16831	19752.7	35606.3	62593.8	29533.1	15139.7	47232.8	31750.7	26608.6	16162.5	45509.1	13987.9	54931.1	41912.3
Q9BTU6	Phosphatidylinositol 4-kinase type 2-alpha	NaN	35647	NaN	26557.9	21653.8	18880.7	118847	27915.8	32914.5	28091.2	NaN	NaN	20339.6	86115.6	32758.4	34835.8	44403.3	49567.3	37631.7	21496.4	44353.2	39004.7	33900.1	51064.9	55146.1	51096.8	34973.7	49698	42236.3	41565.2
P62304	Small nuclear ribonucleoprotein E	Filtered	28989.4	27610.8	41624	Filtered	29191.1	28887.2	42139.7	37161.8	23236.6	Filtered	36101.4	32486.2	48892.8	86437.3	37516.9	51165.7	44497.3	32820	25075.8	28345	36959.4	33794.7	72624.8	56719	59756.7	25739.7	70946.2	35265.7	41307.1
P82675	28S ribosomal protein S5, mitochondrial	Filtered	43908.8	34402.9	46438.4	29816.8	25221.1	Filtered	31569	39234	60824.7	41341.6	19217.5	43377.3	36664.2	44573.8	36232.1	50585	52626.9	33145	22448.3	59637.8	43765.7	38830.5	46714.1	44681.1	32147.1	34742.9	43320.4	44092.2	39983.7
Q7Z5L7	Podocan	26513.1	19104.7	60170.1	68143.4	57398.2	54280	51042.5	26014.2	4440.27	11493.6	27744.3	36402.9	34928.1	15487.5	Filtered	Filtered	Filtered	31791.3	28999	86168.7	38211.3	Filtered	32682.3	42511.9	42620	Filtered	47896.8	Filtered	74344.3	39929.9
K7EKI8	Periplakin	38298.5	39038.8	51146.4	20785.2	47251.7	62502	28804.4	23729	32730.7	62020.3	28146.7	57279.2	52199	54788.8	30309.5	23331.3	41202.8	Filtered	30982.7	44458.2	46676.4	56692.9	30728.7	21704.8	7453.02	NaN	54341.3	35169.6	55151.2	39886
Q6ZMG9	Ceramide synthase 6	Filtered	54331	47660.8	Filtered	40726.9	35633.2	46701.3	34193.8	Filtered	54317.3	Filtered	32107.9	54716.3	55434.3	14947.5	46612.7	9195.85	67599.6	6005.44	36499.6	62781.5	Filtered	51677.2	59518.8	57173.3	29578.8	13036.1	38182.4	8015.67	39860.3
P50135	Histamine N-methyltransferase	42642.9	48771.4	30293.1	26250.4	38513.1	53684	25872.2	63175.6	22600.1	40670.7	38557.4	44430.4	55081.5	62895.6	39355.7	16087.3	44074.5	17944.2	69601.4	31788.7	22296.9	25397.5	53619.1	35621.2	42887.2	23151.5	45772.1	30165.5	47873	39278.4
O14746	Telomerase reverse transcriptase	65368.8	44186.1	62921.2	50775.6	39452	46079.7	14375.1	37875	15033.8	56336.3	67062.2	54124.9	34034.5	35047.5	51333.2	8134.08	45010.5	32847.2	74449.3	42389.5	26532.3	Filtered	38859.4	28962.7	20998.5	Filtered	41066.3	4053.2	18987.6	39122.1
A6NF51	3'(2'),5'-bisphosphate nucleotidase 1;3'(2'),5'-bisphosphate nucleotidase 1	34709.8	Filtered	26011.7	28861.8	37050.4	26783	31278.8	34919.8	38975.1	31945.1	40348.3	31652.3	42968.7	65668.9	48731	Filtered	63172.2	27283.4	38017.6	39717.5	25082.6	30846.5	60834	37630.6	63145.6	29101.4	40578.6	28481.7	46513.3	38900.4
Q8IZV5	Retinol dehydrogenase 10	Filtered	44597.6	Filtered	39966.8	48234	46879.5	62867.2	42202.8	Filtered	31135.7	28695.1	44737.9	Filtered	29233.5	31702.7	50846.2	28703.3	36415.8	32104.7	33936.4	40695.1	46174	34789.5	35090.6	28414.1	Filtered	26703.8	47393.4	33676.4	38549.8
A0A087WYV6	Tetraspanin-6	Filtered	25194.3	Filtered	Filtered	22212.3	24079.1	37724.5	32522.3	44360.7	14209.1	15330.2	33190.3	44355.1	39016.7	9999.75	24388.8	41406.9	33566.2	Filtered	25997	30435.1	54057.2	43974	56755.4	79422.2	68146.5	Filtered	79406	43915.4	38486
A6NFX8	ADP-sugar pyrophosphatase	57717.5	26685.4	40235	37852	40096.4	37553.6	27816.3	43156.4	41549.9	49125.1	53776	34479.8	56725	57397.3	42008.2	23722.2	48260.2	24652.4	53815.8	38372.5	27305.8	31143	38261.1	22917.8	37775.5	16050	33889.8	17011.4	40270.3	37918
O95817	BAG family molecular chaperone regulator 3	65730	NaN	38290.8	50465	41203.7	38185.8	51158.7	21376.6	26109.6	8139.53	23844.4	53157.2	13375.3	12808	18328.7	5513.86	19773.4	Filtered	27442.1	49882.2	35554.8	68547	NaN	79332.2	16260.9	Filtered	22627.1	128039	26135.4	37651.3
O95136	Sphingosine 1-phosphate receptor 2	Filtered	40993.2	42444.3	29093.2	37736.7	31303.4	Filtered	39571	49985.7	43355.1	26965.8	35205.6	36051.4	29370.7	Filtered	66393.1	28520.3	32281.7	Filtered	36266.3	40668	64677.9	26394.6	30650.4	36173.2	Filtered	29015.9	38689.6	31746.9	37648.1
Q13505	Metaxin-1	31185.6	50067.5	23419.5	25539.5	24056.9	26817.3	29022.4	19348.3	55313.4	63578.9	NaN	14559.9	28577	25252.8	28233.1	47794.6	34840.2	42677.9	40475.3	25262.8	50601	62738.6	24335.7	51234.9	34302	80541.2	NaN	32624.2	NaN	37400
P12931	Proto-oncogene tyrosine-protein kinase Src	47182.5	30114.4	40303.1	45219.2	41060.6	42409.5	51333.2	Filtered	40334	59052.8	37261.6	46410.7	39272.9	32380.2	Filtered	22642.5	30733	31268.9	43134.4	20039.3	36455.6	36486.1	30837.2	29221.7	37613	30755	36289.7	25171.3	37094	37039.9
P62330	ADP-ribosylation factor 6	Filtered	24006.3	34209	33693.3	32415.7	34932.7	40075.2	52326.3	Filtered	Filtered	34291	42783.8	43881.5	43496.3	37743.8	27724.8	43751.3	33053.2	Filtered	34030.4	28452.5	38751	40657.3	35772	Filtered	35604.5	34603.6	Filtered	31845.5	36439.2
Q13123	Protein Red	Filtered	34587.8	14145.4	29483.5	38123.4	37081.1	33332.8	32822.9	28793.8	32633	Filtered	31517.3	47993.4	33045.3	35551.7	42902.9	36163.6	41242.8	26910.1	31157.6	36371.8	Filtered	31802.5	53202.6	54162.8	Filtered	33868.7	Filtered	56412.7	36387.9
Q9H3H3	UPF0696 protein C11orf68	40530.2	35445.8	19807.2	13809.5	34312.3	39567.5	35745.9	66012.8	50656.9	Filtered	31060.2	32350.4	60107.8	60787.3	17699.9	24401.5	39245.7	Filtered	45972.8	25533.7	16725	33097.4	40315	29271.5	55438.3	34532.5	29910.1	15003.4	49424.9	36176.5
P61081	NEDD8-conjugating enzyme Ubc12	36189.6	27857.8	36812.3	31417.7	31206.3	21251.5	Filtered	42640.5	34565.2	32359	38879.3	25417.6	44272.7	58158.8	34451.6	Filtered	43010.9	29966.6	35172.1	27511	27808	32272.4	50974	26398.9	54306.4	31738.3	35128.9	Filtered	49033.5	36107.7
P0DN79	Cystathionine beta-synthase-like protein;Cystathionine beta-synthase	28429	29914.5	44894.1	27538.3	30395.7	28389.5	Filtered	37795	39457.9	36613.2	54666.9	30502.9	41190.8	43413.7	48819.4	30364.6	29890.4	26170.9	54740.5	Filtered	31176.6	30085.2	48349.5	34521.5	34515.5	Filtered	33979.4	Filtered	23225.3	35961.6
Q9HCE1	Putative helicase MOV-10	NaN	NaN	12053.7	34898.7	32273.7	57377.7	69147.7	40271.2	12168.5	13831	13742.6	108931	33391.4	11834.9	13915.5	48736.5	31008.2	38893.3	54004	49740.4	27337.8	29199.1	29190.7	45665	28949.1	NaN	22527.5	60484.2	15040.8	35946.7
P49458	Signal recognition particle 9 kDa protein	22712.8	Filtered	Filtered	31670.9	26051.9	35353.8	33451.6	43092.6	36217.8	29666.8	30151.5	29307.6	Filtered	47978.2	28720.4	32715	26916.9	30620.3	28442.4	33069.4	Filtered	Filtered	43401.2	42277	45592.8	57801.4	30752.7	35158.7	40531.6	35069
Q9NXG2	THUMP domain-containing protein 1	10378.7	39071.3	Filtered	30065	23810.4	39810.3	27589	40810.8	38836.9	40484.2	19951.1	13771.8	49469.3	52286.3	36493.6	18893.1	41690.5	48605.4	28275.6	27849.8	34421.6	36679.2	50403.1	47721.6	52818.1	34245.8	36848.5	19902	34719.8	34853.7
M0QZL6	Cytokine receptor-like factor 1 (Fragment);Cytokine receptor-like factor 1	56571.8	52289.1	55954.8	31399.1	35192.3	44494	79726	28704.2	32042.5	37266.9	Filtered	42548	Filtered	14320.2	14822.4	39808	Filtered	Filtered	12502.1	44538.5	33451.2	25250	13038.2	13620.7	14847.2	22708.5	50893.8	25994.6	46423.7	34736.3
D6RIY6	Exosome complex component RRP45	Filtered	42560.3	NaN	33912.7	22829.4	27884.2	NaN	30663.1	39388	54472.4	34926.4	NaN	35487.4	34941.6	38016.5	33864.5	26931	51701	34945.9	14868.7	47506.7	25484.6	39652.4	49885	36383.8	12380.8	28540.5	23762.9	Filtered	34207.9
P50453	Serpin B9	33357	Filtered	22067.8	17018.1	35753.6	22026.8	27303.4	30541.9	210229	37188.1	54624.3	29958.3	28755.5	38395.5	26908.7	Filtered	31018.8	25763	19011.1	27669.1	28527.8	16962.5	15001.1	10523.6	9151.42	20091.9	34390.6	45234.8	24365.5	34142.2
Q06828	Fibromodulin	43772.6	33145.3	31449.6	41437.3	43584.2	33880.1	5121.66	28287	29621.1	Filtered	32245.7	58203.7	24303.9	26619.8	54604.5	Filtered	47499	27148.2	30524.7	50861.4	24493.9	36690.8	24536.8	25939.7	19657	Filtered	36199.8	38648.9	38304	34106.9
Q96E11	Ribosome-recycling factor, mitochondrial	Filtered	13649.8	Filtered	14196.8	Filtered	13007.6	8685.43	36455.9	16548.3	407878	Filtered	Filtered	24726.1	41085.9	17176.8	6789.92	10795.5	15786.3	22141.6	5045.87	18232.3	14161.5	28919.7	20948.8	36391.2	10179.7	12647.7	12158.7	9880.47	34062.1
Q8N6G6	ADAMTS-like protein 1	Filtered	21044.6	23344.6	29201.9	29708.5	20849.7	27150.8	13357.7	33583.9	22278	21350.6	Filtered	Filtered	15395.4	48266.8	39029.8	45401.5	71119.1	16598.6	25764.9	33002	44882	46502.2	53555.9	71015.9	33019.7	22226.9	58209	17108.1	33960.3
Q92688	Acidic leucine-rich nuclear phosphoprotein 32 family member B	25134.1	33901.1	Filtered	19107.7	22361.4	27661.9	25797.5	83689.8	Filtered	31022.9	41005	26949.1	78781.6	78698.9	38518.6	Filtered	27040.6	28654	36923.5	28301	25374.8	Filtered	17838.4	32103.5	16849.2	Filtered	21804.5	9226.91	36514.8	33885.9
O14558	Heat shock protein beta-6	107996	10825.6	14273.6	Filtered	23919.6	16740.8	47577.7	33906.1	46993	16186.8	47359.1	42485.6	29348.5	57199.2	34507.5	Filtered	32421.2	2990.18	40145.6	15311.9	Filtered	Filtered	15085.4	7214.28	43781.7	Filtered	28502.1	Filtered	64279.8	33871.8
O43395	U4/U6 small nuclear ribonucleoprotein Prp3	Filtered	45493.3	32741.2	27311.1	25418.9	17262.9	17946.6	22358.1	35330.7	47495.9	47208.8	17486.8	21733.1	23852.9	40895.4	37122.7	36606.6	31668.1	63646.6	22504.4	46794.2	46497.6	53442.6	30032.8	45987.4	18959.2	24052	38686.4	25911.8	33730.3
O94804	Serine/threonine-protein kinase 10	Filtered	Filtered	32215	50257.4	40978	34028.5	24781.6	28587.6	37119.3	33486.5	44774.3	32007.9	35419.6	31063.3	49839.4	11088.7	36753.8	35549.1	51074.7	58671.5	26898.7	12591.7	37630.5	29747.7	47334.1	1411.56	34379.1	10874.2	42020.1	33725.3
O75326	Semaphorin-7A	55130	58373.1	39062.3	76128.6	30503.9	38039.4	37104.6	15004.6	16037.2	33243.9	13369.9	44309.1	14420.9	12592.8	Filtered	31659.1	32615.3	49164.9	11600.9	62956.1	23049.6	Filtered	15447.5	16830.3	17944.4	43525.8	40648.7	17714.8	37109.9	32725.5
C9JKL2	STARD3 N-terminal-like protein;STARD3 N-terminal-like protein (Fragment);STARD3 N-terminal-like protein	25157	38271.4	Filtered	18382.9	Filtered	23677.4	37906.5	31310.4	35343.5	30548.9	Filtered	26827.7	26646.1	30781.7	32245.9	39430.1	39501	39248.3	29875.4	24875.7	41492.3	27067.4	35766.9	46647.4	50143	33705.9	23941.1	33269.9	26900.9	32652.5
Q0VDF9	Heat shock 70 kDa protein 14	27425.9	37063.9	41482.6	26604.8	26464.3	29881.3	16750.4	27674.3	47537.6	Filtered	57695.3	24340.9	30044	40262.6	35915.4	25981.7	32593.6	37405.6	41407.7	27385.4	Filtered	26673.5	38588.3	20291.8	43049.8	29373.2	30214.7	19439.1	33974.8	32426.8
O43865	S-adenosylhomocysteine hydrolase-like protein 1	51994.5	33836.8	47256.9	41145.2	26941.6	31378.5	19229.5	18960	Filtered	39119.3	31374.7	22934.7	30041.1	52073.1	24835.2	NaN	25201.8	17127.2	38350.7	33718.3	21969.9	Filtered	37565.1	25366.1	27866.8	NaN	39801.8	NaN	39426.6	32396.5
Q14249	Endonuclease G, mitochondrial	Filtered	33429.8	Filtered	Filtered	33849.6	33059.5	14660	38101	46105.9	Filtered	5111.85	7734.19	43799.4	47892.3	7458.29	32218.8	55899.9	6266.28	Filtered	37058.2	5261.51	35138.1	60870.8	34276.5	47731.5	54309.4	7016.69	34638.7	48288.9	32090.7
Q9P258	Protein RCC2	Filtered	39716	24253.6	36630.8	26099.1	36015.5	14241.7	43024.9	Filtered	50250.3	33052.9	19185.5	45197.4	43938.5	31488.2	27061.3	29889.4	30142	39657.7	27633.2	43638.8	11436.1	42893.1	26155.6	Filtered	Filtered	35985.9	7920.57	33358.8	31954.7
A0A0A0MTN0	Cullin-2	32946.4	NaN	40220	36625.8	34842.6	26451.7	NaN	22561.5	NaN	48788.3	NaN	NaN	36690.8	33889	38951.1	34357.2	40479.1	33360.7	47417.5	24699	30915	33405.2	32861.2	22437	24049.2	15349.9	24293.1	27755.9	18306.7	31735.6
E9PFR3	Serine/threonine-protein phosphatase 2A 56 kDa regulatory subunit;Serine/threonine-protein phosphatase 2A 56 kDa regulatory subunit delta isoform	Filtered	32502.9	18176.4	34159.4	42625.7	18114.2	34638.4	15453.3	Filtered	19300.1	35642.2	25803.1	36392.6	20601	28361.1	26264.2	37838.9	43098.8	44759.6	35209	28515.8	21219.2	39093.1	20311.1	64072.9	25027.2	43604	14221.4	49196.5	31637.1
O95810	Caveolae-associated protein 2	30593	37000.7	14710.3	20759.8	40718.9	66206.7	39752	23296.6	Filtered	18525.3	9112.47	44266	47706.2	45586.8	9787.84	26702.6	11120.9	7354.74	6501.69	117305	28483	27182.4	8881.98	17168	8697.23	Filtered	36461.1	5837.98	103111	31586.3
D3YTB1	60S ribosomal protein L32 (Fragment);60S ribosomal protein L32;60S ribosomal protein L32	Filtered	Filtered	Filtered	28270.8	28582.9	25752.6	13974.4	43300.2	22203	28727.9	28278.5	Filtered	36422.4	41440.9	51903.9	26135.1	37867	38394.6	29060	30620.7	24874.1	Filtered	41634.8	32312.1	40813.6	11290	35845.9	25158	33202.1	31502.7
B5ME97	Septin 10, isoform CRA_c;Septin-10;Septin-10;Septin-10	56197.5	20363.6	46154.5	39657.7	36973.6	47343.9	30867.5	27702.2	18680.4	26571.5	25358	33239.5	29896.3	32623.2	20270.4	18183.8	30077.6	17996.6	35081.1	40997.5	40043.2	45767.8	33666	31743.8	17990.4	16056.9	37130.4	20612.1	32944.8	31385.9
P62877	E3 ubiquitin-protein ligase RBX1	Filtered	Filtered	Filtered	23562	29199.1	27832.5	27815.4	21399.9	23077.4	8665.73	27706.4	26924.7	40118.7	40455.2	37487.5	Filtered	35357.6	29997	55564.4	29246.4	13515.3	Filtered	42830.4	24854.4	51465.2	33235.1	37796.7	32053.2	29904.8	31252.7
P40763	Signal transducer and activator of transcription 3	55873.4	46601.1	44426.2	28806.3	26682.2	25082.3	31039.2	25148	42040.8	43643.4	51635.9	25861.9	31831.3	23521.3	NaN	24107.6	29468.6	35239	28516.2	25685.1	44132.6	NaN	16139.8	28261.2	31074.9	14732.7	22219	21083.4	19036.8	31181.1
Q9NTX5	Ethylmalonyl-CoA decarboxylase	53176.7	Filtered	25392	30556.3	25282.7	15423.8	15130.8	30159.9	28729.8	Filtered	Filtered	27265.6	41672.5	29472.9	NaN	23179.4	38140.2	27937.7	26816.2	37531.5	23323	25508.1	21957.3	29941.9	54741.7	35294.9	Filtered	33083.7	48253.9	31165.5
Q4J6C6	Prolyl endopeptidase-like	Filtered	Filtered	33376.9	52613.8	26743.9	21383.8	21337	16327.5	48488.8	54620.5	71772.7	Filtered	22477.4	21129.2	43986.3	21927.6	28658.6	21259.6	Filtered	20346.8	21790.2	31025.3	32812.4	34324.1	19529.5	43529.7	18133.2	32340.2	17588.7	31100.9
P68036	Ubiquitin-conjugating enzyme E2 L3	42674.9	15235.3	21907.1	18390.3	34627.6	27991.4	24393.8	47825.8	30791.7	25406	22435.5	28715.5	56761.5	40208.7	Filtered	Filtered	27324.1	16532	46807.9	27512	Filtered	Filtered	35934.2	27452.2	36971.3	Filtered	24312.4	Filtered	33422.5	31027.6
O94955	Rho-related BTB domain-containing protein 3	30314.4	40430	28228.5	23426.4	20570.1	26743.1	29609.6	27626.6	54728.9	25266.1	37252.6	20071.6	33400	35413.1	39308.7	63703.8	24717	21383.3	21201.9	20431.2	24710.8	NaN	28049.7	28431.2	34592.1	49343.3	20394.3	NaN	19515.5	30698.7
Q96EM0	Trans-3-hydroxy-L-proline dehydratase	48736.1	27511.9	32238.3	30171.7	21864.1	Filtered	12285.7	16538.4	20916.2	26605.2	35010.1	25698.3	27076.5	30018.1	25449.7	Filtered	46267.2	23719.5	68780.9	21168.5	32747.5	37355.7	29414.1	35255.3	31536.8	Filtered	28433.5	Filtered	30092.2	30595.7
Q68CQ7	Glycosyltransferase 8 domain-containing protein 1	21860.4	41518.7	21622.2	27775.3	27963.5	27967.9	43660.4	28143	33093.9	25759.3	15862.9	17810.8	22389	32924.9	28859	30584.8	26522.1	34070.8	36829.3	28431.4	30239.9	NaN	31424.3	37406.7	35071.6	32773.8	31507.1	34263.3	36828.8	30113
Q9NR99	Matrix-remodeling-associated protein 5	8932.87	10081.2	7236.49	29759.6	33285.7	51471.4	6598.31	22816.4	15455.2	20930.2	15458.9	14937.3	18310.4	40788.8	11798.3	23393.9	37247	45399.4	17549.6	7386.14	32310.9	63820	31181	12302.3	151529	Filtered	55238.6	22988.1	34655.4	30102.2
P23258	Tubulin gamma-1 chain	31997.8	21638	29419.2	28284.7	24156.3	31921.6	28446.4	33584.8	29795.7	36330.3	33213.9	23251.2	45822.7	42142.4	31748.7	16086.7	30944.1	28288.6	40759.2	27724.5	24277	18688.4	33170.2	31742.7	33468.2	25374.6	31951.8	18932.4	35595	29957.1
Q01970	1-phosphatidylinositol 4,5-bisphosphate phosphodiesterase beta-3	Filtered	10163.1	36688.6	40464.4	37712.7	40375.4	Filtered	33841	32263.7	22968.4	22944.7	33618.2	34881.9	25765.4	36420.5	31047.2	42054.6	41927.9	36784.3	36460.9	Filtered	10715.6	32827.9	22415.6	24848.6	7582.94	32551.2	22413.8	25293.5	29808.9
O60216	Double-strand-break repair protein rad21 homolog	38585.8	33896.7	37258.4	26756.6	24459.1	39813.8	35218.4	19673.6	22494.9	24812.3	Filtered	36832.1	32733.4	21533.4	23638.1	34032	Filtered	19692.6	34527.3	30072.9	33509.9	38033.5	18059.4	30920.8	19633.5	29682.4	24362.3	42783.2	28994.4	29704.1
P53990	IST1 homolog	53967.4	21888	NaN	38029.3	37710.9	34551.1	31836.1	20615.2	27750.6	24567.6	NaN	32371.9	22901.9	22896.5	Filtered	NaN	39782.6	NaN	45110.6	20301.4	NaN	30477.8	18194.6	36972.5	17783.3	28497	24630.9	23030.7	27621.5	29630
Q53EL6	Programmed cell death protein 4	10771.5	11561.1	22356.6	25184.5	39078.4	44802.4	22932.8	31409.7	53808.8	24101.5	18680.1	27114.7	43137.2	36129.7	24907.5	20141.7	20933	25866.2	34826.1	42318.5	19219.2	12973.1	40704.3	27332	40304.3	24641.7	23418.1	26914.9	63144	29610.8
I3L0T6	rRNA methyltransferase 3, mitochondrial;rRNA methyltransferase 3, mitochondrial	Filtered	36598.7	Filtered	24079.8	13985.8	14340.1	25494.6	21060.3	31142.7	Filtered	17694.5	19930.7	23767.2	28847.3	26651.3	40840.4	25070.6	35164.9	32708.1	15672.8	30630.9	64332.7	Filtered	39576.4	36926.5	62527.8	Filtered	28683.4	12686.1	29517.2
Q15397	Pumilio homolog 3	Filtered	Filtered	Filtered	29652.7	20127.4	8722.62	Filtered	23555.4	29417.5	38311.5	26820.1	Filtered	26535.3	26149.3	36617	44139.2	22910.4	40653.8	20179.4	18490.4	39169.6	42341.9	29364.4	42459	46932	21190.9	19269.4	32872.9	20191.8	29419.8
P43235	Cathepsin K	Filtered	Filtered	16516.6	8829.18	17076.4	53787.5	Filtered	25625.4	22250.7	53351.4	26911.8	41007.3	53443.8	36736.9	35104	Filtered	25211.9	26314.8	7820.15	18664.4	7608.99	Filtered	15310.8	20587.3	34281.5	Filtered	43616.7	14158.3	67687.9	29213.2
Q9H089	Large subunit GTPase 1 homolog	Filtered	35519.7	15621.4	24249.8	21451.9	23790.2	13729.5	27969.1	22037.4	36458.8	26489.3	16828.3	37060.2	32177.4	42287.8	26743.4	25692.9	47970.1	38549.9	21785.6	45292.2	15589.4	34777.4	43936.4	37028.1	Filtered	25398.8	19900.3	19383.3	28804.4
A0A0U1RQE4	SH3 domain-containing protein 19	7228.73	24953.9	44713.7	28970.6	43854.8	52129.3	30735.1	28243.4	20707.3	28061.7	21463.1	42004.1	25324.7	29921.3	28199.4	24090.8	Filtered	Filtered	26185.4	39867.6	37749.5	Filtered	21032.7	23104.1	24896.2	Filtered	30261.3	3574.98	32579.8	28794.1
Q9UNE7	E3 ubiquitin-protein ligase CHIP	16580.8	28312.8	21084.3	16782.3	17901.9	16702.4	27812.5	26104.5	37576.2	26946	33107.4	17898.6	43365.4	33933.5	36556.1	29946.9	44948.4	26128.2	34535.9	25086	21485.3	25756.1	33016.6	31401.6	49127	30811.9	26095.6	27791	27405.4	28765.5
Q96AQ6	Pre-B-cell leukemia transcription factor-interacting protein 1	Filtered	22614.2	24204.2	18018.8	36307.1	32515.5	28024.1	38474.7	16312.4	28414.2	24681.3	26119.8	7092.95	40654.9	48290.5	12396.9	36328.8	25609	28551.4	32971.7	26887.7	Filtered	21405.8	20947.5	23121.1	Filtered	27151	5673.76	91345	28619.8
Q9H0X9	Oxysterol-binding protein-related protein 5	27543.2	45646.9	35018.6	40913.9	31265.3	22600.2	11202.6	20572	17696.3	42652	40625.6	27131.1	Filtered	23590.4	32553.7	15218.1	23340.7	30082.4	36053.5	32168.1	32732.8	Filtered	25046	33425.6	19742.4	27413.1	26307.4	20701.2	28779.7	28519.4
I3L4J1	Uncharacterized protein (Fragment);Vacuolar protein sorting-associated protein 4A	52819.6	23163.3	17643.8	36950.6	33741	24122.2	20823.5	32576.6	28815.9	26278	27735	21168.3	24791.8	31906.9	28952.4	16211.1	26002.3	32878.9	33173.7	22526.6	15537.5	Filtered	41456.6	20677.9	33248.7	14810.1	44384.1	Filtered	37434.5	28512.3
O60551	Glycylpeptide N-tetradecanoyltransferase 2;Glycylpeptide N-tetradecanoyltransferase	19211.3	Filtered	15910.1	35271.9	21971.3	31796.7	46872.2	24780.6	15733.2	20983.5	22944.7	31911	27164.7	26439.1	23374.6	Filtered	21673.3	46100.5	26348.2	31798.3	39147.2	Filtered	18499.6	34968.9	49609	Filtered	23099.2	Filtered	28217.8	28492.8
Q9BXX0	EMILIN-2	34584.5	14245.7	25312.5	7140.21	19657.5	57048.6	28940.5	15810	35165.6	21680.4	Filtered	22350.6	28771	18696.7	18934.8	67906.4	7157.38	Filtered	6515.65	7582.99	15110.5	104830	Filtered	20022	26201.1	Filtered	Filtered	70513.3	6982.01	28381.7
Q7LGA3	Heparan sulfate 2-O-sulfotransferase 1	Filtered	35437.8	21536.3	33435.2	21079.5	23393.7	26217.3	28192.4	21701.7	28902.2	27217	27794.9	34425.3	35036.7	Filtered	24896.8	27659.6	34609.4	40520.3	19627	29947.9	36162.6	27117.9	33094.4	25264.6	21417.2	25000.6	40287.1	15913.2	28366.2
P00167	Cytochrome b5	Filtered	11482.9	Filtered	21009.4	26861.3	31349.2	37061.1	48875.3	23909.2	29298.7	32728.5	7195.65	54679.1	38429	23427.9	18140.5	34135.2	9608.37	29637.1	13167.3	23989.8	19317.6	24274.5	39642.6	40326.6	21336.4	25403.6	40801.7	28880.5	27961.8
P78357	Contactin-associated protein 1	42513.6	39073.1	38766.3	30649.8	28468.6	29761.8	39588.7	20070.4	32313.5	28688.4	21012.3	31795.4	6135.73	NaN	42203.1	32027.3	31801.6	42168	27601.5	6484.92	36626.1	Filtered	29106.7	17124.2	33008.7	11683.9	24922.8	18131.1	11116.1	27883.1
P00492	Hypoxanthine-guanine phosphoribosyltransferase	30197.3	8721.52	16110.2	24830	20252.1	33385.7	14589.2	46249.6	Filtered	22184	27806.3	26119.1	49422.6	58631.8	21696.1	Filtered	41586.4	14855.6	56916.2	17148.7	3914.39	3555.8	47954.8	29612.8	36081.9	Filtered	27983	7164.62	34391.4	27744.7
P52630	Signal transducer and activator of transcription 2	34088.4	19043.5	27456.4	35993	38150.9	41516.3	17025.5	14700.9	24603.1	23152.4	30228.6	35334.4	22421.5	21720.4	32067.9	NaN	29337.4	29194.4	33971.2	51129.9	21731.7	Filtered	32476.5	12788	21637.1	10765.6	22884.1	NaN	37202.5	27716.2
P60842	Eukaryotic initiation factor 4A-I	28074.2	22134.4	18377.9	24757.2	29667.4	36328.4	35107.4	47093.6	17597.2	35128.9	31366.2	32578.7	46724.1	30581	23377.3	21584.3	30950	29149.5	38390.5	31335.1	17561	5266.1	28607.8	21738.6	29627.6	17104.5	27380.8	16765.3	21752.2	27452
E9PRN7	3 beta-hydroxysteroid dehydrogenase/Delta 5-->4-isomerase type 1 (Fragment);3 beta-hydroxysteroid dehydrogenase/Delta 5-->4-isomerase type 1	28843.9	23005.9	22581.4	14626.4	17818.2	25615.3	8911.25	49795.7	Filtered	23480.4	20246.5	28794.1	69003.5	24684.4	32061.4	5417.9	60924.8	6752.03	59508.2	26919	17489.2	9941.43	32680.4	31550.3	32509	Filtered	26438.4	11948.8	24949.8	27277.7
Q8TDD1	ATP-dependent RNA helicase DDX54	Filtered	24848.7	17606.9	28906.4	19130.2	17893.1	7215.92	20038.6	32999.9	41852.9	26027.6	Filtered	25453.1	23466.6	43994.3	41874.1	24587.3	39329.2	18367.3	17964	39668.7	27462.1	34169.4	38027.3	31625.2	11338.5	18284.7	34911.5	22807	27031.5
P41226	Ubiquitin-like modifier-activating enzyme 7	36499.9	18347.1	36480.6	31334.2	34501.5	41254	13172.5	19613.9	15428	29529.9	33384.9	35093.5	24383.3	24481.3	28937.3	13596.4	31263.2	16490.7	50399.5	28524.5	26451.3	16351.2	33767.5	22383.7	15389	Filtered	39080.2	9391.35	30989.2	27018.6
D6REB4	Polyadenylate-binding protein-interacting protein 1	32716.3	NaN	13349.4	19069.5	24926.4	20757.2	20445.2	21176.5	38239.9	21762.3	60138	17704.7	33552.7	38037.9	38612.4	NaN	23401.2	16362.8	24375.8	26884.1	NaN	26178	30301.8	23809.7	34152.2	21148.7	20497.6	17512.5	33736.9	26878.8
P08582	Melanotransferrin	33805.9	43240.9	27675.4	15156.3	16512.7	36815.4	32081	13514.8	26485.5	36931.1	45285.2	62540.1	16184.1	16769.7	Filtered	39804.4	9275.96	14781.5	Filtered	20964.5	15281.9	48442.2	Filtered	8406.13	Filtered	Filtered	16157.8	25071.5	18144.5	26638.7
O75976	Carboxypeptidase D	32753.5	34405.8	22988.4	17946.1	26339.1	19547.5	14766.8	20080.7	27347.5	21180.9	39835.3	21899	12754.1	Filtered	48779	29302.3	33047.5	39944.6	33888.9	13123.7	16740.3	Filtered	26079.5	25736.8	26676.2	32383.3	19241.5	36135.7	23995.4	26552.6
O43818	U3 small nucleolar RNA-interacting protein 2	Filtered	40811.6	32205.4	26882.2	21574.6	27089	24892.8	25154.1	23886.4	38630.7	17320.3	18377.6	25408.7	25173.8	29554.6	20540.1	19288.2	37722.4	25763.3	19077.4	39606.2	24629.7	27676.8	43847.9	38321.8	16125.2	20989.4	14463.7	16671.3	26488.8
A0A0A0MTJ5	Inactive tyrosine-protein kinase transmembrane receptor ROR1	42579.6	34248.5	29205.7	24526.7	23084.2	26375.9	33743	30839.9	14618.5	16483.4	23404.7	31209.9	18084	32485.3	15378.3	28548.9	35260.5	17736.7	NaN	33130.7	29545.7	25504.7	8800.33	30689.4	11432.6	NaN	31667.8	15671.1	46163.7	26311.8
Q7KZ85	Transcription elongation factor SPT6	39278.2	35416	24088.7	28026	20050	23090.9	21983.7	18859.9	4845.38	31128.6	16911.9	27780.2	19683.1	21638.6	40351.2	20646.4	23193.4	38822.2	35987.5	20686.7	41630.8	16182.2	31721.7	29002.1	23214.7	Filtered	28089.6	21832.1	23709.6	25994.7
M0R1T5	Charged multivesicular body protein 2a (Fragment);Charged multivesicular body protein 2a	Filtered	49313.2	30587.5	19503.3	19497.8	19555.6	14602	20401.6	40418.9	39136.5	41490.3	16373.4	20665.7	24045.5	19692.5	Filtered	22950.9	31531	19366.6	16600.1	28968	Filtered	29571.7	16289.8	28225	28882.6	20330.7	15116	41233.6	25936.5
Q13976	cGMP-dependent protein kinase 1	49710.6	22778.6	45851.1	29796.4	41495.4	48777.2	16695	24151.5	17724.8	21436.3	36435.9	31571.1	17098.8	23687.6	15965.9	13889	22080.5	16418.1	35520.8	43369	17314.8	18126	9206.73	22993.5	Filtered	9292.06	35361.6	15956.7	20040.5	25812.3
Q96BW5	Phosphotriesterase-related protein	22593.1	12725.1	14732.5	10124.5	46488.5	14556.4	6872.12	52949.2	31828.2	21669.5	22387	18378.9	34375.7	26606.6	22962.8	17806	37166.2	26960.4	36273.7	10293.6	21504	28589	23957.4	20410.8	41171.8	31784.4	19795.9	43771.8	20878.3	25503.9
Q96K49	Transmembrane protein 87B	13312.8	24954.8	10915.7	NaN	13554.7	17098.6	35312.4	16282.5	NaN	28033	NaN	22838.4	14869.1	21369.5	32931.8	51742.7	NaN	26524.5	Filtered	24432	35563.8	NaN	18959.6	28026.5	30348	35453.2	21644.6	37575.9	20473.5	25313.8
Q9BRZ2	E3 ubiquitin-protein ligase TRIM56	Filtered	Filtered	51784.3	6307.97	52735.3	6806.72	2345.47	7050.21	Filtered	5121.57	Filtered	40062.1	9070.7	6660.34	203817	8667.91	5747.74	33137.9	9881.2	9257.82	43832.3	10281.1	12853.8	10966.7	7611.15	7160.84	41486.1	30772	8219.43	25265.5
Q92769	Histone deacetylase 2	21528.4	25424.7	16841.2	24836.4	14137.9	24937.9	33050.1	24165.6	19327.5	20595.3	18066.8	22763.2	30742.8	25087.6	33239.4	17215.1	22693.4	47901.3	36516.5	21520.7	37632.6	10846.1	32972.8	39897	21089	8489.63	37473.4	15513.6	22561.4	25071.3
A0A0B4J2E5	Uncharacterized protein;Periodic tryptophan protein 2 homolog	16519.9	37637.4	21704.9	25234	18149.1	23254.3	21093.8	17456.7	34247.7	35810.2	13358.8	23865	22035.9	19861.5	31085.5	34789.2	20509.1	39522.5	19398.2	17224	43366.7	18841	21785.3	36718.5	30945.6	17442.3	17670.1	30340.2	16052.4	25031.7
Q08752	Peptidyl-prolyl cis-trans isomerase D	Filtered	44399.9	39046.6	19986.2	Filtered	20515.9	13217.4	30125.3	53108.6	Filtered	Filtered	10217	17723.6	34308.2	19517.3	19865.4	25327.3	30276.8	26300.8	10272.6	Filtered	Filtered	23605.3	18495.1	15838	18811.7	28032	35556.6	20288.3	24992.9
F8WBF9	Protein NDRG3;NDRG family member 3, isoform CRA_c;Protein NDRG3	21545.9	Filtered	Filtered	19193.2	20649.4	14338.1	18935.1	15542.2	22139	Filtered	Filtered	Filtered	42648	21622.2	14006.8	Filtered	40043.3	19513.5	37117.3	18637.5	14436.7	8619.08	32768	22203.9	34826.6	15185.7	92711.4	8249.88	18859.6	24947.5
Q13630	GDP-L-fucose synthase	27404.1	Filtered	22250.8	17727.3	39490.4	20794.5	21999.1	33568.6	22289.6	9149.53	24068.1	20096.9	32724	36251.6	Filtered	NaN	32282.7	11126.9	17376.1	34005.5	10266.6	14610.3	37668.9	14802.1	32312.3	NaN	23846.7	Filtered	38885.4	24791.6
O75368	SH3 domain-binding glutamic acid-rich-like protein	39660.4	Filtered	21810.4	15253	30475.6	21111.5	12035.5	33331.4	Filtered	21155.6	23922.4	19921.9	40362.8	40140.9	27521	Filtered	21309	Filtered	32991.6	26646	6025.57	Filtered	33180.5	18952.7	27228.4	7470.08	24973.1	6456.51	38439.6	24599
O95429	BAG family molecular chaperone regulator 4	37899.7	Filtered	17592.6	21355.6	30417.6	30972.4	18908.5	22377.5	34027.4	24604.6	42552.7	34825.2	25942.8	23039.4	38528.6	Filtered	21969.9	20815.8	30508.2	13644.1	Filtered	Filtered	23389.7	15725.8	17441.6	15997	13137.5	Filtered	13014.9	24528.7
G3V5V3	Nuclear export mediator factor NEMF (Fragment);Nuclear export mediator factor NEMF	Filtered	16793.7	18971.5	25730.9	18623	20295.4	NaN	22730.1	17761.5	27080.2	30814.7	12752.2	21411.8	26158.5	36707.8	16914.7	24865.6	31440	41888.8	27672.2	25068.9	13142.1	41557	24136	29028	Filtered	23902.7	10407.7	18534	24015
P32456	Guanylate-binding protein 2	30269.4	17933	21224	19063.8	19056.1	24488	16360.2	22271.8	12634.5	20569.5	29845.3	20758	36106.2	28547.7	20788.3	11608.7	35488.8	20916.4	42115.8	24521.9	24570.5	15346.9	34690.8	20017.9	28901.1	Filtered	31742.7	12944.2	28987	23991.7
H0UI80	Negative elongation factor C/D;Negative elongation factor C/D;Negative elongation factor C/D (Fragment)	Filtered	6974.38	Filtered	8723.63	Filtered	18919.9	20658.7	24756.2	14582.3	14944.8	12231.9	Filtered	28887.3	28838.2	26256.3	29295.1	Filtered	26441.1	25885.4	25177.6	26860.4	32984	28696.9	26172.4	27499.3	31619.6	22571.8	37793.9	22709	23728.3
O00499	Myc box-dependent-interacting protein 1	Filtered	Filtered	25826	18336.1	29985.4	30968.3	24972.1	31089.9	27511.4	26156.4	Filtered	26530.2	34617	30832.8	10806.5	10286.5	21002.3	Filtered	33090.8	22358.1	16095.5	26382.3	17160.4	14939.8	23105.9	10574.1	23159	18447.5	32024.7	23450.4
Q9H2W6	39S ribosomal protein L46, mitochondrial	NaN	26954.3	NaN	11438.5	10895.2	17297.7	22367.9	29744.6	25552.2	17549	NaN	13628.8	27912.8	25845.6	18142.4	27878.1	19857.3	24742.1	18775.8	NaN	24355.2	26903.2	26099.6	29247.8	32698.6	34036.1	18350.3	30074	24177.8	23381
Q9H4L5	Oxysterol-binding protein-related protein 3	Filtered	51784	25140.5	24130.5	17666.3	23112	17754.9	13648.3	Filtered	20858.4	23047.7	18829.7	16911.1	18866.9	27047.2	Filtered	21278.9	27569.6	20384	22161.4	26698	Filtered	21539	31114.3	24671.5	Filtered	15210.9	Filtered	24778	23226.2
A0A087WVA8	Testis-expressed protein 2;Testis-expressed protein 2 (Fragment);Testis-expressed protein 2	30081	49186.7	32603.3	34176.2	21024.4	16443.5	21715.8	14045.2	9986.9	32086.5	42143.9	27646.6	8847.66	12809.6	34603.9	12521.7	25478.7	29279.5	21622.3	26980.2	33077.1	Filtered	18457.6	23313.2	14433.1	4633.73	19815	10364.7	20018.2	23121.3
P19022	Cadherin-2	33536.8	27486.3	28118.9	28699.1	19973	Filtered	25957.1	22143.4	Filtered	21272.4	Filtered	23869.7	14334.1	23302	22680.9	14009.7	20545.3	19623.6	39044	23501.5	22755.6	16012.2	21374.9	25408.5	Filtered	20243.6	23573	9105.21	25716	22891.5
Q15172	Serine/threonine-protein phosphatase 2A 56 kDa regulatory subunit alpha isoform	26243	Filtered	Filtered	20979.3	22987.9	27711.2	18561.7	22751.9	18436.8	18321.1	Filtered	23623.6	25216.9	23597.7	21172.1	22731.4	24155.9	22481.3	32120.6	21744.4	Filtered	Filtered	24174.7	24210.3	20470.5	22133	19758.8	Filtered	22647.6	22879.6
K7EJ32	Sphingosine kinase 1 (Fragment);Sphingosine kinase 1 (Fragment);Sphingosine kinase 1	18140.7	25257.9	25257	29044.6	21295	19763.7	Filtered	35831.5	15476	31451.1	26711.8	18415.5	28970.6	37626.3	26868.8	19891.2	27711.9	21670.8	33290.8	19288.8	14328.3	15824.4	19232.2	16384.4	25040.5	8615.34	28952.1	12303.5	17692.5	22869.2
Q99613	Eukaryotic translation initiation factor 3 subunit C	19068.6	21284.6	24143	30418.8	30098.4	23945.6	17245.6	12538.8	16536.7	33865.8	31908.3	29530.5	18994.5	17447.6	NaN	23397.9	30547	28675.4	39932.6	32348.3	15585.5	7067.95	27301.5	21229.5	15701.7	NaN	19373.4	12444.6	15996	22838.1
Q8NFH5	Nucleoporin NUP35	13612.2	29951.5	Filtered	Filtered	11559.9	23360.1	31484.9	24895.8	25043.3	28095.4	Filtered	15245.5	14091.9	10018.7	9912.3	25541.6	Filtered	18991.4	Filtered	14933.3	21820.8	44883.3	10287.4	30809.5	12532.1	43524	12988.7	47631.5	21394.5	22608.7
Q14677	Clathrin interactor 1	40585.7	22286.2	26292.5	23767.9	23102.9	29944.5	32556.7	26776	11724.7	27831.1	20737	26192.5	23263.3	24850.8	21024.4	12373.6	18214.2	12339.9	25151.4	37173.8	10667.9	Filtered	15980.8	22963	10786.9	6420.7	22674.6	Filtered	32898.7	22540.1
Q9UJX5	Anaphase-promoting complex subunit 4	22290.3	22436.1	19099.3	18957.8	18534.3	20126.3	Filtered	Filtered	25222.6	25219.5	39525.7	19567.3	17243.5	18445.5	21935.3	24004.1	31812.9	28378.3	29695.5	27804.5	25278.4	Filtered	20499.9	17671.1	20805.4	13330.6	24660.5	14433.5	17381.9	22475.4
Q9P273	Teneurin-3	15570.5	34963	26173.5	31983.3	17498.1	21627.9	15759	Filtered	19794.4	30268.5	17219.5	27155.9	11494.8	11831.2	25629.9	26886.3	21565.5	31328.2	23405.8	Filtered	26196.2	Filtered	29112.1	23179	Filtered	Filtered	18495.2	15462.1	16786.4	22474.4
Q8TD16	Protein bicaudal D homolog 2	29311.7	Filtered	19908.8	17481.8	19922.7	16365.8	Filtered	12080.6	20404.2	25463.6	59118.7	11383.7	15673.4	14450.2	18612.8	Filtered	26483.4	13920.8	26271.2	12036.9	Filtered	Filtered	Filtered	15418.8	26157.2	23065.9	10519.1	48865.1	33010.9	22431.6
P50750	Cyclin-dependent kinase 9	Filtered	Filtered	Filtered	14974	13312	18705.3	18389.8	31182.1	25766.4	28448.2	Filtered	16871.3	28261.9	22212.3	22846.8	24675.1	21143.8	17141.3	21358.9	15396.2	17355.7	16562.8	21636.6	26763.1	34928.2	33047.3	23486.9	23971.5	20224	22346.5
Q12882	Dihydropyrimidine dehydrogenase [NADP(+)]	26650.3	14304.7	31616.2	24263.1	25699.1	29414.6	10105.2	13513.7	12296.2	19209.8	36348.5	26961.6	23171.7	27596.6	37429.1	6610.29	32875.2	14623.2	57841.7	19786.1	22468	Filtered	29724.1	17171.9	11265.1	3870.64	24653.8	3591.9	22609.7	22345.4
O75400	Pre-mRNA-processing factor 40 homolog A	5682.92	Filtered	Filtered	47471.4	11225.5	9807.94	Filtered	10710.9	7516.1	33548.6	26461.4	47802.9	17262.8	16659.8	Filtered	22295.8	21158.5	44280.6	17057.9	30862.5	5589.87	17335.1	32647.9	18278.1	13205	Filtered	26261.5	11397.9	41618	22339.1
P47712	Cytosolic phospholipase A2	51219.6	22946.7	33076.9	24132.7	21375.7	15318.6	25545.4	12163.9	24231.7	19691.6	16422	24491.5	11132.1	17884.7	11492	16889.4	25234.7	17850.1	23985.1	18972.6	27139.3	Filtered	20882.2	13796.2	Filtered	Filtered	20744.8	Filtered	33788.5	22016.3
P19174	1-phosphatidylinositol 4,5-bisphosphate phosphodiesterase gamma-1	39204.3	23131.2	21714.3	18223.6	16901.8	21464.6	22134	19824.4	31881.9	24670.7	37127.8	17114.6	24046.6	14438.5	24719.1	Filtered	23303	17694.5	32401.2	18137.7	19697.1	Filtered	21668.1	22602.5	16285.9	11922.6	15281.8	Filtered	15975	21983.3
P26368	Splicing factor U2AF 65 kDa subunit	NaN	29006.8	19774.7	35120.2	22667	27497.3	NaN	28646	5367.87	51101.7	19083.8	NaN	24994.9	23199.9	23331	15762.2	13599.4	20976.2	20308.6	22335.1	26507.8	10895.9	18653.6	23339.4	10161.3	NaN	12856.4	12453.4	29765.8	21896.3
Q13823	Nucleolar GTP-binding protein 2	NaN	26875.7	4859.83	29528.2	11689.1	NaN	9863.21	19339.9	4533.35	30036	2967.8	NaN	16414.5	23803.1	16373.8	45166.8	13954.5	40183.3	30981.2	NaN	32876.2	47482.4	28004.9	43926.7	7537.41	2682.8	19616.2	13440.2	NaN	21755.7
P56589	Peroxisomal biogenesis factor 3	14784.3	27196.8	Filtered	18670.6	11618.7	13645.2	25166.5	Filtered	22866.3	19831.1	Filtered	Filtered	17199.1	14133.4	17260.1	25297.7	19396.1	36609.6	Filtered	14593.1	26951.7	19172.4	14823.2	26872.5	Filtered	41754.5	17296.2	34111.3	20751.1	21739.2
Q9P2I0	Cleavage and polyadenylation specificity factor subunit 2	34632.5	27896.4	27028.2	18502.8	23568.8	18022.9	15833	15453.4	17265.1	24382.3	29666.9	17698.7	16979.7	19905.2	20653	16549.6	29231.6	27910.6	14296.7	16601.1	28480.4	19335.7	23884.5	29365.6	19388.9	Filtered	22043.6	14809.7	17069.4	21659.2
Q99615	DnaJ homolog subfamily C member 7	20223.3	23815.8	11412	17039.5	17140.2	13508.6	20177.8	29558.5	24341.4	21604.6	20460.3	25809.8	17242.8	23333.4	16722.1	NaN	16842.5	20610.1	45573.4	25042.9	5147.7	41089.9	23315.9	14987.8	18970.9	NaN	18239.8	40777.6	11283.1	21639.7
C9J5N1	PTGES3L-AARSD1 readthrough;Alanyl-tRNA editing protein Aarsd1	15767.8	18147.3	25734.2	16866.5	22399.2	21423.5	Filtered	17009.6	18158.6	15324.7	21338.1	20133.3	15633.4	28374.5	21557.9	Filtered	27135.4	Filtered	36592	18928.5	19529.5	Filtered	22986.4	15384.4	31352.1	13286.2	22046.7	Filtered	31573.4	21528.5
O14907	Tax1-binding protein 3	28007	8488.72	14093	14882.9	21550	20495.5	14419.4	28327.3	15541.8	12661	25461	16959.1	25345.8	32541.8	28693.8	8456.74	22065.6	18685.6	44404.6	25861.6	13647	9133.63	25633.5	21607.9	34374.1	NaN	23346.5	9873.87	36734.1	21474.7
A1A4S6	Rho GTPase-activating protein 10	23522.5	17327.5	28935.5	25515.1	32459.7	26836.1	24169.7	16789.8	Filtered	24002.3	25204.2	28454.8	7375.03	17796.9	19557.4	30233.6	19614.9	Filtered	5304.66	36535.9	4925.56	Filtered	20959.9	7514.25	Filtered	Filtered	Filtered	21625.9	27870.9	21414.4
O14776	Transcription elongation regulator 1	Filtered	Filtered	18836.7	31419.1	16883.1	28583.1	11819.9	15868.5	Filtered	14516.2	14582.7	21294.5	16190.8	21915.9	16811.3	34236.6	20137.4	Filtered	27752.2	27073.5	19027.9	26497	31333.7	20098.8	22858.7	11083.5	24824.7	15768.3	24451	21354.6
Q13907	Isopentenyl-diphosphate Delta-isomerase 1	22195.3	26541.2	14773.9	30320.1	14917.9	14970.8	13468.2	20900.2	19204.1	19857.8	24000.6	12878	21073.2	27001.6	27231.8	18866.4	23579.9	25291.4	25630.4	17831.1	24950.1	Filtered	17355.4	2943.91	21726.5	42689.8	15402.8	16590.2	34205.7	21299.9
D6W5Y5	Cold inducible RNA binding protein, isoform CRA_c;Cold-inducible RNA-binding protein (Fragment);Cold-inducible RNA-binding protein (Fragment);Cold-inducible RNA-binding protein;Cold-inducible RNA-binding protein (Fragment);Cold-inducible RNA-binding protein;Cold-inducible RNA-binding protein (Fragment);Cold-inducible RNA-binding protein;Cold-inducible RNA-binding protein;Cold-inducible RNA-bindin…	Filtered	Filtered	Filtered	22935.2	23098.6	22337.2	Filtered	32987.1	Filtered	13784.9	Filtered	10980.1	27095.8	23687.4	19802.7	18420.7	19215.4	19131.2	23964.5	23835.7	17204.5	19205.5	26586.6	24018.2	19859.6	14854.7	15896	21699.6	21919.8	20979.2
Q15291	Retinoblastoma-binding protein 5	Filtered	38216.5	8813.46	22248.3	6039.77	17967	4258.3	19235.7	21224.1	35094.2	Filtered	19607.4	31525.9	30445.5	Filtered	25236.8	8332.24	34943.7	26683.8	31703.9	21813.5	6401.4	20927.1	18365	21333.6	2469.56	23791.5	Filtered	27605.5	20971.4
Q9Y6W5	Wiskott-Aldrich syndrome protein family member 2	44903.8	19498.4	27359.5	14037.9	26155.6	23155.8	18729.8	23268.8	29874	35530.6	9060.72	23630.1	24210.6	22713.4	10349.8	Filtered	11107.7	9372.11	16268.8	22323.4	43174	7817.94	10446.2	20045.2	9804.29	8440.19	19240.1	Filtered	30772.4	20788.6
Q07507	Dermatopontin	25697.6	19161.8	15890.1	15041.1	14069.2	18449.4	17061.2	19979.4	Filtered	20882.3	28016.6	42147	Filtered	29204.1	24905.6	Filtered	Filtered	12466.1	25942.2	15518.9	23619.6	18983.1	15693.3	25142.4	Filtered	Filtered	13223.4	12913.3	23052.6	20741.8
Q6PD62	RNA polymerase-associated protein CTR9 homolog	7822.81	25495.7	24827.2	27446.4	19867.3	22784.7	16889.5	18447.9	17051.8	33944.7	23794.8	20438.4	19069.8	21166	27938.9	22846.1	Filtered	15883.5	23626	17766.2	19976.5	19026.9	16106.3	19993.7	15235.9	Filtered	23766.6	18273.9	17200.7	20618.1
Q9UI09	NADH dehydrogenase [ubiquinone] 1 alpha subcomplex subunit 12	15496.6	17413.3	Filtered	13382.2	11346.1	14436.5	17812.5	23549.1	20505.6	17413.5	Filtered	11065.4	24182.8	24038.3	26574.1	28772.9	13118.1	21834.9	11470.6	15630.9	20857.3	27706.7	17815.3	30297.1	39876.8	31379.9	11506.8	26215.3	21334.2	20556.8
H0YM92	Low-density lipoprotein receptor (Fragment);Low-density lipoprotein receptor;Low-density lipoprotein receptor (Fragment);Low-density lipoprotein receptor	30138.8	23525.3	22418.6	18820.9	22787.3	17752.1	18489.1	8046.95	33002.8	21553.5	31336.1	17317.3	15161.8	7514.68	18352.4	20466.5	17188.3	23129.3	22884.3	18593.6	31078.7	23136.5	13489.1	15177	17545.6	17260.8	13663.5	38080.8	17902.2	20545.3
Q8ND76	Cyclin-Y	19111.7	24237.3	17440.9	18818.6	17589.5	25544.1	24703.5	10048.8	16531.4	12049.2	10933	9814.48	20245.9	9801.17	13085.7	25223.8	28375.5	20973.4	19433	29874.9	18827.6	30273.7	24821.6	27543.2	26482.6	32816.6	23507.1	23123.4	14480.5	20541.8
Q9HAN9	Nicotinamide/nicotinic acid mononucleotide adenylyltransferase 1	Filtered	25407.6	19530.8	15744.7	10765.6	16912.3	15358.2	19102.5	22112.8	15232.5	19036.5	11508.1	26661.2	35716.2	20588.1	19206.4	16019.2	21511.2	16189.4	12969.2	24538.4	26954.9	18509	24253.4	27749.7	22692.1	17300.1	33108.8	19897.5	20520.6
A0A0D9SG77	Ubiquitin-protein ligase E3A	35019.9	14438.5	16488.9	15301.3	16242.3	4188.77	15045.3	14230.7	24541.5	13775.4	18349.7	20361.4	16974	39306	20978.3	19059	16646.1	16738.9	28067.5	16552.8	21548.9	23785.2	20972.8	27913	15557.4	19980.6	17576.6	42238.4	18753.3	20366.6
A1X283	SH3 and PX domain-containing protein 2B	NaN	10335.8	41109.1	22118.9	31205.8	27588.8	3971.6	23293.9	27257.9	17942.1	21807.1	18801.6	34914.4	20840.3	23960.4	13879	6652.28	6296.33	17323.7	25862.8	29832.4	24446.6	15563.4	14920.1	12284.1	NaN	6561.22	15495.3	32577.4	20253.4
Q8IY81	pre-rRNA processing protein FTSJ3	Filtered	22948.7	22906.6	19385.9	19054.4	19053.6	Filtered	27610.6	15073.7	27015.6	14152.9	13073.8	15671.9	17791.9	25734.2	25169.1	14897.5	22173.3	34733.2	13023.7	39914.9	20062.5	19156	21555.2	21411	10297.4	12885	16695.3	15164.1	20244.9
Q9BYD6	39S ribosomal protein L1, mitochondrial	Filtered	12813	NaN	9202.8	5881.81	8170.62	14226.5	20747.1	75246.4	12738.6	Filtered	Filtered	18826.7	27020.4	16338	16357.4	16185.2	19514.1	19949.8	NaN	13649.5	12535.8	20674.5	28092.8	34289.7	41442.4	12492.2	15520.1	13146.7	20210.9
H3BMM9	RNA-binding protein with serine-rich domain 1 (Fragment);RNA-binding protein with serine-rich domain 1;RNA binding protein S1, serine-rich domain, isoform CRA_c;RNA-binding protein with serine-rich domain 1 (Fragment);RNA-binding protein with serine-rich domain 1;RNA-binding protein with serine-rich domain 1	Filtered	Filtered	6561.33	15852.5	13793.4	12074.8	Filtered	16036.5	7520.03	15223.1	8729.82	13672.8	27674	21207.1	23596.8	36758	20769.9	22601.2	21516.5	25681.2	10096.4	32823.3	27494.6	30690.3	33437.5	20115.2	14875.7	21789	24028	20177.7
Q9NR19	Acetyl-coenzyme A synthetase, cytoplasmic	29946.1	21179.3	36829.9	29574.7	18291	18182.5	9705.79	14279.6	14619.1	21749.6	31320	17282.7	16257.9	19987.5	17167.3	16165.6	22764.7	19899.7	26787.1	21632.2	22127	15543.8	17574.9	12821.8	9916.37	7612.78	25078.4	Filtered	27833.4	20076.1
B4DFJ1	cDNA FLJ53728, highly similar to TERF1-interacting nuclear factor 2;TERF1-interacting nuclear factor 2 (Fragment);TERF1 (TRF1)-interacting nuclear factor 2, isoform CRA_b;TERF1-interacting nuclear factor 2 (Fragment);TERF1-interacting nuclear factor 2;TERF1-interacting nuclear factor 2	16516.7	22389.7	21302.9	15733.9	28919.7	20919.7	26628.9	23832	25308.5	28411.6	19959.7	15726.3	32340.5	31220.7	27048.8	20614	13262.7	30660.7	22915.2	15607.3	16822.5	4563.86	20946.1	15655.7	14738.3	6456.81	14948.2	11028	14966.8	19980.9
O00178	GTP-binding protein 1	Filtered	21420.2	20549.6	25056.5	22926.6	25133	Filtered	17772.3	19175.1	23027.8	16479.4	14843.7	18547.3	20455.7	20408.1	19246.8	19313.3	16619.2	26322	20499.1	17735.3	16461.3	23822.2	15715.3	17358.1	Filtered	28118.9	10531.8	21502.1	19963.1
H3BTB7	Probable glutamate--tRNA ligase, mitochondrial;Probable glutamate--tRNA ligase, mitochondrial	Filtered	20064.5	11293	14238.2	12069.4	16180.9	11257.7	18971.1	19465.5	18132.5	Filtered	13083.5	20298.1	20254.4	20540.6	25368.8	20242.4	20630	18919.5	12766.3	38337.3	25971.8	18932.5	23642.4	20019.3	35048.9	16364.6	22179	24634.3	19959.5
B4DKA4	Elongator complex protein 3	Filtered	12431.9	22015.9	17558.2	17252.9	18926.3	Filtered	17542.6	18011.9	20947.5	Filtered	17003.6	26987.5	18398.8	23167.5	21944.4	20561.2	19642.8	30822.5	18256.5	19313.8	23918.8	26147.2	17449.3	19818.7	8208.11	23857.2	Filtered	17742.5	19917.1
O95671	N-acetylserotonin O-methyltransferase-like protein	35671.2	28446.6	12942	12613.7	18046.6	18289.2	8567.43	15178.8	Filtered	24419.1	17569.8	18262.2	16495.7	19941.7	44489	13068.5	25943.7	Filtered	18031.6	17666.5	9357.77	19182.6	25121.6	11611.3	18765.5	8926.1	23910.6	10377.9	44230.7	19893.6
Q13535	Serine/threonine-protein kinase ATR	Filtered	18356.4	18103.9	Filtered	16797	5699.1	Filtered	14119.4	37299.4	48430.1	56999.8	Filtered	21119.8	27725.1	Filtered	22192.7	19146.1	16559.9	20551.1	Filtered	22188.7	14795.7	16323.6	9217.22	12628.6	5237.1	13389.6	5555.88	14379.9	19861.6
Q13601	KRR1 small subunit processome component homolog	Filtered	10515.5	7876.46	17251.4	13999.7	19658	Filtered	18362.4	12577.2	24618.8	17728.3	Filtered	22261.3	26673.9	19671.9	26397.2	15591.1	21340.7	27602.7	14032	19225	16602.1	19067.4	32525.1	38944.1	24399.4	10940.5	21483.7	16466.7	19838.9
Q96K76	Ubiquitin carboxyl-terminal hydrolase 47	30457.2	15281.5	27500.6	22632.2	24570.6	14555.9	12238.8	15341.1	15799.6	15829.3	23213.9	22053.5	16998.6	16772.3	17986.6	Filtered	17814.8	12891.8	26390.6	28438.1	19174.9	Filtered	19967.2	20737.8	17500.3	Filtered	19666.3	Filtered	22128.7	19837.7
A0A1B0GTL5	Rab11 family-interacting protein 5	Filtered	23419.1	21610.1	22977	21323.5	17692.7	27340.4	19202.2	12045.9	12503	20678	22142	19208.2	19493.1	24616.9	13578.5	18909.9	16566.1	Filtered	25610	22216.3	17048.9	18345.5	16346.8	18077.1	23271.2	14299.8	16938.4	30071.7	19834.5
Q6P1N0	Coiled-coil and C2 domain-containing protein 1A	Filtered	Filtered	24003.5	18737.8	20201.9	16890.7	10072.9	15657.4	18304.9	20046.2	21768.9	18330.5	17536.1	13934.9	26610.2	17735.8	26133.3	17671.1	27015.7	26624	19824.7	15456.1	24097.6	23051.2	24999.1	11653.3	23326.7	18208.6	16857.2	19805.6
O60341	Lysine-specific histone demethylase 1A	NaN	23503.4	15037.3	23984.5	NaN	15708.1	15387.1	7833.92	13440.5	NaN	Filtered	NaN	13062.1	12428.2	26550.6	24193.2	15080.2	33476.8	25520.7	16261	33544.8	15217	26504	26549.9	15175.5	13389.8	21551.1	26528.7	9161.21	19545.4
A0A0A0MQV1	Corticosteroid 11-beta-dehydrogenase isozyme 1 (Fragment);Corticosteroid 11-beta-dehydrogenase isozyme 1	30439.6	31983.5	13895.6	15141.8	19289.5	22710.3	13679.4	16859	34086.6	22011.3	40578.2	14871.8	15981.2	30122.8	26247.9	38750.2	26736.6	3566.13	3786.14	25432.2	8552.91	9819.94	4712.76	12548.1	Filtered	Filtered	17683	17809.2	7213.96	19426.3
H0YDJ3	Serine/threonine-protein kinase PRP4 homolog (Fragment);Serine/threonine-protein kinase PRP4 homolog	Filtered	24247	Filtered	17377.2	13246.3	20757.2	11578.2	20643.3	37103.4	27597.7	Filtered	9530.59	16522.7	19936.2	17648.1	22733.9	17176	24728.4	16024.1	12742.2	21470.5	27801	17457.8	17966.7	18272.7	24802	12123	19321.3	15632.4	19401.5
A0A1W2PS05	Phosphatidylinositol 3-kinase catalytic subunit type 3	3339.15	1968.26	18621.8	20535.1	17715.8	18790	1142.84	14313.3	19138.2	17566.3	23195.1	19148.6	15646.9	17179.4	Filtered	1056.98	37431.2	16307.7	51124.8	21277.3	31974.4	NaN	49474.8	16163.3	693.391	Filtered	17524.9	NaN	32786.5	19364.6
Q9BVI4	Nucleolar complex protein 4 homolog	Filtered	18415.9	24261	21087.6	23339.5	23153	14441.8	17739.4	Filtered	29939	Filtered	Filtered	22459.2	22078.2	24801.6	19102.9	17421.9	18570.1	31294.2	21201.4	17410.1	15853.6	17998.1	12221.2	11271.9	7568.51	17350	11289.8	NaN	19177.9
Q14392	Leucine-rich repeat-containing protein 32	21505.8	16099.5	23386.9	13172.6	23109.8	29138.3	30045.8	18985.5	19511.1	17313	16696.4	21918.7	22970.4	22746.9	16904.9	10868.8	35699.8	13580.6	5350.22	15416.2	16722.8	12464.7	13868.3	19049.3	17936.3	12289.7	19164.4	19455.1	27995.7	19081.6
F8WEP8	Upstream-binding protein 1	Filtered	Filtered	22794.3	17224.1	20942.9	22851.2	20006	18086.3	14421.1	18663.7	Filtered	20705.2	18886.7	20868.2	15297.4	22350.8	9743.57	20863	14459.6	22327.1	20714.9	19061.3	19534.7	21896.2	19877.7	16989.6	18114.1	17318.8	19626	18985.6
A0A0A0MRN5	Opioid growth factor receptor, isoform CRA_d;Opioid growth factor receptor	Filtered	17503.4	17449.1	18648.3	15803.1	17011.8	9622.81	16187.2	18745.7	34710.7	19369.5	23403.4	21579.9	16324.3	16185.5	22309.2	Filtered	13397.7	22386.4	28087.2	18242.8	23658.6	16901.3	24150.2	16829.3	8425.94	20330	13115.1	21370.9	18953.7
P19474	E3 ubiquitin-protein ligase TRIM21	22580.5	13976.4	Filtered	18257.2	15065	16695.2	10054.5	14272.1	30568.6	29025.2	30641.6	14518.1	28417.5	22653.5	NaN	48411.9	33965.7	8186.61	6337.65	20597.6	24190.2	8794.45	18992.8	2525.16	7447.75	NaN	10896	NaN	14620.7	18867.7
P13612	Integrin alpha-4	16999.9	19465.2	19808.3	15449.2	10704	13704	23718	21608.8	14806.9	28483	20188.4	27870.4	13017.4	12580	25297.5	16465.6	18218.7	22527.2	22253.8	17590.8	20506.2	15735.9	20671.2	25722.4	28111.6	2955.45	15869.5	16631.4	19656.9	18848.9
Q14146	Unhealthy ribosome biogenesis protein 2 homolog	Filtered	18787.6	Filtered	12562.3	11912.5	13108.7	9698.86	10759.2	22991.1	18248.9	26388.7	12209.7	Filtered	29670.1	23727.9	23270.1	12365.1	19603.8	25583.8	Filtered	19580.8	Filtered	14147.4	22182.7	18198.8	17022.4	16160.3	31745.5	Filtered	18692.5
Q4G0F5	Vacuolar protein sorting-associated protein 26B	19567.5	9544.37	12479.3	18208.5	Filtered	20699.9	14995.7	19810.8	22752.5	22704.6	26967.3	Filtered	25294.6	23711.4	21882.3	5418.41	17456.6	14778.4	22816	21526.6	15617.3	NaN	20695	17677.7	17370.5	12192.5	19689.9	Filtered	22629.2	18659.5
Q92597	Protein NDRG1	24515.5	17889	NaN	14104.3	18111.5	21567	23163.1	17355.2	11985.8	14710.6	NaN	33659.3	18167.8	24339.5	54390.8	9434.52	17984.3	11237	12998.6	17216.7	10735.6	19603.1	13854.4	13442.3	8273.12	NaN	14767.3	6990.15	26187.9	18334
Q9NQ88	Fructose-2,6-bisphosphatase TIGAR	27417.3	11492.3	14065.7	10152.6	21830.5	12782.4	12574.7	28814.8	17812.4	9711.99	12233.6	15252.9	21124.7	31647.3	22815.5	Filtered	29260.2	12144.3	26437.4	18593.6	NaN	18673.7	19433.7	10378.6	26037.2	6961.78	18442.6	8509.11	30415	18333.9
Q12846	Syntaxin-4	7179.13	26695.6	25603.4	14767.3	13641.8	14851.3	19036.6	18709.8	32597.5	29374.8	18717.5	12186.8	23907.7	23861.1	11785	NaN	17533.3	18372.2	17713.6	13987.8	6495.4	11467.3	14870.3	20679.3	20118.2	NaN	19943.4	NaN	22392.6	18326.5
O43290	U4/U6.U5 tri-snRNP-associated protein 1	51977.6	37604.2	12735.6	17434.9	15013.5	15717	10535.3	12546.1	20041.9	14389.9	Filtered	11232.9	16974.2	14793.7	9455.95	26422.7	25598	13423.6	16507.8	13849.3	27454	Filtered	13662.5	21352.5	22453.8	7868.12	8657.93	19940.1	15103.3	18249.9
H0Y360	AMP deaminase 2 (Fragment);AMP deaminase 2	49364.2	19810.4	43364.7	41203.7	17675.5	18229.5	26572	15031.9	23300.3	NaN	22447.7	27773.4	15189.4	NaN	NaN	13918.2	7139.44	5301.92	21989.9	16389.3	5433.44	11521.8	7621.41	13226.2	11012.9	3836.03	8935.05	14364.6	12389.6	18193.9
H0YME5	eIF-2-alpha kinase GCN2 (Fragment);eIF-2-alpha kinase GCN2	20785.2	16954.3	24740.7	19579.4	22519.2	14480.8	14291	14115.1	16408.6	23552.2	26068.5	23206.3	15876.2	14232.7	22455.7	Filtered	22844.7	17122.3	23011.2	17520.5	13686.2	Filtered	13531.3	11949.9	11864.5	Filtered	19128.9	Filtered	14623.1	18182
Q8N2K0	Monoacylglycerol lipase ABHD12	NaN	19339.9	14988.3	31718	16583.9	14501	24407	21390.7	4881.03	20112.6	10194.6	NaN	21925.6	18958.4	9611.9	23660.5	18207.4	20763.3	36700.9	NaN	27903	20558.4	22726.9	13202.8	13482.4	14430.1	13128.4	14434.1	3198.28	18115.8
Q9H7B2	Ribosome production factor 2 homolog	NaN	NaN	NaN	11842	13191.3	5392.65	4162.4	18168.9	22463.1	21694.8	NaN	NaN	22541.7	18402.7	36367.9	24015	33206.2	20478.1	5148.78	8878.74	17850.3	21709	14794.2	22396.6	27296.8	24791.2	5262.63	21179	12487.6	18071.7
O76071	Probable cytosolic iron-sulfur protein assembly protein CIAO1	22942.2	15332.2	21468.2	17354.2	19896.8	18339.2	12378.4	19718.4	17329.8	17528.5	17848	14576.3	26685.4	26240.5	18685.6	14259.3	24654.1	15455.6	15685.9	17282.4	14243	12352.9	21139.5	11336.6	24461.7	15419.7	17988	13408.2	18306	18010.9
Q02880	DNA topoisomerase 2-beta	NaN	15322.7	27994	25057.7	23197.3	19607	NaN	13345.2	6031.29	27696.1	9359.33	16666.8	13425.8	13487.9	18267.2	17751.7	9255.58	20309.8	17821.5	31401	19099.8	29880.4	9536	19013.9	15426.9	NaN	12571.9	19398.7	16712.9	17986.1
Q9BXP5	Serrate RNA effector molecule homolog	Filtered	16072.2	29457.9	23301.3	16102.4	13170.3	13959.7	17972.7	NaN	21799	22738.8	13816.7	15206.7	13291.1	39398.8	13332.7	26615.3	19072.8	16186.7	12036.8	23843.6	8372.09	13069.8	20575.3	12553.6	6103.63	12290.1	13711.1	26334.7	17792.1
Q99704	Docking protein 1	32803.3	Filtered	33035.5	24990.1	25234	16537.8	17930.8	14139.2	20538.9	10154.3	11954.1	15616.2	22051.1	25766.7	10295.4	Filtered	19986.9	5610.62	22846.3	25961.2	11493.4	Filtered	6349.17	6868.98	24248.9	7138.08	12470	3985.6	34471.5	17787.6
A0A0A0MQX7	Testican-1	24750.1	18849	27187.2	16595.8	26069.6	20926.9	17792	11642.1	27337.7	21251.2	18270.8	19512.9	11693.6	14360.1	19830.5	14541.5	13260.6	Filtered	19643.5	21546	12372.7	Filtered	8632.51	12098.7	12471.1	Filtered	14964.1	14477.4	20469.9	17713.4
E7EVX8	U4/U6 small nuclear ribonucleoprotein Prp31	Filtered	18795.8	15850.3	NaN	16403.1	24493.2	NaN	23976.6	Filtered	30103.5	Filtered	13939.4	17186.1	17496.7	13979.7	15780.7	8761.02	14466.8	16045.9	NaN	13641.1	14335.2	17094.3	17062.1	16258.4	20238.6	12261.8	22988.2	25253.3	17670.1
O14949	Cytochrome b-c1 complex subunit 8	11555.4	13720.7	Filtered	21127.8	16469.5	14309.2	17087.6	19088.1	35506.4	Filtered	Filtered	6619.72	15064.8	18777.8	14433.8	23240.9	13736.9	13542.2	21793.6	14154.4	23296.1	18314.9	12676.9	22206.2	28858.1	14200.3	15586.9	14952.5	17365.9	17603.3
P16298	Serine/threonine-protein phosphatase 2B catalytic subunit beta isoform;Serine/threonine-protein phosphatase	16885.1	13653.3	8663.16	9420.04	18395.5	22344.2	18380.7	20107.3	Filtered	19039.8	11592.2	33039.8	23607.8	22233.4	18528.4	21068.2	18408	8993.97	24080.5	17626.4	12816.5	3643.45	18185.4	12549.7	22895.1	Filtered	20030.8	Filtered	19247	17516.8
P52292	Importin subunit alpha-1	NaN	13163.2	22917.3	15452.5	16674.7	11853	13227.4	11672.7	Filtered	Filtered	14183.7	10082.3	18585.4	20233.9	16986.2	11502	28524.2	19676.6	36084	11780.3	15080.7	Filtered	27685.1	22142.1	18919.8	13846.1	10700	13561.1	23047.6	17503.3
A0A0D9SFK2	Unconventional myosin-XVIIIa	Filtered	18318	20296	Filtered	13724.6	Filtered	Filtered	Filtered	13044.3	Filtered	16670.7	18880.3	13960.3	11401.2	18895.1	26244.8	16124.2	17580.8	16729	15732.8	16721.6	27902.9	13921.6	13065.9	11833.9	30000.5	11581.8	29842.3	9814.09	17490.7
P50336	Protoporphyrinogen oxidase	NaN	27059.1	16562.4	NaN	11095.8	12339.8	23562.5	20240.4	25588	15555.8	17150.8	NaN	13848.8	15592.4	18470.1	28459.8	16848.2	NaN	NaN	NaN	12057.3	16465.5	7093.45	13220	18761	27250.3	15013.6	18688.3	10539.9	17454.9
A0A087X232	Complement C1s subcomponent	17541.8	22965.7	26605.6	20050.2	14587.5	19101.7	10699.6	8488.81	10255.4	16745.5	21483.6	17543.6	11515.4	NaN	Filtered	NaN	NaN	14697.6	21116.9	16316.4	20003.6	Filtered	21265.3	16262.1	21176.1	Filtered	19082.8	14481.8	18083.6	17394.4
A0A087WWS1	THO complex subunit 1	NaN	18698	Filtered	12328.3	13101.4	17390.5	16790.1	24221.7	18488.8	20579.7	Filtered	13359.8	17346.8	16953.9	18135.8	21628.5	12336	17561.7	9761.33	13332	18364.4	13655.2	14589.7	22092.7	17958.1	19325.6	16570	28992.8	NaN	17342.5
P30622	CAP-Gly domain-containing linker protein 1	25162.5	15562.8	17239	12078.4	16774.5	11458.1	12079.3	12751.3	14053.8	16725	14454	15859.8	14313	28878	12102.4	Filtered	23551	10821.5	15692.9	16319.1	15464.8	9263.74	11013.6	7335.3	77079.1	8707.5	18433.4	Filtered	12748	17256.4
O75592	E3 ubiquitin-protein ligase MYCBP2	18951.5	14481.9	22637.5	18895.6	23028.9	23326.7	13087.9	12528.3	11676.5	17749.6	12771.8	31927.4	10212.4	13980.3	17629.4	14488.9	12359.9	20711.1	19033.7	23597.1	20740.8	Filtered	17228.6	12861.5	13632.9	Filtered	15496.4	12333	17052.5	17126.7
H0YD93	RUN and FYVE domain-containing protein 2 (Fragment);RUN and FYVE domain-containing protein 2	11906.4	14764.5	18400.8	13755.5	18021	21581.2	15910.5	15599	13809.9	26877.9	28422.6	10038.6	31342.9	20449.5	17346.2	10543.3	13408.2	16409.7	19991.1	28951.2	Filtered	12031.3	18658.4	12985.3	19544.8	5153.52	19702.3	8387.11	14762.3	17098.4
Q9Y3P9	Rab GTPase-activating protein 1	33741.8	15411.3	29251.1	13641.8	13921.4	13538.1	16781.9	10770.9	18411.8	21723.1	17691.6	15958.6	10537.4	8721.9	13431.6	Filtered	12331.5	10175.1	28965.8	19652	24766.4	Filtered	14606.5	16549.3	12218.3	Filtered	16980.6	Filtered	11915.7	16867.8
Q96KC8	DnaJ homolog subfamily C member 1	18779.7	12740.9	18236.5	18549.7	15122.1	10806.8	20474.4	6806.16	20372.4	32783.6	Filtered	15053.8	10813.3	14987.6	16358.2	17858.5	Filtered	26458.4	Filtered	9928.21	18281.5	20574.4	15833.6	13008.2	Filtered	19321	10192.8	17301.9	Filtered	16693.5
O95456	Proteasome assembly chaperone 1	10710.7	16993.6	23316.8	16307.7	19651.1	16895.7	13700.2	21394.4	23668.1	16231.2	13746.5	12253.3	21618.7	29785.5	14463.4	Filtered	19362.4	10322.3	19331.4	12772.2	12635	12556.3	22612.4	16207.3	19261.2	5065.49	17728.8	5091.97	22073.9	16634.2
O75063	Glycosaminoglycan xylosylkinase	Filtered	7527.57	7836.73	22323.8	14380	15630.5	27554	20187.3	Filtered	Filtered	Filtered	13108.8	20334.5	45412.6	Filtered	8968.72	13463.8	13179.7	7914.12	23102.2	22581.9	NaN	7016.49	12650.7	17407.6	13778.4	19800.7	8358.08	19765.3	16621
Q8NCH0	Carbohydrate sulfotransferase 14	Filtered	22280.7	16956.7	10711.3	13605.7	16563.2	25615.2	16589.3	Filtered	16920.7	20295.2	16095.3	16233.2	19849.2	14044.6	Filtered	14092.9	17147.4	16086.2	13851.4	Filtered	Filtered	13139.5	13783.9	16482.1	21166.3	21092.6	10703	14623.1	16580.4
Q16537	Serine/threonine-protein phosphatase 2A 56 kDa regulatory subunit epsilon isoform	21104.4	10982.4	14852.5	17716.3	16465.5	17485.8	12614.5	19923.9	16945.3	18193.9	20844.9	15295.4	23184	23424.3	17486.7	7752.05	20569.9	17794	17447.1	17289.1	12133	5103.4	22175.9	16683	18763.2	10090.9	18966.5	3844.88	20639.7	16405.9
D3DTX6	Neurabin-2	15832.7	23297.7	14839.8	13315.1	24338.5	31908.2	14512.3	19083	5614.38	17929.4	6307.93	12686.5	22245.7	20130.3	14283.6	17876.3	13568.4	36729.7	16625	11463.5	12675.5	9721.2	11793.1	9564.64	25774.1	11910.3	14039.1	8922.42	18476	16395.3
Q9NT62	Ubiquitin-like-conjugating enzyme ATG3	20216	11122.5	14237.5	10123.5	9757.79	17998.4	15064	25200.3	14568.9	14603.1	18262	12809.9	22124.2	23972.7	14045.4	Filtered	18202.5	Filtered	23472.6	16494.6	11031.1	12780.8	22465.6	13312.2	16189.6	17034.1	8745.45	Filtered	22336.6	16391.2
A0A087WUB9	Beta-catenin-like protein 1	Filtered	20751	12735.6	16062.7	11960.9	15904.1	20768.4	16413.2	15470.1	14938.3	Filtered	11951.7	15272.8	11918	21785.8	19908.2	13418.1	20142.1	Filtered	13474.3	18883.8	11767.5	11363	25243.4	12735.9	14315.4	12685.3	25907.3	14584.2	16167.7
B8ZZB2	Type I inositol 3,4-bisphosphate 4-phosphatase;Type I inositol 3,4-bisphosphate 4-phosphatase	Filtered	11799.1	14604.7	18023.8	14696.4	16350.6	Filtered	9172.27	14629.6	17784.6	21257.6	19026.5	11237.3	14773.2	21699.6	Filtered	16752.3	15336.5	18528.2	20994.4	Filtered	Filtered	13795.3	14154.9	13701.8	Filtered	17981.9	15346.6	17497.1	16049.7
Q86U38	Nucleolar protein 9	Filtered	12351.1	Filtered	17010.4	11185.2	12139.2	Filtered	10495	27307.5	15192.5	9991.19	Filtered	12287.5	8343.38	21771.3	25058.4	15009.4	25501.7	7663.78	6886.15	21455	19943.1	15945.9	22597.4	22165.8	15072.1	8624.58	22640.1	14218.3	16034.2
Q68DW7	Cohesin subunit SA-1	3351.44	7087.23	5362.55	8750.16	10941.3	16752.4	Filtered	11037.1	29078.3	21165.5	24244.4	17530.7	22471.7	17543.7	21053.9	24245.3	4061.36	23364	11742.1	6185.13	14278.8	14598.8	11805.4	16057.2	8999.17	30294.9	11064.6	36262.5	13462.4	15814
B1ANB7	Mucolipin 3, isoform CRA_d;Mucolipin-3;Mucolipin-3	11081.3	19082.9	14805.4	16958.7	11102.2	17025.2	11599.8	Filtered	15777.3	23565.1	18099.7	16535.5	12222.9	11476.5	25950.4	29287.4	12028.5	22069.7	18159.2	9759.15	16756.8	16475.5	Filtered	14529.4	10711.7	9453.25	Filtered	20148.8	5064.61	15758.7
Q5T5C0	Syntaxin-binding protein 5	27882.6	17427	26769.9	21075.2	12596.1	12726.9	10940.2	9324.6	12745.4	12855.6	19388.5	14170.3	8440.28	13058.7	6524.71	NaN	17054	NaN	17860.4	21127.1	17764.7	Filtered	13083.2	11366.5	NaN	Filtered	17867.8	NaN	20354.9	15756.7
H3BRL3	Ubiquitin domain-containing protein UBFD1	14538	Filtered	Filtered	15210.2	22672.8	12041.4	11509	17170	21150.9	15350.5	19553.9	14656.6	19330.8	24325.3	31716.7	Filtered	17395.7	13056.2	13701.5	13746	8496.16	Filtered	11063.1	11011.2	12884.1	13922.7	12474.2	9597.83	17087.3	15746.5
O75607	Nucleoplasmin-3	9221.97	27780.3	12477.9	10483.7	9534.88	10256.3	11180.8	24744.4	16050.5	21252.8	31011.9	9788.88	21606.1	25512.3	22836.2	5690.89	11718.1	13608	12480.5	11351.8	17637.2	7346.79	19051.3	16353.2	16806.5	Filtered	19545	6858.27	18278.5	15730.9
Q13547	Histone deacetylase 1	12458.6	15072.6	16186.7	15498.5	12432	19444.7	15941.1	12179.2	14253.1	23608	17281.2	16066.6	16235.5	17091.9	18470.4	7835.08	18231.2	18448.3	11403.1	14214.9	25616	Filtered	17983.1	20484	12159.8	Filtered	12484.3	8056.11	11490.6	15578.8
C9JFY0	Sterol regulatory element-binding protein cleavage-activating protein (Fragment);Sterol regulatory element-binding protein cleavage-activating protein (Fragment);Sterol regulatory element-binding protein cleavage-activating protein (Fragment);Sterol regulatory element-binding protein cleavage-activating protein;Sterol regulatory element-binding protein cleavage-activating protein;Sterol regulator…	Filtered	33521.4	Filtered	18991.3	14841.7	7426.62	6319.23	10361.5	28551.8	Filtered	39839.8	7127.16	10445	24439.1	8406.79	10567.9	19057.8	17859	15777.5	8651.86	15359	Filtered	16986.6	11566.2	13470.8	7911.32	17849.5	9232.04	14110.9	15546.9
Q9NYU1	UDP-glucose:glycoprotein glucosyltransferase 2	21222.6	14937.9	25873.8	11809.9	20673.8	10821.2	19096.6	9769.24	16064.3	27208.9	21915.4	9813.88	Filtered	18919.2	20586.2	26551.9	7518.63	15157.8	18214	12458.4	18432.6	11889.4	9651.02	7295.24	11120.3	13025.3	7487.2	14677.1	10681.2	15459.7
H0YKJ9	Tetraspanin-3	Filtered	15259.4	10789.7	7371.76	6921.94	Filtered	12606.1	11606.6	21417.9	12026.7	20181.8	7353.53	11093	15058.5	20853.8	14365.3	12649	17222.3	Filtered	Filtered	17952	16113.3	14622.6	15368.1	19587.8	22368.9	Filtered	31391.6	Filtered	15399.2
P83436	Conserved oligomeric Golgi complex subunit 7	Filtered	9678.97	16419.9	Filtered	15295.5	13448.6	13979.8	14706.1	26636.3	18888.2	22038.1	13370.7	16494.1	18395.8	12167.2	Filtered	17345.5	10858	22474.6	14192.7	Filtered	Filtered	17590.6	8467.34	11769.8	11677.4	19394.9	6538.64	16039.6	15327.9
J3QQZ9	Pyridoxine-5'-phosphate oxidase (Fragment);Pyridoxine-5'-phosphate oxidase	15664.7	Filtered	Filtered	11407.3	11067.7	11738.7	12124.5	22355.1	14216	14287.4	13035.7	10983.4	27283.2	19837.7	Filtered	Filtered	14956	6220.68	32261.9	12682.5	8073.42	Filtered	15824.2	10951	23963.3	Filtered	11390.1	10427	20553.1	15274.1
Q8N392	Rho GTPase-activating protein 18	6483.95	6153.98	15355	15963.8	20178.9	18837	Filtered	16108.5	14515.5	14285.7	20343.4	11898.7	23419.7	20775.3	21871.1	Filtered	16209	13512.7	22584	12327.5	10298.7	Filtered	19831.9	13332.9	12558.6	1534.23	14849.6	Filtered	17380.9	15224.4
E9PK59	N-terminal kinase-like protein	NaN	10038.2	15673	22274	24572.5	19621.1	17934.5	16246.5	NaN	16331	18070.4	16595.1	13293.8	15346.1	16370.9	7724.23	14817.2	NaN	15504.4	23729.3	10799.8	NaN	8467.25	10693.6	7192.4	NaN	14540.7	NaN	13946.3	15207.9
A0A1W2PPJ5	Protein cereblon;Protein cereblon (Fragment);Protein cereblon	6800.92	Filtered	15505.9	Filtered	13980.1	15004.1	8257.63	11403.8	15162.8	14679.4	13620.3	9839.77	13536.2	14143.5	17104.8	Filtered	15328.5	17873.9	23236.3	16996.3	Filtered	15237.4	16572	15306.5	17482	27170.9	14845.7	Filtered	15087.3	15174
A0A087WWU9	HCG2039564, isoform CRA_a;Signal recognition particle 19 kDa protein	8716.48	Filtered	10606.9	16021.7	14793.6	11945.7	11499.8	18490.1	27018.8	10456.5	13444.5	9807.24	19585.4	19962.2	15513.5	9053.38	13329.9	11509.5	14215	15058.7	11348.7	11848.1	23854.1	14706.5	26985.7	17741.5	18131.4	7163.2	19384.4	15078.3
Q13085	Acetyl-CoA carboxylase 1	26493.8	16427.3	19924.4	19305.3	15029.9	13771.5	7926.12	14662.8	14601.5	24606.1	26832.1	14846.5	13640.5	13502.3	18758.4	7823.11	22261.1	9839.16	24447.2	11710.6	9736.13	NaN	15728.9	12181.8	8008.16	NaN	10449.6	2414.74	11151.7	15040
Q9UJX2	Cell division cycle protein 23 homolog	13950.4	13547.9	14402.4	11173	12180	11978.2	19371	12174.2	16372.2	15175.1	Filtered	12911.2	13485.9	15083.7	11375.1	Filtered	Filtered	16391.2	23806.4	12233.2	19398.5	Filtered	15699	15992.3	18605.5	16984.7	17864.8	11369.1	12674.7	14968
B9ZVT1	RNA-binding protein 12B	Filtered	48862.3	16284	26106.1	2428.96	20942.8	2804.15	37440.1	Filtered	3249.97	Filtered	10389.3	7181.3	826.877	18841.9	23612.6	Filtered	25393.8	27790	2902.84	17337.3	1896.75	5517.15	13052.4	17674.4	Filtered	15413.6	11868.3	1005.75	14950.9
Q8N3E9	1-phosphatidylinositol 4,5-bisphosphate phosphodiesterase delta-3	17647.1	16717.8	19740.4	11636.2	18334.7	19211.4	11263.8	11327.6	13905.2	16020	9671.8	23399.2	2978.14	9142	Filtered	17452.8	13699.2	8554.38	6807.03	25922.8	17772.8	11432.5	Filtered	10595.6	Filtered	Filtered	19795.2	Filtered	21381.6	14767.1
A0A0B4J2A0	Uncharacterized protein;Sedoheptulokinase	Filtered	5556.48	7315.84	16736.9	16276.4	24062.8	12602.5	14283.4	3604.01	15922	20045.6	11819.5	25697	27752	20754.7	Filtered	10858.1	4517.88	27351.8	12864.9	5615.37	5141.81	25392	14792.9	15993.6	Filtered	18917.6	3558.75	14231.1	14679.4
Q9Y5J1	U3 small nucleolar RNA-associated protein 18 homolog	Filtered	17308.6	NaN	16273.6	9047.85	8566.99	Filtered	12105.3	Filtered	21856.3	Filtered	NaN	12984	13614.4	15554.6	17380.7	8241.86	20727.1	15243.9	2010.17	19403.8	27252.4	13776.7	20767.5	17313.2	12228.3	9633.98	17160.8	8822.79	14664.1
Q6UN15	Pre-mRNA 3'-end-processing factor FIP1	Filtered	10928.7	17152.6	19110.4	13881.5	14830.5	Filtered	17774	7959.67	11424.4	Filtered	8367.42	15107.6	9350.83	15426.1	7761.46	Filtered	13617.7	21223	21621.4	22828.6	10927.9	19095.7	19728.9	11543.9	Filtered	12790.2	10662.4	17706.6	14617.6
P55001	Microfibrillar-associated protein 2	9829.37	14752.2	18435.6	8263.63	23925.1	24220.8	18142.7	10398.1	23703.3	14682.7	11264	14089.9	12710.9	8829	9954.25	22551.7	12142.7	6152.33	Filtered	6776.01	15633.8	38458.4	4883.14	22944.7	9836.39	4548.25	Filtered	21405.5	5439.08	14591.6
O95376	E3 ubiquitin-protein ligase ARIH2	15837	13624.1	17122.6	15184.9	12726.3	9885.04	5746.68	11021.4	11813.6	11355.8	14617.4	11374.3	17966.7	18426.5	17523.6	11175.3	23917.5	16868.7	20693.8	13253.5	14258.3	5670.43	16199	13539.2	22279.2	11322.8	15860.3	Filtered	19105.9	14584.6
F6QUN3	ERI1 exoribonuclease 3 (Fragment);ERI1 exoribonuclease 3 (Fragment);ERI1 exoribonuclease 3 (Fragment);ERI1 exoribonuclease 3	11614.6	Filtered	Filtered	Filtered	14882.4	10881.1	14798.9	24552.6	15731.4	11593.3	13109	12308.8	25640.6	20882.6	Filtered	Filtered	15255.6	13537.6	9001.71	11131.3	11875.9	7700.47	22676.6	13384.5	19827.4	9965.86	11491.8	Filtered	13236.8	14568.7
Q14657	EKC/KEOPS complex subunit LAGE3	10529.7	Filtered	Filtered	7038.84	7885.17	13512.1	8850.67	25731.1	19839.8	12079.3	Filtered	Filtered	31888.1	31077	Filtered	8294.81	15400.1	9357.3	18971	6319.88	12497.6	11697	18937.2	13074.3	16912.6	13427.8	14267.6	9856.1	12043.6	14562
Q9NZL4	Hsp70-binding protein 1	18107.4	Filtered	NaN	9771.12	17827.1	10592.2	8837.77	15845.5	25447.1	NaN	22759.8	7710.46	15648.8	22387.8	3867.76	NaN	20771.8	12203.8	21395.8	8890.38	Filtered	12320.8	14172.4	13837.3	12897.6	15012.5	11581.6	11715.7	14780.7	14516
Q96B49	Mitochondrial import receptor subunit TOM6 homolog	Filtered	17025.3	10672.2	7135.91	Filtered	6440.2	5623.97	5382.5	22301.4	22323.9	15636.5	Filtered	9776.63	11141.7	Filtered	Filtered	13807.2	8932.51	7568.9	7719.23	18210.3	26591.3	8678.42	20948.5	24889.7	28661.8	8696.48	26071.6	12100.5	14430.7
A0A0A0MS45	Conserved oligomeric Golgi complex subunit 4	13877	Filtered	18337.9	6095.84	11155.7	11368.8	12774	8490.59	16053.2	14609.3	16899.7	13456.4	15827.1	14181.4	14074	7077.71	14940.2	16734.3	26483.6	18687.4	13206.6	8682.31	23788.5	13706	14231.8	10074.4	25111	4913.48	18393.9	14401.1
O75494	Serine/arginine-rich splicing factor 10;Serine/arginine-rich-splicing factor 10	NaN	19979.9	11114.8	17391	15681.3	21342.2	26732.2	16472.4	NaN	18923.4	15421.9	18021	16706.9	16562.2	12539.8	10703.5	7892.35	5075.66	14619.8	20233.6	10598.6	NaN	9598.15	16671.3	12015.2	5087.23	14022.6	2796.15	17438	14370.8
A0A2R8Y851	40S ribosomal protein S29	Filtered	11269.5	14726.7	12662.3	19399.8	12432.2	9122.81	28263.2	15281.1	15374.7	Filtered	8556.83	18914.7	26548.8	Filtered	10053.4	8993.41	15445.8	17444	14385.8	10210	9794.93	18011.3	18133.3	18917.7	8270.19	8981.85	6989.56	13282.7	14287.2
Q86Y56	Dynein assembly factor 5, axonemal	Filtered	18118.6	16559	19112.9	17040.4	7499.34	11044.4	13324.5	27393.8	23560.5	17788	10828.4	19129.4	18288.9	19110.2	Filtered	Filtered	14967.5	14215.7	8115.34	11933	Filtered	10780.2	10316.6	7524.58	Filtered	9888.73	6622.78	8728.63	14245.5
P42858	Huntingtin	21595.8	11185.2	19972.2	16191.7	16121.4	13779.9	3742.79	11540	13943.1	18840.6	21933.3	19332.3	7214.73	13283.3	Filtered	Filtered	15858.1	12479.5	19003.8	10461.3	12542.8	Filtered	13964.1	Filtered	3995.87	Filtered	16626.5	Filtered	12335.6	14171.5
Q9Y625	Glypican-6	6951.99	10488.5	8605.63	6218.18	7022.13	13124	10178.5	19332.7	Filtered	7519.75	Filtered	26515.1	16180.3	20832.1	Filtered	4937.63	12860.5	15586.8	14921.1	8806.5	7129.09	10264.8	9667.3	18422.8	32650.8	13173.9	21735.8	16404.5	28850	14168.5
O60443	Gasdermin-E	29948.3	7508.36	14364.6	13170.8	9771.95	16729.4	9510.76	18064.9	13545	NaN	14381.6	8744	20552	27269.4	8930.09	NaN	10214	NaN	30916.4	13659.7	10476.9	NaN	15616.1	12860.3	2647.99	4774.63	17865.3	5707.67	16861.3	14163.7
Q8IW45	ATP-dependent (S)-NAD(P)H-hydrate dehydratase	Filtered	Filtered	Filtered	8327.9	14505.7	12985.1	11797.5	15469.7	21367.4	Filtered	24018.7	18387.1	15476.5	15385.9	16902.2	9806.59	13436	12796.6	11065.3	12694.2	Filtered	16971.4	11263	11296.4	13228.1	12198.4	13688.2	12346.5	13242.4	14110.7
Q9H694	Protein bicaudal C homolog 1	7053.94	13529.3	19536.6	10806.6	13241.6	22828.1	10697.2	12507.7	12206.9	12465.3	10806	12535.1	17847.5	16304.1	12831.4	Filtered	14531.1	7332.95	17898.8	12574	17171	Filtered	11325	14504.5	19251	6931.05	21793.3	Filtered	14530.3	13963.1
Q8TF05	Serine/threonine-protein phosphatase 4 regulatory subunit 1	22573.5	NaN	16634.4	20359.9	20741.2	23360.3	5689.08	7957.3	13543.2	7908.42	14150.4	19364.3	10773.5	9033.71	7447.68	NaN	6450.28	NaN	19470	22909.7	10983.8	NaN	7628.6	10185.6	6476.25	NaN	14638.6	NaN	13627.7	13561.2
Q9H0S4	Probable ATP-dependent RNA helicase DDX47	Filtered	6238.44	Filtered	14756.6	7519.7	7935.92	Filtered	7100.31	10601.5	14951.7	Filtered	Filtered	17763.7	9908.88	21269.4	20150.6	10409	18007.3	11346	5065.6	21769.3	25098.8	14265.3	20685.7	13708.7	15627.8	7133.31	14157.7	7791.43	13469.3
A0A087X080	Ryanodine receptor 3	8934.86	8498.33	6824.3	11813.9	17555.1	19082.4	15144.5	21269.6	15762.9	12804.8	17646.3	12788.2	23264.4	19473.3	14864.7	12218.9	22468.1	6959.18	11643.4	8189.4	7011.5	14839.7	9097.68	11297.9	12826.3	Filtered	5602.54	8983.86	16139	13321.6
O43150	Arf-GAP with SH3 domain, ANK repeat and PH domain-containing protein 2	24963.9	11047.7	15782.3	12598	20308.5	15862	13388.2	15064	14888.6	8200.48	10488.8	15882.2	9440.35	12961	9806.45	11398.2	12409.8	5908.59	15946.3	23281.3	13692.5	NaN	8890.59	8596.9	10373.3	3222.08	18459.3	NaN	15397.2	13268.8
Q9BQ69	O-acetyl-ADP-ribose deacetylase MACROD1	Filtered	Filtered	Filtered	8070.08	Filtered	9533.95	6310.44	23729.9	11562.3	Filtered	Filtered	5198.22	22429.6	24199.7	6652.63	7631.86	7947.62	8144.22	19168	3863.77	12110.8	7360.61	27046.8	15514.1	25513.4	17120.1	9461.38	19208.9	6807.8	13242.9
K7EK33	DAZ-associated protein 1	NaN	13871.5	9440.11	7771.66	8257.87	11878.3	14574.2	14214.2	11389.5	9448.45	NaN	NaN	15644.4	13230.3	7556.62	14421.6	NaN	12763.8	NaN	8324.53	10930.4	15493.8	NaN	18829.2	17999.5	19233	11121.1	24271	11423.2	13134.3
A0A1B0GUA3	KIF1-binding protein	12741.9	14614.2	15897	12647.7	17054.4	12146.9	9590.12	5698.8	11533.1	9022.04	14889.7	12286	14810.6	16239.5	15336.4	7996.04	15863.3	16104	15859.9	15342.2	10841.5	NaN	17986.2	11173.5	13653.6	8319.13	15167.4	7162.7	17016.7	13107
Q9H1A4	Anaphase-promoting complex subunit 1	25314.7	14547.2	16917	22666.8	15066.4	19219	5435.49	5808.13	6104.32	Filtered	5526.79	21254	15825.2	14122.3	Filtered	13336.1	Filtered	13463.8	Filtered	8780.45	14298.1	6286.79	17534.6	Filtered	7069.46	8509.36	7105.19	22103	4426.44	12946.7
Q9H1Y0	Autophagy protein 5	11435.1	Filtered	9170.93	10984	10330.9	11653.6	8586.43	13766.5	12709.3	9377.84	14786.6	9763.54	15517.8	17109.2	15042.4	Filtered	14443	13284.1	11308	13334	9994.69	Filtered	17884.2	13525.9	16193.5	11622.9	13787.2	Filtered	14581	12807.7
P53384	Cytosolic Fe-S cluster assembly factor NUBP1	11933.2	4574.48	6100.27	7857.39	14673	17695.1	11017.7	17130.2	14997.3	11820.6	14637.7	9955.05	20265.8	22053.3	12155.8	2397.26	17729	6522.02	28723	9430.47	2857.5	4850.58	14033.5	7483.2	23664.7	Filtered	11258	Filtered	18795.3	12763.4
Q96JB2	Conserved oligomeric Golgi complex subunit 3	15358.1	17258.7	12073.7	9315.38	11997.2	10382.5	8878.14	9716.5	10326.1	11177.3	26012.6	11812.2	9514.12	11280.9	Filtered	8239.39	11926.1	8712.37	17277.9	16572.7	11563	Filtered	12704.2	9090.26	21562.9	10509.4	15545	10160.1	14962.4	12738.1
Q14684	Ribosomal RNA processing protein 1 homolog B	Filtered	17576.8	Filtered	9851.76	13493.6	8779.1	Filtered	10714.6	11037.8	7976.27	6342.91	Filtered	11386.6	8650.63	16042.3	21133	7308.54	12372.4	11321	11496.9	17953.1	13456.1	15513.5	18211.3	17937.5	14169.1	7772.87	16726.6	10193.9	12696.7
Q13868	Exosome complex component RRP4	Filtered	5187.16	Filtered	2266.75	1999.56	6863.8	6187.68	14123	11956.7	6230.71	Filtered	4119.66	17540.3	18247.1	Filtered	11223.5	8254.41	17730.5	13654.6	Filtered	12221.7	16885.4	16113.1	22515.7	28231.5	17418.7	6971.9	30014.2	8024.72	12665.9
O14976	Cyclin-G-associated kinase	21150.5	Filtered	2678.35	16531.2	11880.5	11442.2	Filtered	9407.37	19318.2	13150.8	31708.1	14379.4	8104.21	11068.3	20149.8	1095.79	12586.3	8683.76	12094.1	18965.6	NaN	Filtered	8162.13	1800.48	8206.34	NaN	11956.1	Filtered	14902.9	12583.6
A0A1B0GTK8	Tumor necrosis factor alpha-induced protein 8-like protein 3	Filtered	10052.4	15394.2	14108.6	4065.95	4483.37	1320.37	17262	8071.35	11235.1	50401.5	5395.35	22958.6	20314.6	9966.71	Filtered	15847.9	Filtered	13732.6	7302.86	26508.2	Filtered	5032.48	5125.01	7929.31	Filtered	5453.34	Filtered	7248.53	12574.4
Q3LXA3	Triokinase/FMN cyclase	9259.46	Filtered	Filtered	8852.83	11033.2	10535.2	5917.49	11915.1	15188.9	12003.8	12554.1	6789.42	16261.9	17080.7	12955.5	Filtered	16271.8	7103.11	24097.7	9112.1	Filtered	Filtered	17754.6	9135.24	13043.6	9105.33	15057.1	Filtered	17282.3	12535.2
Q9HAB8	Phosphopantothenate--cysteine ligase	9521.18	6065.77	12159.7	8690.08	10458.4	11918.3	6263.13	15697.5	11428.3	16974.6	20524.8	9031.25	19970.9	22496.6	10854.8	Filtered	15429.2	Filtered	15510.2	12147.9	6921.45	15713.3	13295.6	8653.58	11750.1	10782.8	14506.6	2684.93	16446.3	12440.6
Q13188	Serine/threonine-protein kinase 3	21306.6	7164.51	10764.4	12260.8	13867.7	15790.5	11691.3	9610.03	8696.7	14161.7	8663.77	19164.7	13634.6	15056.5	10379.2	5926.19	9856.13	7320.89	12403.1	14685	13591.9	Filtered	10952.4	Filtered	10784.6	8884.31	15793.8	7169.97	26267.7	12438.8
Q13315	Serine-protein kinase ATM	Filtered	NaN	9622.61	8990.63	9593.78	11916.7	11072.6	9068.83	2034.12	8015.98	5058.85	16044.2	15703.2	15660.2	NaN	18876	NaN	12023.5	Filtered	12310.5	33470	Filtered	3077.78	16674.8	9372.81	22088.6	11581	12859.6	9881.5	12391.2
Q6GMV2	SET and MYND domain-containing protein 5	Filtered	9417.62	11885.9	7433.65	12291.9	7211.06	7826.52	12921	24839	24301.6	26685.3	6970.81	15041.7	18952.1	14685.5	8139.06	12335.9	5360.02	13137	Filtered	6549.75	7170.04	Filtered	6997.59	12374.6	6037.73	10174.7	Filtered	18189.3	12277.2
P46108	Adapter molecule crk	9694.63	NaN	12546.6	10006.2	13623.3	11185.7	9680.93	14132.4	10842.5	NaN	15433.3	11368.3	9942.22	21810.2	13649.9	Filtered	14172.3	8996.32	15024.2	14440.8	10375.8	14607.1	11254.9	7152.62	15565.4	8064.83	13651.3	3683.89	17232.4	12236.1
Q9GZU1	Mucolipin-1	5024.4	11785.3	Filtered	8646.25	9241.46	11357.3	15309.5	13040	14874.9	15346.4	15479.8	13160.6	14051.4	10637.2	13692.2	17592.9	10785.4	13696.8	Filtered	6788.8	9513.81	Filtered	Filtered	15091.9	8389.19	17168.4	9070.6	13485.4	11619.4	12194
E9PE17	28S ribosomal protein S17, mitochondrial (Fragment);HCG1984214, isoform CRA_a;28S ribosomal protein S17, mitochondrial	Filtered	14236	6316.57	7396.66	5540.08	7899.25	9219.67	14498	14263.6	9403.58	10349.7	5214.4	14096.9	10237.6	11755.5	17752.9	9507.09	12839.8	7237.93	5973.85	9858.78	23882	12103.8	12530.5	16701.8	42128.6	7684.81	12022.1	7718.73	12084.7
Q13546	Receptor-interacting serine/threonine-protein kinase 1	13418	10646	11367.9	11844.4	13643.3	11945.9	8862	14770.5	13440.8	13845.6	12850.9	11374.6	19440.4	21493.3	11488.6	Filtered	10746.5	11466.5	12623.4	10115.8	11804.7	11852.8	10959.5	Filtered	12753.9	6536.12	9999.83	8307.14	8328.22	12071.4
Q92484	Acid sphingomyelinase-like phosphodiesterase 3a	6947.47	14061.9	7542.51	7697.9	10305.6	34716.6	7477.83	8045.88	7982.83	12131.9	10748	22454.7	17683.7	16238.2	15761.4	7747.89	4744.01	10463.6	16753.2	9076.07	9656.22	12892.5	14388.8	9583.45	8473.68	8963.61	7727.32	10378.9	18891.6	12053
Q8IWJ2	GRIP and coiled-coil domain-containing protein 2	15603.7	12479	12268.6	11006.7	10281.9	8305.62	14376.6	9993.1	9947.64	8525.13	11101.9	11186.1	9243.64	8524.73	11448.6	9240.12	13811.8	15077.1	16208.8	15046.5	15905.1	Filtered	14655.8	10615	12620.7	9844.45	14622.1	10883.4	11861.3	11953
Q96PQ0	VPS10 domain-containing receptor SorCS2	15437.7	16429.6	Filtered	12511.1	5274.97	22255.6	Filtered	8651.49	Filtered	12174.6	9436.05	37641	8047.32	6290.88	9799.42	12740.9	13722.4	5872.82	11950.6	14346.5	16125.5	9825.78	9470.04	12212.1	NaN	5287.37	8248.24	6386.65	8335.11	11939
J3KSJ5	Cytochrome b-245 chaperone 1;Cytochrome b-245 chaperone 1 (Fragment);Cytochrome b-245 chaperone 1 (Fragment);Cytochrome b-245 chaperone 1 (Fragment);Cytochrome b-245 chaperone 1;Cytochrome b-245 chaperone 1 (Fragment);Uncharacterized protein C17orf62	8547.17	17796.8	6447.27	15594.9	12506.6	12441.3	20722.4	15065.2	NaN	11483.4	8430	18133.4	15157.4	14737.6	13435.4	2244.33	11478.4	11769.6	9847.13	13292.4	15397.4	2064.96	9141.63	13659.2	12129.4	NaN	10851.4	Filtered	7669.12	11924.8
G3V4P8	Glia maturation factor beta (Fragment);Glia maturation factor beta	7378.32	NaN	NaN	NaN	14367.4	7729.8	3939.81	19734.9	NaN	4934.82	14585.6	5247.49	20348.9	26272	9966.34	NaN	10922.4	NaN	21938.6	6728	4518.83	7021.23	18667.2	9047.15	17904.4	6489.91	13526.2	4524.3	18153.9	11910.8
Q9H2J4	Phosducin-like protein 3	13298.3	8310.1	5691.45	12568.5	9099.32	8757.83	12690.1	14780	11024.5	8543.43	10817.9	Filtered	22646.4	17070	11181	Filtered	13232	8147.09	16229.1	9705.04	Filtered	Filtered	12686.8	12311.7	14371.2	Filtered	10298.2	Filtered	10350.3	11904.8
P62310	U6 snRNA-associated Sm-like protein LSm3	Filtered	4104.65	4930.26	Filtered	7310.51	6840.11	8542.19	21894.3	12764.2	7152.8	4957.37	6460.22	20593	23477.6	7409.37	Filtered	7294.32	4093.3	16403.2	5307.7	Filtered	10010.5	18203.6	8996.02	32590.7	21700.9	5551.75	10446.1	15181.8	11688.7
Q13769	THO complex subunit 5 homolog	Filtered	21687.3	7113.95	13088.1	7595.81	13628.4	12945.2	8156.68	12666.4	12635.8	6424.98	12101.1	9020.44	8239.3	13869.1	12518.3	Filtered	17776.7	11387.5	8100.8	16708.3	Filtered	9504.03	21634.6	12840.9	Filtered	5490.08	Filtered	3418.24	11606.3
E9PIV9	NADH-cytochrome b5 reductase 2 (Fragment);NADH-cytochrome b5 reductase 2 (Fragment);NADH-cytochrome b5 reductase 2 (Fragment);NADH-cytochrome b5 reductase 2	12945.5	7141.84	7625.18	13120.2	12470.1	10831.1	Filtered	20715.7	7969.15	13748.7	17752	7766.42	14469.8	22789	7411.58	Filtered	10776	6580.81	12959.7	9539.85	Filtered	Filtered	13680.2	7735.23	15736.2	Filtered	8628.42	3509.75	7947.92	11410.4
H0YNP1	D-glucuronyl C5-epimerase	Filtered	14509.2	10400.7	12038.3	11170.1	14772.9	21644.2	8548.55	7849.04	8140.77	Filtered	11812.2	Filtered	Filtered	9156.73	11878.7	Filtered	11001.6	10403.5	11132.8	14117.4	Filtered	7346.95	9702.62	7275.21	12809.1	13398.3	13373.4	9512.19	11391.1
A0A087WZT0	Protein Smaug homolog 2	10513.3	6233.09	7442.9	9749.53	4887.94	6956.36	7365.2	7744	Filtered	8177.49	Filtered	6214.17	13274.5	7490.06	11780.8	Filtered	15493.9	9098.06	9415.58	9098.82	13358.4	Filtered	12065.2	13516.1	18176.3	20104.6	12135.5	28564.4	15610.8	11378.7
C9J0B2	DCN1-like protein (Fragment);DCN1-like protein (Fragment);DCN1-like protein (Fragment);DCN1-like protein (Fragment);DCN1-like protein;DCN1-like protein 1	22188.7	4072.51	7476.06	8715.57	13616.9	14259.7	10273.1	26111.4	12767.5	3937.55	13828.3	7808.98	19751.8	20333	7355.1	3155.6	11808.7	3785.8	11081.5	12707.8	4463.48	9533.19	14442	11284.6	13977.1	6783.04	7980.42	6091.74	17783.1	11288.8
Q8WU90	Zinc finger CCCH domain-containing protein 15	Filtered	9533.66	1859.5	8809.52	11042.9	10084.9	5184.04	11701.9	11778.5	11698.7	11869.8	4653.07	13257.5	12129.8	27033.1	11337.1	9896.7	12226.5	17461.9	11464.9	9714.19	12671.9	14311.6	11076.7	17133.5	10250.4	12654.5	4272.85	8690.37	11207.1
P10398	Serine/threonine-protein kinase A-Raf;ARAF protein	14307.8	9463.08	14374.3	10191.3	12277.3	11004.9	7282.93	9146.36	12635.4	9549.86	11672.6	10230.4	15269.3	11860.7	10813.1	9313.17	8883.85	7902.83	15037.6	12210	13397.8	10179.5	14753.4	9322.54	10663.8	Filtered	15229.8	4849.36	11145.5	11177.5
Q9UHI6	Probable ATP-dependent RNA helicase DDX20	Filtered	8602.68	6733.11	8905.18	5225.15	4892.01	Filtered	11893.6	Filtered	16816.8	6949.32	13708.3	17797.1	14243.8	12574	14382.5	6534.43	16416.1	15339.5	14374.1	7230.16	5310.67	16044.5	11821.5	17695.4	6533	10507.1	9405.15	9913.95	11148
E7EN07	Receptor protein serine/threonine kinase;Serine/threonine-protein kinase receptor;Serine/threonine-protein kinase receptor R3	8200.28	14423.5	9755.77	6922.13	8928.91	10973.5	Filtered	10581	9608.42	11360.8	12549.9	9943.55	9699.83	9492.02	14207.8	Filtered	13592	11685	Filtered	Filtered	16085.6	Filtered	12416.4	9751.64	14477.1	Filtered	8805.66	9713.24	10106	11012.2
E9PGT1	Translin	10852.9	5614.98	7100.18	5127.62	13014.5	16912.2	13645.3	19521.7	NaN	8346.86	8996.05	13983.3	18472.1	14196.4	12994.6	NaN	9363.85	6309.81	24328.3	9252.7	4008.78	8255.72	13602.3	13381.5	8176.19	4419.53	9961.55	9756.46	7530.25	11004.7
P61960	Ubiquitin-fold modifier 1	11257.2	6697.04	9434.47	6697.99	10995	6550.88	7410.07	15501.9	Filtered	11388.9	11370.9	7661.73	12645.1	16676.2	11537.9	Filtered	15153.1	9788.52	13274	4738.41	14136	10841.7	9408.18	8823.22	12890.2	Filtered	10411.2	11864.2	15166.6	10858.5
F5H5G1	Limbic system-associated membrane protein;Limbic system-associated membrane protein (Fragment);Limbic system-associated membrane protein	2032.99	6416.38	Filtered	4550.51	2693.46	58157.7	Filtered	6988.37	2980.41	54525.4	3632.25	6155.34	25094.6	12811.4	16945.3	5291.09	4456.11	7622.92	2220.03	2556.79	7421.57	15638.2	2635.7	1766.05	4090.02	Filtered	2878.24	Filtered	11848.2	10856.4
Q9UP83	Conserved oligomeric Golgi complex subunit 5	15359.2	8185.13	13168	7156.81	11576.3	10686.9	16461.7	12389.5	2308.25	6865.16	15607.9	12594.1	4441.13	10695.6	9577.35	Filtered	9593.39	4871.08	15184.7	14561.5	6611.06	5092.07	13622.6	10020.1	5761.11	12097.6	17834.7	9466.6	16425.2	10650.5
A0A087X1H5	Arf-GAP with coiled-coil, ANK repeat and PH domain-containing protein 2;Arf-GAP with coiled-coil, ANK repeat and PH domain-containing protein 2 (Fragment);Arf-GAP with coiled-coil, ANK repeat and PH domain-containing protein 2	14957.5	6651.81	5481.21	9349.23	12844.8	11786.1	6345.76	9199.93	15362.1	10521.8	17916	13143.7	12875	9243.07	13813.1	10659.6	10796.9	8680.77	13925.7	12220.9	7763.88	8609.4	11435.8	8818.46	6866.26	Filtered	13292.1	972.2	11757.6	10546.1
Q86V48	Leucine zipper protein 1	Filtered	10042.2	23132.7	Filtered	11677.6	10170	15556.8	8967.79	8287.97	5072.41	8006.24	9946	5934.58	1849.2	5759.22	14148.1	NaN	6462.39	4674.85	16102	13852.5	17021.8	6370.6	8417.98	10738	10496.2	9691.02	14944.2	14875.9	10469.2
Q96J02	E3 ubiquitin-protein ligase Itchy homolog	15072.5	12622	12765.6	12819.1	14607.1	13007.6	10298.2	5867.47	Filtered	9880.91	8913.29	12797	8800.72	5719.93	11466	Filtered	7249.52	13080.9	15979.3	11450.9	8188.72	NaN	7500.31	6115.57	6288.09	NaN	9967.8	NaN	9609.18	10419.5
P52735	Guanine nucleotide exchange factor VAV2	Filtered	Filtered	10174.4	9549.22	12474	11830.1	8880.45	7055.03	14415	10496.7	18968.4	8876.2	6456.22	11454.8	13798.4	Filtered	8955.09	10262.7	20498.9	8923.64	8525.84	Filtered	8342.22	4614.67	9205.32	Filtered	8249.94	Filtered	6547.32	10371.9
A0A087WTD7	A-kinase anchor protein 13;A-kinase anchor protein 13 (Fragment);A-kinase anchor protein 13;A-kinase anchor protein 13	Filtered	Filtered	15011.1	13443.5	13463.4	9061.94	5384.93	6247.57	9027.11	10565.2	17186.1	7084.7	7519.35	8950.91	10020.9	5994.28	9955.95	10890.5	13271.5	13581.2	9637.12	Filtered	9775.72	8071.12	6981.67	Filtered	12514.2	Filtered	13389.9	10292.9
H3BS02	[3-methyl-2-oxobutanoate dehydrogenase [lipoamide]] kinase, mitochondrial;[3-methyl-2-oxobutanoate dehydrogenase [lipoamide]] kinase, mitochondrial (Fragment);[3-methyl-2-oxobutanoate dehydrogenase [lipoamide]] kinase, mitochondrial	Filtered	9184.17	1494.79	11132	26180.3	10602	8561.15	10428.1	9262.92	8936.25	1730.96	7430.08	11357.5	11776.2	14013.5	2033.84	10795.6	10990.9	13080.5	Filtered	11001.3	Filtered	8033.24	9956.19	13292.5	14352.7	10080.9	9661.7	7400.92	10106.5
Q9UNZ2	NSFL1 cofactor p47	12581.4	Filtered	5855	4142.55	7136.81	7980	7314.11	13304.5	6192.51	9871.84	6201.14	6705.9	14192.8	15224.5	Filtered	13267.8	7735.1	8927.35	9346.9	4972.01	4022.91	13197	12213.7	10679.6	11651.3	15446.6	9257	13444.6	19763.6	10023.3
Q9UKY7	Protein CDV3 homolog	Filtered	10802.6	Filtered	10513.3	12963.8	9586.71	10298.2	13630.1	Filtered	12229.9	Filtered	11293.3	13686.7	8066.85	7644.53	6172.07	6657.77	6293.86	11882.2	11576.2	7897.57	12183.5	10110.8	6664.44	10976.1	5635.18	7448.38	9304.18	16962.8	10019.3
Q06124	Tyrosine-protein phosphatase non-receptor type 11	17209	6473.67	10092.5	10307.2	13541.7	9718.64	7814.61	9971.85	10949.9	8902.01	12996.2	9513.36	12463.7	10689.7	11157.2	8325.37	9625.39	8306.86	9923.67	11059.8	6935.23	10456	12201.8	9080.78	9023.07	6138.62	8976.5	4017.93	11286.5	9902.02
D6RD46	LIM and calponin homology domains-containing protein 1	30016.8	15515.1	11104.9	12904.1	10949.7	6065.84	11073.1	5865.09	6071.19	6422.65	6704.6	12324.2	732.876	5548.97	6225.77	Filtered	Filtered	4016.76	12078.8	13428	17187.7	Filtered	8637.74	9769.38	Filtered	Filtered	5842.4	4096.49	12907.1	9812.06
Q9NRX1	RNA-binding protein PNO1	Filtered	7063.98	Filtered	9796.87	7562.31	12730.9	6842.74	8224.6	Filtered	7099.31	Filtered	10925.2	11784.1	10648.2	13748.7	10712	8233.5	8151.88	12003.8	9372.08	8931.12	8342.1	9733.11	9500.16	12194.5	11464.2	7874.27	13037.1	7401.72	9735.14
Q01831	DNA repair protein complementing XP-C cells	Filtered	5230.89	4341.52	14712.7	9618.79	15297.5	Filtered	9155.5	2388.83	17718.8	5617.65	4854.3	12659.5	10340.2	18733	9627.53	7047.54	8753.67	4082.38	11377.5	5955.65	8492.92	16062	6118.23	12970.8	Filtered	8185.35	12206.8	8290.14	9609.23
O95219	Sorting nexin-4	19086.5	NaN	3262.97	8318.24	11874.3	12164.3	8622.42	8329.55	9662.37	4023.06	7506.94	11171.5	8968.82	10041.8	5223.6	NaN	7912.44	8170.29	10713.9	14829.6	8630.66	NaN	9904.39	8707.14	8184.72	NaN	10997.1	NaN	14127	9601.4
P32856	Syntaxin-2	Filtered	7958.38	4042.72	3918.81	5364.58	4635.9	28319.4	12794	13779.2	Filtered	1910.27	4256.72	5072.38	17547.1	2866.84	5433.53	10353.7	5654.05	3655.59	4634.31	4996.97	15270.9	12646.2	13894.9	9460.44	9803	16014.3	14807.5	15862	9442.73
A0A2R8Y6W8	General transcription and DNA repair factor IIH helicase subunit XPB	20587.4	9583.67	Filtered	9706.16	6828.95	6608.04	7391.77	8529.43	8860.3	12573.3	10661.4	5079.84	6919.47	9713.3	10786.1	15307.9	9691.1	11505.5	6888.22	6729.35	14095.8	8874.68	7048.51	8032.67	7714.51	Filtered	6584.72	12040.6	3074.03	9311.74
Q9Y4C2	TRPM8 channel-associated factor 1	12755.8	8579.18	12235.9	14320.6	11277.7	9067.19	3981.96	Filtered	7075.82	9680.79	13297.2	8020.03	Filtered	5952.55	10508.4	Filtered	10310.2	13261.6	11107.1	8897.63	6810.3	Filtered	10506.6	6907.64	7075.82	7296.56	10480.1	1322.06	Filtered	9197.03
P45984	Mitogen-activated protein kinase 9	7634.42	Filtered	9741.6	11969.7	9942.72	8319.79	5597.09	7565.75	Filtered	5631.01	Filtered	7180.59	8820.11	13492.5	Filtered	6998.15	14024.9	7320.53	16796.4	14654.6	9243.77	6658.61	7232.18	8844.32	5014.39	Filtered	Filtered	7102.17	10963.5	9162.99
B4DR80	cDNA FLJ61159, highly similar to Serine/threonine-protein kinase 24 (EC 2.7.11.1);Serine/threonine-protein kinase 24 (Fragment);Serine/threonine-protein kinase 24	6642.9	5406.21	5540.39	5910.5	9476.95	10461.7	11455.3	19048.3	2960.45	7839.54	9646.34	7390.75	16618.6	17983.4	10389.8	NaN	7316.5	6404.09	11301.9	6664.2	3005.99	NaN	12326.2	11407.8	7727.46	2042.07	8999.54	NaN	12109.2	9079.85
E9PHH9	DNA-directed RNA polymerase III subunit RPC3	Filtered	Filtered	Filtered	14491.6	8390.86	6094.86	9554.45	6277.24	Filtered	8432.18	7825.09	Filtered	7026.01	7325.33	7123.61	18490.3	6309.4	10061.4	8799.61	6853.79	9492.86	9297.44	8561.74	11525.9	8387.72	6747.72	7410.72	15367.2	6546.65	9016.4
H3BQV3	Conserved oligomeric Golgi complex subunit 8	Filtered	5690.93	6498.44	8525.88	10363.3	8973.44	10584.3	10510.8	4526.09	9806.62	7587.72	9581.39	11305.1	11492.4	10035	2997.86	11123.5	8292.13	11944.8	8631.61	Filtered	Filtered	11391.4	7158.39	10691.1	Filtered	9541.25	Filtered	7918.24	8965.49
Q6PKC3	Thioredoxin domain-containing protein 11	7688.3	14874.7	9709.34	9460.92	8129.07	Filtered	8170.07	5727.75	Filtered	Filtered	10844	9054.01	Filtered	4787.47	9921.87	13673.7	6833.96	13473.5	9116.65	7665.95	10815.2	4514.67	8411.59	7766.45	6480.35	Filtered	11019.8	7396.41	Filtered	8936.34
Q92845	Kinesin-associated protein 3	6902.19	Filtered	13733.8	10144.3	9522.5	5065.39	Filtered	9131.38	11479.4	8326.31	16578.3	4951.14	5216.25	5814.69	14391	6957.21	13719.8	12281.5	9869.66	7140.37	7944.75	7361.73	7492.01	7327	9439.7	Filtered	7144.02	5690.88	8247.98	8918.2
P41743	Protein kinase C iota type	19182	Filtered	15887.7	8455.43	10463.4	8410.09	Filtered	Filtered	14286.5	12038.5	9923.84	7639.34	5304.13	9297.48	8272.79	Filtered	7451.91	7077.29	11264.9	7296.29	3345.21	5951.26	8229.62	3371.9	6442.23	Filtered	7057.48	Filtered	7937.96	8895.1
Q5QPA5	39S ribosomal protein S18a, mitochondrial (Fragment);39S ribosomal protein S18a, mitochondrial	Filtered	5230.01	Filtered	9281.72	5153.07	Filtered	Filtered	5462.28	7424.66	4495.1	Filtered	Filtered	5308.76	10937.7	17502.4	6515.07	9330.9	10889.7	12753.2	5590.55	8565.62	6049.32	11987.3	12683.7	12540.7	12523.7	8146.55	9909.21	5868.33	8876.07
A0A087X1Z3	Proteasome activator complex subunit 2	18715	Filtered	11928.4	3408.84	5503.72	6102.7	5308.84	11955.7	15086.4	5940.18	6881.66	5516.17	18124.4	10763	9024.7	Filtered	9445.86	6661.27	10028.3	4572.25	6812.71	11336.2	8430.65	7033.98	9153.5	9381.67	7765.59	4637.62	9951.59	8869.3
A0A087WZ50	Signal peptide peptidase-like 2B	8967.65	9776.93	5332.69	7559.98	6491.86	5411.37	10437.7	3242.37	7655.02	7604.55	4744.63	9562.61	Filtered	4793.33	10783.8	14461.9	7374.32	10047	8659.66	7446.44	17556	Filtered	7822.22	10334.3	8669.21	13365.6	6475.53	13444.5	11185.1	8859.5
Q9BUQ8	Probable ATP-dependent RNA helicase DDX23	Filtered	4770.7	4246.9	23252.7	8016.88	9285.7	2049.76	NaN	Filtered	7990.78	8235.74	Filtered	6100.79	9505.01	11162.4	8952.04	9246.9	7150.47	12449.9	9459.56	4834.56	3971.9	10017.4	6176.17	5819.87	Filtered	14821.6	9101.98	14213.7	8784.72
H0YIN8	Ankyrin repeat domain-containing protein 13A (Fragment);Ankyrin repeat domain-containing protein 13A	NaN	5976.84	12516.1	10668	9729.11	8843.84	7350.18	7021.16	8380.34	8207.99	16530.9	7232.06	9636.12	11462.5	7802.02	3413.32	12198.1	7449.32	10011.5	9709.07	5476.2	NaN	9930.5	4528.47	7736.14	Filtered	8921.44	Filtered	7637.1	8734.73
P48454	Serine/threonine-protein phosphatase 2B catalytic subunit gamma isoform	8367.16	5279.97	8113.42	9318.14	10696.6	7405.73	10945.1	10433.8	8174	7297.2	7772.45	9023.96	9960.41	9864.84	8297.68	8848.31	9064.71	9238.13	7971.95	8924.33	5000.78	8044.51	9298.37	6868.62	6882.9	7444.4	12632.8	Filtered	12373.5	8697.99
A0A0G2JRA5	RNA-binding protein fox-1 homolog 2 (Fragment);RNA-binding protein fox-1 homolog 2 (Fragment);RNA binding protein fox-1 homolog;RNA binding protein fox-1 homolog 2;RNA-binding protein fox-1 homolog 2 (Fragment)	2608.72	9970.74	NaN	11064.8	7505.93	10121.4	7919.83	6395.09	8248.35	6682.41	Filtered	6290.04	5644.97	5389.43	NaN	8803.17	NaN	NaN	NaN	4638.69	8832.58	7465.71	5499.36	12202.7	7125.19	18977.3	4834.26	18705.6	10701.5	8505.56
O15397	Importin-8	7720.78	Filtered	9413.01	8473.44	6551.58	8257.09	3249.66	5863.93	9121.44	8268.08	7167.15	4009.7	4936.21	5302.65	11239	6976.27	11981.6	14262.3	15446	8217.15	10163.4	Filtered	10678.6	7799.49	10861.1	NaN	10298.8	7596.36	6286.43	8466.97
Q92882	Osteoclast-stimulating factor 1	5330.27	1437.81	2283.98	3177.55	5742.23	5061.92	5067.26	8447.41	2967.21	3055.95	5334.95	4163.36	5705.98	39856.2	4682.85	Filtered	7217.82	11661.8	63179.9	3316.16	1718.3	Filtered	5129.1	4893	8804.07	1675.94	3736.69	486.543	11670.4	8363.14
Q96ST3	Paired amphipathic helix protein Sin3a	10579.5	11569.5	12396.3	7822.28	8946.89	7533.36	6424.37	4157.57	8124.11	12734.4	Filtered	5914.39	5775.01	6154.33	8536.27	11978.8	Filtered	6442.37	6647.73	3507.92	10209.7	16222.7	6452.44	7829.43	7563.6	Filtered	5172.46	9626.02	7300.65	8293.15
P37173	TGF-beta receptor type-2	Filtered	14657.4	6846.79	5353.72	6245.15	7559.32	12211	4668.88	7075.37	6476.05	6995.18	6805.47	9142.22	7972.86	13532.5	10976	8451.65	6241.46	7855.2	7246.51	6964.85	Filtered	7021.31	8464.76	8143.22	8125.71	5340.9	13515.1	8733.07	8245.25
O00267	Transcription elongation factor SPT5	12019.4	15478.4	11478.7	11494.3	10326.8	8269.62	9007.28	8087.42	2947.46	10245.4	9764.45	7621.9	7492.39	7085.46	Filtered	8936.24	Filtered	Filtered	6810.03	8112.7	13494.4	5122.9	5827.52	8543.56	Filtered	1788.57	5491.22	3090.45	7594.35	8245.23
E9PD53	Structural maintenance of chromosomes protein;Structural maintenance of chromosomes protein 4	12524.3	5226.83	14112.7	17175	9417.55	17884.4	3065.74	5251.43	5634.03	10288.3	5894.53	16543.8	4157.63	5422.72	7730.45	4642.93	4042.81	6149.14	16305.3	9022.58	3711.78	Filtered	9348.76	9538.01	3347.31	2605.66	10013.5	2688.59	8573.74	8225.7
E7ET49	Sn1-specific diacylglycerol lipase beta	6464.74	13336.4	3182.04	4464.33	4993.77	9250.52	11291.2	7096.11	Filtered	4295	2484.19	8448.68	4862.52	9600.08	11066.8	10619.7	11141.7	12496.8	Filtered	7938.26	8784.38	8445.35	Filtered	6110.11	9025.23	9847.7	9066.21	8998.96	Filtered	8132.43
P36955	Pigment epithelium-derived factor	33791.7	9129.06	6650.31	Filtered	5280.76	4189.18	12100.3	2505.4	9054.23	Filtered	5797.18	7778.72	5263.64	3788.75	13107.6	Filtered	4646.01	7267.51	6615.43	6736.96	Filtered	Filtered	5876.09	4957.85	11639.1	5946.67	2949.73	Filtered	8139.48	7965.72
P19838	Nuclear factor NF-kappa-B p105 subunit	7564.16	NaN	9215.49	9811.61	8365.94	13731.5	NaN	4760.56	13030.9	6052.93	11074.9	8439.51	10052.3	6275.5	6329.43	NaN	3343.25	3935.11	10765.1	11848.1	4782.96	NaN	8610.62	5169.85	NaN	NaN	9940.37	2331.66	6656.26	7916.87
H0Y8L8	Probable ATP-dependent RNA helicase DDX41 (Fragment);Probable ATP-dependent RNA helicase DDX41 (Fragment);Probable ATP-dependent RNA helicase DDX41	Filtered	9411.85	8793.57	11449.6	7346.11	8198.24	9667.31	8443.76	8022.49	10435.4	Filtered	4932.04	8896.21	8668.9	8436.67	15348.1	3134.41	6928.29	6069.05	6096.35	7797.48	8842.39	6007.07	7485.53	7109.56	3870.35	4527.81	8831.08	4916.83	7765.42
Q9HCE0	Ectopic P granules protein 5 homolog	28418.9	Filtered	1074.37	9901.42	6108.65	5372.74	5250.29	4228.92	247.658	2657.18	7518.44	9792.08	269.02	5404.02	6707.47	Filtered	11142.2	10206.7	13276.6	9799.06	Filtered	Filtered	9615.66	5620.53	6678.46	Filtered	8113.78	Filtered	10852.1	7750.27
Q9H0J9	Poly [ADP-ribose] polymerase 12	4453.08	Filtered	9148.89	8784.53	8114.2	8434.62	11438.1	9442.03	6706.23	9801.64	6229.31	6179.15	8755.71	6374.75	7323.71	8390.33	9401.7	8735.38	6041.23	11141	5099.13	7398.93	8038.21	6626.66	8367.68	Filtered	7189.81	6084.08	3402.86	7670.48
A0A2R8Y5F1	Tuberin;Tuberin (Fragment);Tuberin;Tuberin;Tuberin (Fragment);Tuberin;Tuberin;Tuberin;Tuberin;Tuberin;Tuberin (Fragment)	12426.4	3710.94	5284.92	10494.8	9632.86	9254.34	3812.22	6332.78	7667.51	7247.84	11816.2	14786.3	2315.55	7389.14	8653.15	Filtered	7605.44	6913.04	12579.4	8471.18	Filtered	Filtered	6929.36	4337.75	3732.06	Filtered	7568.89	Filtered	3338.21	7595.84
Q6IBS0	Twinfilin-2	2646.98	NaN	7698.11	6109.42	7620.83	10458.3	7520.71	12948.8	NaN	5383.51	NaN	10226.4	10801.9	10757.4	4332.53	4449.12	5325.48	4500.37	15944.2	10475.1	3828.43	Filtered	7930.1	6692.49	5640.12	NaN	7213.95	NaN	5487.06	7564.84
Q7LG56	Ribonucleoside-diphosphate reductase subunit M2 B	11034.9	Filtered	16652.3	5678.77	7749.25	6974.33	NaN	7509.48	10969.6	6581.48	7980.72	5988.39	8049.42	6546.59	4479.2	Filtered	4630.93	4407.48	8243.59	5303.82	NaN	6252.02	5265.62	NaN	12058.2	6660.98	6792.15	NaN	6632.05	7497.45
O15111	Inhibitor of nuclear factor kappa-B kinase subunit alpha	14276.4	8818.69	11922.6	10358.4	5397.18	5069.02	5956.8	3912.66	9808.65	13343	14130.6	9620.28	4386.9	5381.69	Filtered	Filtered	10363.8	6854.62	7926.22	6012.05	4534.74	Filtered	6120.96	2617.35	Filtered	2566.38	6347.72	2936	8460.33	7484.92
P49356	Protein farnesyltransferase subunit beta	10028.8	Filtered	6493.21	Filtered	9305.25	7102.7	4881.41	8851.85	4303.19	4982.39	8563.29	5714.17	7647.47	9689.31	5648.38	Filtered	9147.14	2495.38	12783	8379.83	2683.36	Filtered	9429.52	5503.61	7882.37	Filtered	8855.64	Filtered	9551.46	7387.95
O14530	Thioredoxin domain-containing protein 9	4815.05	4648.96	5142.68	5406.77	9791.08	5621.51	8337.56	18623.2	Filtered	7246.87	10044.1	5594.16	12083.1	13365.4	7605.3	Filtered	4298.63	4906.82	8294.01	4397.68	2404.34	Filtered	6253.28	4616.72	9175.06	Filtered	5572.19	Filtered	7852.37	7337.37
Q8TAA9	Vang-like protein 1	Filtered	11649.2	8765.56	10738.6	5849.73	7376.07	6427.04	6965.28	2461.81	7716.82	2441.29	6561.64	7187.24	6796.34	6276.78	6267.28	5907.06	11882.5	3117.67	8210.45	9077.45	Filtered	5714.31	12795.6	9027.89	5319.86	6342.2	6132.24	8982	7258.89
O95478	Ribosome biogenesis protein NSA2 homolog	Filtered	1426.34	3000.53	8237.91	3935.75	3161.33	Filtered	8259.74	6335.85	9758.1	Filtered	1404.72	10853.6	10034.1	8566.86	10662.4	8477.36	10536.9	Filtered	2378.55	8953.73	13223.8	7490.97	8062.73	13901.8	5072.55	4318.28	8108.59	3744.08	7196.26
Q9H9Y6	DNA-directed RNA polymerase I subunit RPA2	Filtered	7326.92	4588.37	5071.82	Filtered	4971.46	3629.93	Filtered	Filtered	6551.22	Filtered	Filtered	6249.81	5054.75	9904.16	14465.8	4931.61	9068.13	7925.5	3880.84	9250.92	10907.9	6827.34	7298.22	7970.93	5743.28	5402.05	14096.7	4234.72	7189.24
O00743	Serine/threonine-protein phosphatase 6 catalytic subunit	13142.5	4257.02	9108.37	5477.31	8733.83	8184.54	4464.22	8720.28	Filtered	5628.78	7054.57	5292.1	9893.42	9216.82	Filtered	Filtered	6498.08	9810.85	6536.86	Filtered	5688.15	2648.2	10695.2	3603.59	7368.72	4580.85	5814.8	Filtered	8799.23	7134.09
A0A0A0MT60	Peptidylprolyl isomerase (Fragment);FK506-binding protein 15	18033.6	5551.2	8222.73	7354.58	7698.8	8313.92	7340.2	4972.71	5513.3	5108.83	6170.49	7364.88	5849.55	4448.46	5983.88	3305.77	6705.68	6940.23	14414	10065.9	7991.58	3745.25	7938.99	8449.39	4983.18	2814.38	10655.4	2516.24	7786.16	7111.7
Q9HD33	39S ribosomal protein L47, mitochondrial	Filtered	11785.5	1110.96	10904.6	1430.35	8785.01	3280.64	8807.41	Filtered	10395	Filtered	579.421	9075.11	9156.11	5778.03	1569.44	Filtered	9508.01	12618	1331.09	10322.5	862.972	10917.4	12309.7	10502	11892.3	3303.38	1717.09	Filtered	6997.58
Q9Y243	RAC-gamma serine/threonine-protein kinase	11617.6	3598.92	9454.93	9716.33	8721.52	12061.6	2753.18	10668.1	4420.26	8050.83	12479.7	6398.24	6540.46	9917.88	4616.01	1637.86	8684.62	3574.19	7336.3	9341.67	2428.86	Filtered	6235.3	3529.45	5667.97	Filtered	10012.1	338.799	8169.12	6961.92
Q9H8S9	MOB kinase activator 1A	16114	3879.89	10276.7	4692.55	7861.09	4447.72	4150.82	9680.96	7381.12	4726.86	9154.82	4372.56	9598.49	11239.6	5875.13	Filtered	4620.23	NaN	6231.65	4473.89	NaN	NaN	5601.05	2264.65	5173.38	NaN	3729.28	NaN	10855.1	6800.07
Q969S3	Zinc finger protein 622	Filtered	8479	3624.42	9519.05	5448.19	5800.49	2970.69	9553.52	Filtered	8383.06	8622.73	3773.14	9711.98	6631.2	11398.4	3588.5	9592.47	9302.38	6870.71	3994.18	6860.65	2202.54	6541.63	5667.15	11454	Filtered	8113.99	1665.95	5403.04	6737.43
P80217	Interferon-induced 35 kDa protein	Filtered	Filtered	3558.19	2434.24	11475.1	4458.05	5233.62	15692.3	13626.4	3578.6	4495.78	2823.66	15646	16254.9	3477.67	1431.91	3767.88	1315.61	3396.67	1445.84	Filtered	Filtered	15326.4	1842.81	4918.28	Filtered	5909.19	Filtered	11864.7	6694.51
P42566	Epidermal growth factor receptor substrate 15	10724.6	4933.05	7304.16	4213.95	7682.71	9019.02	4943.12	6114.03	5807.88	4562.04	6027.44	6146.96	6519.75	5443.75	6310.58	NaN	6246.23	5331.23	12172.3	9545.55	7095.63	NaN	7375.79	7409.72	5995.38	2750.46	11033.5	3559.67	4297.96	6613.57
Q9UQ13	Leucine-rich repeat protein SHOC-2	Filtered	Filtered	6954.83	9418.54	6618.9	12353.4	3676.85	8375.01	1823.18	7883.52	7430.94	5067.16	10598	8835.6	7652.39	7331.99	6201.81	3521.87	8648.64	7282.46	2452.04	2420.76	7021.95	4327.52	7648.58	1614.06	11427.9	2336.16	8876.54	6585.21
Q13219	Pappalysin-1	Filtered	Filtered	Filtered	2164	2948.99	Filtered	3795.15	11468	12313.2	2100.39	1616.12	Filtered	13121.2	950.774	4446.1	12740.1	2680.79	2669.05	Filtered	1801.98	13767.4	9415.37	1650.72	2701.13	14975.1	11873.3	2345.72	16598.9	1387.23	6501.34
Q96MX6	WD repeat-containing protein 92	NaN	7999.53	4294.82	5623.19	6754.73	6358.05	4857.41	9657.29	NaN	4613.26	10343.5	5553.67	10622.2	12296.7	6673.49	3955.48	7582.5	2131.72	3226.81	6179.92	NaN	1449.02	11187.2	6563.08	8025.87	NaN	7069.88	3119.51	5653.79	6471.7
B5MEG5	Ubiquitin carboxyl-terminal hydrolase 19;Ubiquitin carboxyl-terminal hydrolase 19;Ubiquitin carboxyl-terminal hydrolase 19 (Fragment);Ubiquitin carboxyl-terminal hydrolase 19	2590.93	Filtered	4710.59	7310.14	8216.66	5941.67	1931.19	6086.86	7279.56	Filtered	Filtered	6144.73	5597.33	4859.85	10732.3	7911.47	4101.29	9626.45	5614.57	7175.64	7955.61	7739.05	6217.3	8424.97	4674.74	7847.55	4281.38	Filtered	Filtered	6373.83
A0A087X1E4	Arfaptin-2	3954.02	Filtered	Filtered	Filtered	3436.86	3036.03	16833.8	11183.7	2938.4	Filtered	2476.29	2490.02	8249.49	11859.8	3522.5	Filtered	2899.09	Filtered	9062.24	4114.3	2785.41	5716.21	13162.6	4479.51	8812.4	5955.68	4282.57	5396.94	9905.81	6371.9
O94822	E3 ubiquitin-protein ligase listerin	3197.53	818.525	2079	5341.81	4498.15	3173.34	NaN	4191.23	5158.5	9909.9	5669.6	3234.73	11184.8	5086.98	13961.4	6314.31	11756.5	11060.2	11230.1	11431	3855.38	4869.52	10841.9	3246.2	4142.12	3255.65	10247.8	283.717	6015.68	6287.7
M0QXC8	Interferon regulatory factor 3 (Fragment);Interferon regulatory factor 3;Interferon regulatory factor 3;Interferon regulatory factor 3;Interferon regulatory factor 3 (Fragment);Interferon regulatory factor 3 (Fragment);Interferon regulatory factor 3 (Fragment);Interferon regulatory factor 3	5389.7	Filtered	6094.68	4402.78	9772.9	6341.28	4181.85	7724.96	6751.36	4068.22	6489.76	4387.49	8309.91	10481.1	4783.85	Filtered	5752.58	1316.41	3717.55	9304.59	Filtered	Filtered	7550.15	3839.37	7983.54	3221.91	6564.36	Filtered	10903.5	6222.24
Q13426	DNA repair protein XRCC4	4761.47	8148.52	5441.47	6134.75	4939.74	5607.48	5968.99	5001.27	6651.05	6654.64	Filtered	3822.64	5737.83	4560.17	6193.85	4500.39	4791.82	6652.41	4925.94	5804.63	9237.62	3579.26	10073.8	7168.78	10605.6	4463.2	8260.53	2543.48	10679	6175.37
P49916	DNA ligase 3	Filtered	7640.81	8791.86	8486.75	6029.59	6301.36	5338.31	3940.72	7722.36	11151	Filtered	Filtered	4459.77	6661.04	Filtered	7844.79	Filtered	Filtered	2612.74	4557.14	6608.09	6552.27	5215.24	7003.13	3390.44	4163.1	4365.57	8632.02	4275.86	6162.78
Q9UPN7	Serine/threonine-protein phosphatase 6 regulatory subunit 1	11403.2	3928.05	5737.37	4811.65	6570.48	7382.43	Filtered	5992.31	6571.15	7081.47	9099.96	4549.84	5691.93	7914.58	6458.99	Filtered	6397.06	5565.02	7870.24	9024.03	2906.38	2096.2	10285.2	4165.47	5007.5	1964.24	6277.68	1396.58	6920.44	6039.61
O00401	Neural Wiskott-Aldrich syndrome protein	Filtered	2746.82	7194.35	5883.35	7207.36	5297.92	Filtered	7964.22	5392.02	6790.16	8410.09	2570.55	9084.17	8623.41	8192.27	Filtered	4812.15	1950.27	7816.67	7001.6	4366.56	1636.11	6547.28	4121.95	5067.71	Filtered	6176.24	Filtered	7575.28	5934.52
Q92504	Zinc transporter SLC39A7	7461.74	16891.2	10082	8262.78	7644.05	3885.73	6543.18	5047.08	1940.86	1801.59	Filtered	2345.36	2328	2128.88	Filtered	3829.33	9433.33	7355.1	5902.4	6725.04	9106.28	7997.78	4671.18	5035.66	4365.11	2742.45	4344.28	3193.03	Filtered	5810.13
H0Y6H0	Lysine-specific histone demethylase 1B	Filtered	6799.63	7999.38	7867.16	3973.62	5579.91	4974.62	5318.44	5717.54	6026.48	4901.91	6084.52	2514.06	2696.3	7118.03	11292.4	Filtered	6036.48	4351.57	Filtered	8121.84	5570.88	5235.98	7237.28	4799.82	4952.83	4600.1	6643.25	4444.94	5802.27
Q9Y5A9	YTH domain-containing family protein 2	Filtered	6096.56	5782.54	6979.96	6867.24	5121.55	4475.66	6583.71	4867.72	4371.39	3151.46	4243.21	8522.35	7199.06	Filtered	6568.66	5609.18	4165.62	3690.18	6051.47	4602.61	8824.47	7841.69	5553.4	7787.23	4766.5	Filtered	3342.09	5207.25	5702.8
Q8NCM8	Cytoplasmic dynein 2 heavy chain 1	Filtered	16778.7	7727.02	7846.42	8926.96	5989.11	5297.75	5397.96	8245.4	6767.74	3813.62	9088.87	5565.7	7094.65	1993.1	1444.89	6874.41	4444.17	975.245	7988.94	193.485	Filtered	5385.39	518.591	5394.8	2737.47	5401.96	941.693	11041.8	5699.1
Q16512	Serine/threonine-protein kinase N1	5521.28	NaN	7317.08	6037.03	7032.93	6170.19	NaN	4676.38	6110.83	3458.64	5824.86	5781.78	4036.81	4600.92	7484.48	NaN	5179.4	6310.64	7612.05	8171.79	2700.66	Filtered	6535.71	5876.25	4611.5	NaN	4610.48	Filtered	3963.1	5635.86
B7Z2Y2	Conserved oligomeric Golgi complex subunit 2	Filtered	3297.89	4797.5	Filtered	5655.56	3012.07	Filtered	Filtered	3070.57	2765.34	5041.19	2392.47	4765.26	6240.81	Filtered	Filtered	7508.72	5080.47	8630.65	6567.63	3924.11	2391.91	10806.2	3910.93	5707.13	5684.37	8560.69	1544.16	8597.91	5215.37
Q7Z7F7	39S ribosomal protein L55, mitochondrial;39S ribosomal protein L55, mitochondrial (Fragment)	Filtered	5801.69	1224.65	2768.49	2118.33	3784	3405.3	6332.68	7901.28	4667.95	4412.93	2647.37	7569.95	6816.4	6876.54	5002.28	4725.14	9929.57	6541.3	3042.84	Filtered	3506.79	7524.22	8760.19	9575.84	3270.7	2316.87	5300.84	2250.73	5113.88
O43318	Mitogen-activated protein kinase kinase kinase 7	8029.16	Filtered	8421.39	6059.98	4911.46	5803.38	5541.21	6121.62	Filtered	5789.27	4844.67	6326.62	5334.11	5617.28	7593.06	Filtered	3878.78	3804.07	3320.23	5254.75	1730.72	Filtered	3442.33	3641.4	3073.03	2231.38	5501.2	Filtered	5538.99	5075.42
Q8N8A6	ATP-dependent RNA helicase DDX51	Filtered	6146.84	Filtered	3729.43	1192.3	4061.73	5760.62	2001.77	9870.46	6733.43	Filtered	1852.07	1946.09	990.149	4177.18	9047.8	1382.03	5314.11	2043.54	1359.32	7286.58	3758.51	3704.01	9166.31	5039.18	6205.6	1606.62	13107.3	Filtered	4699.32
Q5JQQ4	Protein DPCD	5939.96	6641.88	5202.28	5674.98	5022.52	3169.23	2827.01	5605.08	7404.69	6780.09	9350.81	4197.97	6190.52	7398.21	Filtered	1060.97	9268	2531.87	4457	2534.26	3721.82	1147.78	4820.5	2666.36	5887.96	1071.46	3391.05	1418.14	4306.17	4631.73
F5GZP3	Tripartite motif-containing protein 59;Uncharacterized protein;Tripartite motif-containing protein 59	Filtered	6098.65	4614.84	5713.11	2878.85	3317.7	8092.1	4879.68	Filtered	2254.11	Filtered	3202.96	2081.4	3099.98	Filtered	5051.65	Filtered	1910.2	Filtered	6484.06	2361.19	7991.97	4404.07	5274.84	4431.24	5863.6	4344.09	5347.85	5245.32	4562.76
Q6AI08	HEAT repeat-containing protein 6	4028.9	1873.79	3623.91	3928.57	4266.89	4475.55	2744.54	4287.09	Filtered	4105.94	3214.15	3284.23	5510	5162.16	6966.29	898.21	6046.4	4839.86	9279.64	3580.54	3475.31	Filtered	5695.41	5129.39	5997.63	Filtered	3455.44	602.958	5303.64	4299.09
A0A1W2PQ43	Bcl-2-associated transcription factor 1;Bcl-2-associated transcription factor 1 (Fragment);Bcl-2-associated transcription factor 1;Bcl-2-associated transcription factor 1;Bcl-2-associated transcription factor 1;Bcl-2-associated transcription factor 1	1997.53	7854.77	6070.21	8734.61	4395.67	8110.88	3864.62	2310.09	NaN	1427.1	NaN	3662.86	NaN	1933.16	NaN	5662.75	NaN	1247.62	3085	8328.78	1754.42	4414.16	3051.62	4276.1	1412.77	3108.16	5250.18	3503.9	7662.85	4296.66
Q96QU8	Exportin-6	4384.81	3175.44	6392.27	6217.03	6320.16	5935.77	3585.63	3379.59	2359.32	6125.32	3983.01	4366.9	4019.12	4166.99	4279.93	2589.51	4596.5	4895.55	10265.3	3765.8	1043.96	Filtered	4189.7	3263.34	2192.18	Filtered	4318	Filtered	1370.1	4276.2
Q12972	Nuclear inhibitor of protein phosphatase 1	3538.37	5973.88	4505.36	4462.69	3054.35	4847.24	3608.86	5696.07	4207.57	4103.32	4111.97	2418.34	4683.67	4553.91	3066.47	5610.88	Filtered	3865.4	4742.18	2503.74	3618.77	5608.57	4156.11	2828.31	4555.95	3249.76	3064.59	5080.44	3245.12	4105.78
P41214	Eukaryotic translation initiation factor 2D	Filtered	2361.78	4890.25	4940.23	5605.91	3414.16	2389.43	3194.16	4459.38	6721.18	4793.06	2468.23	3032.13	4202.6	2941.55	2995.63	3649.46	3342.9	3965.43	4174.96	3133.02	Filtered	4678.24	Filtered	6086.42	NaN	4724.07	Filtered	4315.02	4019.97
Q05823	2-5A-dependent ribonuclease	4006.48	2900.81	8522.55	5523.52	5306.66	3498.95	2542.98	4217.85	2424.99	5884.66	5659.86	4274.07	4700.73	3372.14	2829.19	1732.27	2910.19	3381.72	9232.55	3785.92	3424.29	1669.29	1889.66	2748.57	2325.28	Filtered	5346.37	Filtered	Filtered	4004.29
Q8ND04	Protein SMG8	Filtered	Filtered	Filtered	4979.37	2961.94	4502.83	1572.4	3326.01	4405.05	3116.22	3469.99	5031.19	4200.04	3451.02	6067.61	4029.52	5349.12	4149.45	5653.01	5074.92	4006.73	2537.28	4288.86	3326.47	3650.08	Filtered	3995.95	2434.85	4132.56	3988.5
Q9BZ67	FERM domain-containing protein 8	2777.79	NaN	3654.51	4384.23	6603.5	7664.57	5124.56	3773.31	4485.47	2382.18	5127.03	6391.05	4819.76	3311.19	3141.03	1189	1566.36	761.857	NaN	7565.58	1455.42	NaN	2965.41	1135.24	4509.7	2722	2345.98	NaN	6769.91	3865.07
Q9UBB6	Neurochondrin	6806.17	2277.4	3400.32	3397.76	5151.77	3633.72	2422.37	3738.77	4115.73	1922.25	5814.31	2541.85	4709.54	3250.74	2714.2	2986.52	4900.63	3076.9	5648.48	3446.31	2636.76	NaN	2754.45	2251.91	2766.6	NaN	3444.68	2096.43	4626.22	3575.29
Q8IWV7	E3 ubiquitin-protein ligase UBR1	6470.09	Filtered	4564.28	3297.2	2968.88	2465.49	2099.05	1473.73	2597.33	3255.37	4002.9	4096.53	1530.4	3350.82	4237.59	Filtered	5282.63	3226.35	3925.96	4477.56	3075.1	Filtered	8417.97	Filtered	Filtered	2124.94	2570.4	2050.93	4201.38	3573.45
O43823	A-kinase anchor protein 8	Filtered	5734.01	Filtered	4687.63	Filtered	4145.85	3333.55	2710.19	3189.94	4686.52	Filtered	2760.89	1880.35	1459.02	3365.95	6588.85	934.21	3777.93	Filtered	2017.27	6958.35	4990.18	2072.22	6446.55	2607.43	1062.16	2672.68	3733.84	Filtered	3557.2
Q9UJ83	2-hydroxyacyl-CoA lyase 1	NaN	4383.9	Filtered	2174.29	1233.92	1899.27	9812.27	Filtered	NaN	3415.18	NaN	2102.75	1685.93	1543.25	1975.22	9690.84	4514.53	3111.69	4281.94	2777.32	2858.16	3578.39	3159.55	2587.17	2145.71	3139.54	3222.19	4830.72	NaN	3483.64
Q9Y5Z7	Host cell factor 2	1613.6	6869.62	6237.68	5527.56	3608.24	5631.94	3455.06	2782.69	3335.47	5089.17	3334.94	1569.87	1468.92	4781.83	Filtered	2988.41	Filtered	3343.27	1768.45	Filtered	2390.62	Filtered	1690.75	3170.72	2401.95	1453.35	Filtered	3034.67	1417.35	3290.25
Q8TEA8	D-aminoacyl-tRNA deacylase 1	Filtered	Filtered	Filtered	855.84	Filtered	3969.21	2569.42	5497.54	2200.45	4281.89	3203.83	2820.7	4458.11	5019.76	2558.06	2864.05	2478.78	1829.71	4898.99	4648.56	2364.77	3760.6	4607.94	2917.63	2343.31	2563.76	2740.51	2550.8	3574.41	3263.15
Q7L7V1	Putative pre-mRNA-splicing factor ATP-dependent RNA helicase DHX32	3783.39	1747.3	4562.85	4070.32	5292.56	4754	2956.51	2675.11	Filtered	4252.18	3143.49	3630.59	2887.68	3360.88	2461.53	1277.34	2531.21	4245.86	5096.92	2358.92	3462.95	Filtered	2842.06	1844.26	1693.35	Filtered	3563.94	Filtered	2974.14	3258.77
Q9BRP1	Programmed cell death protein 2-like	Filtered	3012.25	2007.41	1358.27	1591.15	1068.71	2116.47	5279.45	5429.45	2654.47	3702.69	677.231	4798.61	6355.15	3183.65	1220.28	2988.72	1931.31	2019.39	Filtered	2378.75	4148.22	3656.75	2515.84	8385.04	2447.59	2867.02	2591.74	3981.13	3124.69
Q8IWA4	Mitofusin-1	2007.56	6401.2	4564.11	4413.53	2141.71	4062.92	6250.67	2541.18	1486.98	4616.47	NaN	2179.86	2240.89	2092.19	NaN	8062.27	2338.93	4043.42	1555.45	2172.02	2737.15	2605.03	1438.36	2135.26	1506.64	2200.35	2357.58	3708.42	350.461	3044.84
A0A0D9SF60	Plakophilin-4;cDNA FLJ56233, highly similar to Catenin delta-2;Catenin delta-2;Catenin delta-2;Plakophilin-4;Catenin delta-2	Filtered	3598.98	3886.53	3441.19	3930.98	4129.27	4812.58	2653.25	Filtered	3347.25	849.339	3841.59	1076.12	2586.25	2682.12	4352.25	1810.15	3035.86	Filtered	1905.75	2928.08	Filtered	1415.54	4870.67	Filtered	1594.53	2927.26	3280.6	2290.94	2968.63
Q969Z0	FAST kinase domain-containing protein 4	Filtered	1768.78	NaN	1918.35	1734.95	2723.78	4929.23	4499.73	NaN	2125.84	NaN	2132.07	5439.17	3513.92	2856.9	6397.18	1084.95	3764.97	2269.87	2004.96	NaN	1689.34	2586.1	3509.06	4116.27	1623.97	2261.75	3901.13	305.112	2881.56
P25685	DnaJ homolog subfamily B member 1	3227.1	4003.76	3918.51	2308.53	2506.51	3523.91	2523.26	4582.73	4321.25	4106.93	3223.22	2527.19	4341.8	4186.78	2073.08	5838.31	684.121	643.973	1929.46	969.025	NaN	NaN	2240.99	2106.43	2956.58	1122.51	593.685	NaN	2241.36	2796.19
Q9Y3C4	EKC/KEOPS complex subunit TPRKB	Filtered	3127.04	2564.85	2870.38	1653.63	2250.13	2019.59	5922.44	3386.3	3163.2	4168.91	1124.98	5097.58	4830.06	3673.73	1248.92	3776.89	2500.65	2452.56	666.034	851.911	1036.3	2712.25	3933.47	4483.27	393.791	2001.4	667.755	2014.69	2664.03
H3BPA2	Beta,beta-carotene 15,15'-dioxygenase;Beta,beta-carotene 15,15'-dioxygenase;Beta,beta-carotene 15,15'-dioxygenase	Filtered	2462.7	4936.25	2141.83	2540.47	2398.02	1298.12	2392.24	2908.08	Filtered	1811.88	1177.8	3061.26	3111.34	4047.06	Filtered	2480.88	3548.54	2593.99	1885.56	Filtered	Filtered	1821.17	1829.79	4095.48	1562.11	3345.59	2031.02	2140.6	2567.58
Q86UV5	Ubiquitin carboxyl-terminal hydrolase 48	Filtered	3906.1	Filtered	2568.23	2759.22	2443.13	1071.56	1672.1	1256.03	2514.2	Filtered	1874.58	1405.74	1903.82	2797.21	2772.09	2114.62	4481.03	5040.77	1956.02	1608.93	Filtered	3596.91	3467.25	1784.03	Filtered	3060.84	969.085	Filtered	2479.28
Q8NHH9	Atlastin-2	NaN	3315.69	NaN	1741.16	NaN	1585.79	2192.76	2360.65	2489.49	2481.63	4235.72	2197.74	1470.86	1648.09	1904.62	2213.96	NaN	1754.29	1753.02	1334.67	2123.27	1599.61	1290.03	1503.77	1604.97	3319.35	1761.98	2497.29	1976.23	2094.27
C9K0I4	Transmembrane protein 50B (Fragment);Transmembrane protein 50B;Transmembrane protein 50B;Transmembrane protein 50B	3344.44	3964.93	2811.52	1963.34	2489.72	2014.93	2359.98	2586.94	Filtered	1341.05	1864.21	2855.96	1326.24	1777.88	Filtered	1689.23	1037.29	Filtered	Filtered	1391.62	1218.98	707.907	Filtered	1981.26	1229.22	3256.81	Filtered	2078.83	2382.62	2072.82
Q9C0J8	pre-mRNA 3' end processing protein WDR33	Filtered	Filtered	Filtered	1631.86	606.872	766.686	455.454	634.23	Filtered	1065.61	Filtered	298.827	866.112	1879.01	886.031	2029.79	Filtered	3444.63	1769.32	416.03	3067.12	1762.33	2361.56	2132.62	1118.54	2101.22	1688.85	3598.63	565.848	1528.14
E7EWV1	GPI ethanolamine phosphate transferase 2	1280.29	1834.98	1197.72	2606.03	949.441	985.282	1633.25	621.526	2013.51	NaN	610.872	2057.92	NaN	1006.92	1703.19	2387.32	2008.5	2459.16	711.422	938.546	2081.99	NaN	719.746	1066.92	NaN	2172.11	1191.15	2085.95	NaN	1513.49
F5H345	Porphobilinogen deaminase	881.016	1235.9	890.878	1458.51	896.525	1441.94	464.971	2212.17	1699.75	1158.74	1018.99	838.921	2636.12	2853.01	NaN	746.837	NaN	485.22	1484.75	967.834	NaN	637.385	2529.21	748.528	2790.06	NaN	1024.71	593.265	1188.24	1315.34

## Sheet: BMSCs
Protein Accession	Protein Description	[6] 22BMSC	[8] 25BMSC	[9] 26BMSC	[12] 33BMSC	[15] 7BMSC	[17] 11BMSC	[18] 2BMSC	[19] 14BMSC	[20] 20BMSC	[22] 28BMSC	[23] 27BMSC	[26] 34BMSC	[28] 10BMSC	[32] 21BMSC	[33] 23BMSC	[36] 29BMSC	[37] 32BMSC	[38] 3BMSC	[39] 6BMSC	[42] 15BMSC	[46] 31BMSC	[48] 5BMSC	[49] 8BMSC	[50] 16BMSC	[51] 13BMSC	[53] 17BMSC	[54] 18BMSC	[56] 24BMSC	[57] 30BMSC	mean value
P02649	Apolipoprotein E	184494	77219.1	198979	2.42781e+06	302596	277646	806376	237515	205841	236537	121762	116877	Filtered	Filtered	181248	264121	126757	73418.4	974550	184348	177573	Filtered	373876	Filtered	263964	284772	Filtered	306553	199193	358501
P27658	Collagen alpha-1(VIII) chain	306239	208694	75131	519444	236833	226137	285144	318568	231266	140415	84480.4	35640	190748	70288.5	155484	112917	96969	176369	135966	150280	291826	116279	438693	93293.1	422416	163380	152012	167153	86667.1	196163
O94875	Sorbin and SH3 domain-containing protein 2	279804	47941	292847	60298.2	226211	114890	288099	86123.3	214065	139856	350453	NaN	131882	48573.5	551831	121453	174110	83979.5	NaN	479949	232856	87307.6	207163	NaN	254426	338650	126494	109974	40501.6	195759
Q12981	Vesicle transport protein SEC20	121323	28208.6	234428	229208	Filtered	Filtered	139176	Filtered	25574.2	360310	21718.6	287088	Filtered	15977.1	15413.5	216553	24358.1	16878.2	25999.4	Filtered	20339.6	16054.9	40211.9	Filtered	87214.4	20797.8	11510	235865	503042	117272
P51911	Calponin-1	194171	23705.8	127578	147885	151821	106511	567746	36138.7	34251.3	94422.4	69077.2	NaN	95480	122143	190412	41847.9	80184.7	Filtered	83412.5	121946	132336	129729	NaN	99016.9	55518.3	64774.5	37346	103496	96213.4	115660
O43854	EGF-like repeat and discoidin I-like domain-containing protein 3	212019	76347.5	66150.4	79168.6	111339	57033.8	284418	125892	70077.6	163850	44827.6	32000.7	58773	91513.4	98090.2	31315	82289.9	66252.6	46166.1	201603	224956	121475	69486.3	26629.4	99533.3	97947.7	196367	38698.7	39383.3	100469
P19320	Vascular cell adhesion protein 1	74890.9	69851	83626.8	192692	172846	27958.9	198545	80260.5	85483.7	56866.4	25437.6	Filtered	56720.4	34066.4	145059	61416.7	60158.7	92237.3	NaN	76793.1	62665.9	75953.7	208686	NaN	335879	63171.8	60598.5	75833.3	2394.98	95388.2
P48357	Leptin receptor	129326	151462	34699.3	89203.1	112763	20793.8	149754	76825.5	105229	81386.1	18450.9	Filtered	95666.8	43064.6	77828.5	36181.8	130208	116866	Filtered	82863.9	81742.4	163818	137205	Filtered	206849	42844.7	103972	58037.1	12930	90768.2
Q6WCQ1	Myosin phosphatase Rho-interacting protein	135521	75421.2	107316	43835.6	122175	87776	67948.1	80740	67161.7	50115.2	69310.4	NaN	94149.5	NaN	163095	50293.1	68495	69965.1	42777.1	143399	66888.6	84800.6	113336	95692.8	137188	111091	87849.5	106553	43483.1	88384.3
P31513	Dimethylaniline monooxygenase [N-oxide-forming] 3	186903	95459.5	67210.2	44728.1	53330.3	145351	36226.7	33000.5	23617	45742.9	44424.4	Filtered	56186.3	43886.3	156607	35033.5	109516	38803.1	101116	51781.8	53370.2	146343	66360.8	Filtered	56481.5	418716	49057	107793	19036.9	84669.7
Q9UKX7	Nuclear pore complex protein Nup50	104426	9529.5	18059	Filtered	12792.2	24848.8	50397.7	19777.6	164588	109618	Filtered	108368	278338	7579.26	14772.8	16139.4	10356.5	314256	Filtered	47668.8	148485	Filtered	41179.3	17603.1	22955.4	37095.2	304214	17025.2	182744	83312.7
P43121	Cell surface glycoprotein MUC18	97768.4	23314.1	62075.8	104855	115229	224820	354889	117139	34477.7	33910.3	55619.5	Filtered	23487.5	81851.1	167246	19122.2	27183.1	29067.4	99127.1	82203.3	88596.8	79540.5	34993.6	24689.5	107415	103763	44539.4	46682.3	32692.5	82724.9
P01024	Complement C3	20229.9	Filtered	19881.5	335290	107458	144988	163856	92061.7	27274.8	27099	Filtered	26128.8	Filtered	Filtered	14956.1	26672.2	29595.9	62839.7	268335	Filtered	Filtered	54040.4	47703.5	77980	67997.3	50568.9	10222.3	40013.9	52649.6	76862.7
P02790	Hemopexin;HPX protein	89975.8	127855	Filtered	144054	52690.6	Filtered	98731	72280.4	81358.9	65600	Filtered	57421.4	Filtered	63450.9	46369.6	131315	48172	43337	Filtered	77422.6	87513.2	39746.7	50138.9	38525.1	46857.1	101652	71622	105129	45536.6	74448.1
Q9BV81	ER membrane protein complex subunit 6	89600.8	88873.9	92466.5	71902.5	Filtered	72958.1	75663.8	75426.7	62368.2	61079.2	84271.5	65407.8	Filtered	Filtered	42138.8	76491.5	59123.7	Filtered	88903.5	Filtered	55206.1	Filtered	86615.6	94619.7	67501.4	62214.1	73665.4	94169.9	55746.4	73757.2
P17342	Atrial natriuretic peptide receptor 3	165007	85437.1	74773.2	66189.2	76557	41427.5	108938	63178.9	67755.2	58206.4	45437	Filtered	51217.2	50210.4	114935	42855.8	72910.8	51995.7	33517.3	154042	166179	76587.2	55849.8	21748.1	64692.4	67546	61863.2	73424.2	25755.7	72794.2
K7ELD9	Synaptogyrin-2;Synaptogyrin-2 (Fragment);Synaptogyrin-2;Synaptogyrin-2	49986	23453.2	42934.2	252625	132694	40275	147947	50384.1	33245.3	33789.4	41178.7	9688.31	27712.2	Filtered	42720.6	34867	26346.5	Filtered	88003.6	37931.4	66656.8	30348.5	71818.6	Filtered	45358.3	88946.3	Filtered	69538.4	24817.7	60530.7
Q8NBN3	Transmembrane protein 87A	51907	35489.8	42109.3	6644.56	NaN	96188	97843.5	NaN	34709.9	27599	44003.2	21755.1	72224.9	39405.1	71477	51272.8	68392.7	84170.9	8840.08	63829.1	47073.3	NaN	103614	87822	87464.5	99759.9	92767.2	63112.4	NaN	59979
F8W696	Apolipoprotein A-I	36629.7	Filtered	30289	520510	41858.4	32883.8	100477	46270.6	27484.8	29465.3	17179.3	35952.7	Filtered	18616.3	37911.8	31007.1	25978.5	35044.7	107586	26530.2	Filtered	Filtered	40188	25911.5	40385.7	36894.8	Filtered	49006.9	42165.3	59842.8
O95169	NADH dehydrogenase [ubiquinone] 1 beta subcomplex subunit 8, mitochondrial	35271.6	38448.6	44273.3	150291	44953	51241.6	78639.1	53442	32389.7	56922.9	NaN	82328.6	50502.4	NaN	28990.1	79617.2	58350.7	NaN	130224	NaN	48682.3	NaN	73412.6	41465.4	54206.8	40785.2	26342.4	44947.3	63979.5	58737.8
E9PS74	Solute carrier family 43 member 3 (Fragment);Solute carrier family 43 member 3	25290.6	47878.6	86627.1	73330.8	35494.4	105059	47045	85269.8	50951.1	55756.8	51846.5	104422	Filtered	45694.3	17372.1	24318.4	45654.7	37478.7	158313	29757.1	17985	Filtered	35572	72582.2	53564.3	42426.4	38326.9	85357.1	59075.9	56757.4
Q99523	Sortilin	86797.6	56786.6	19009.6	32891.3	175306	27380.2	80858.4	63152.3	61961.1	52749.1	17181.4	14434	60015	26845.8	66978	21805.8	38182.7	58142.7	60035.2	65635.1	25452.9	61199.3	114029	21955.6	119060	91825	41986.4	49412.6	13284.8	56012.2
P23141	Liver carboxylesterase 1	50889.1	61802.6	45059.5	68966.3	NaN	91013.4	94065.4	49001.5	NaN	38051.1	66937.2	NaN	41599.7	38316.9	58399.7	39244.1	32246.6	29038.2	72686.6	30357.7	41298.9	35685	61799.1	47517.8	48983.1	41498.6	NaN	82154.3	25703.2	51692.6
P42126	Enoyl-CoA delta isomerase 1, mitochondrial	Filtered	44012.6	66131.4	144068	41044.8	43349.6	54457	26416.7	57012.9	57453.3	29955.3	58377	Filtered	26175.2	Filtered	119928	42308.6	20407.5	49772.9	25812.9	Filtered	Filtered	35272.3	15144.1	43692.1	50879.3	Filtered	78610.9	50163.8	51323.7
Q92890	Ubiquitin recognition factor in ER-associated degradation protein 1	49739.9	30308.4	47656.9	40307.3	Filtered	41461.3	54307	57289.2	50588.2	46506.9	64760.8	31734.8	71769.3	58580.8	60393.9	53347	48850.5	Filtered	Filtered	42737.5	69630	Filtered	Filtered	39591.5	58964.4	35621.6	39901.8	47654.8	65425.4	50297
A0A087WZ72	Thrombospondin-type laminin G domain and EAR repeat-containing protein	Filtered	17064	10613.3	12113	97976.8	91064.9	51536.1	68174.2	39945.2	36099.1	47176.7	50061.2	55175.6	43298.6	61361.5	35341.1	36943.8	45013.1	27310.7	55661.9	26164.5	29650.2	81812.3	101546	22745.1	66370.2	61944.7	90524.7	16112	49242.9
O95445	Apolipoprotein M	46576.5	7878.34	18857.6	307805	74611	72666.4	119406	98520.1	23866.3	18369.1	8370.04	12851.8	8884	Filtered	21728.2	38610.7	9795.16	16516	142724	20167.9	5849.19	Filtered	35499.2	15678.4	34119.4	27890.7	Filtered	26041.4	17628.1	47342.7
P17152	Transmembrane protein 11, mitochondrial	58121.4	40322.9	71472	68041.9	Filtered	51985.2	48871.8	31193.5	30732.5	59412.2	36758.6	55229.3	17379	Filtered	Filtered	60117.7	48499.7	19121.1	68804.5	Filtered	Filtered	17106.2	25425.4	39941.3	35770.1	28786.2	Filtered	46290	54116.8	44065.2
Q9Y693	LHFPL tetraspan subfamily member 6 protein	63395.5	43600.5	41108.6	60457.3	67783.3	49388.7	61078.5	Filtered	35130	40735.6	Filtered	33930.2	28920.2	23866.2	35184.4	33589.7	49997.4	41347.1	Filtered	40762	34163.7	30145	57561	Filtered	53223.6	40825.2	32265.5	44893	22932.6	42651.4
Q99943	1-acyl-sn-glycerol-3-phosphate acyltransferase alpha	53908.8	41828.8	33409.4	45714.3	54719.8	49105.8	47848.5	54274.2	26753.6	40614.8	22104.3	51105.6	29321.9	17580.3	23081.4	47137.6	39678.3	27106	52292.5	35526.5	31941.1	Filtered	54880.3	69915.8	46546.4	51184.4	29990.6	50655.4	32699.5	41461.6
Q96HC4	PDZ and LIM domain protein 5	99109.9	10447.5	30035.3	35461.9	53575.2	33218.6	62681	41220.8	25386.1	10445.3	27770.9	NaN	84064.5	10847.6	95402.4	27212.1	14149.8	25099.6	74347	47343.7	68366.5	36430.3	40635.4	35287.1	47615.8	23680.9	NaN	34640.5	22771.6	41379.5
O75487	Glypican-4	82492	44241.1	33039.6	48699.7	Filtered	33271.5	35026.9	27989.8	35258	48325.5	32261.6	20531.8	29117.7	41304.3	47293.4	41478.4	30537.1	Filtered	Filtered	35984.2	53399.1	55018.3	50243	Filtered	32100.1	89845.9	23775.6	29813.8	27112.3	41126.4
O15121	Sphingolipid delta(4)-desaturase DES1	63095.6	42713.5	30121.4	51805.5	66969	68402.1	58937.4	87631.5	31544.7	28355.4	30633.7	22647.8	31272.4	23121.9	25296.3	44690.6	28113.5	Filtered	44724.7	33320.7	33582.5	28591.7	42147.9	53990.8	54832.8	34346.2	21945.1	30190.9	33069.5	40932
Q01469	Fatty acid-binding protein 5	Filtered	25885.9	23481.4	Filtered	33619.5	36885.9	23451.4	Filtered	23695.9	33689.2	30765.5	31212.7	35207.3	38683.6	16134.3	25423.5	25213.5	22317.3	268449	Filtered	15656	32428.3	Filtered	36242.8	25324.3	50088.3	30055.3	16824	41257.7	39249.7
P68366	Tubulin alpha-4A chain	38032	42797.9	38851.1	115237	48161	52956.1	67090.1	70227.8	25672.5	28342.8	28891.5	NaN	26439.8	32285.1	26296.2	23955	20275.7	27015.3	95581.8	19209.4	22505.2	30424.8	29514.2	17063.1	32893	19971.8	14335.7	24844.3	24943.2	37279.1
Q9NVH0	Exonuclease 3'-5' domain-containing protein 2	39548.2	31606.7	24802.5	NaN	27216.2	49175.8	19854.7	32245.7	22267.2	23852.7	41966.1	34241.2	NaN	5933.35	50776.2	68321.4	36480.2	49294.3	NaN	29381.4	31060.6	NaN	42689.3	NaN	40867.9	83984.5	7833.5	38370.8	NaN	36163.9
Q969Z3	Mitochondrial amidoxime reducing component 2	47142.9	35883.9	34094.1	31092.6	34545.5	Filtered	54252	35917.3	23055.2	40681.7	24086.1	Filtered	36167.1	26409.1	33165.1	35759.8	42046.5	30185	Filtered	36974	36711.6	38262.6	48723.6	28332.8	31876.9	21509.7	20123.9	41476.1	31620.6	34619.1
P54709	Sodium/potassium-transporting ATPase subunit beta-3	23830.6	29527.2	35314.9	72339.8	42858.4	13715.2	32436.1	36770.6	31291.4	23380.6	25053.9	33977.6	19715.6	17230.2	28056.8	35987.4	57211.4	NaN	51023.6	31909.4	20582	NaN	57650.2	20358.8	53609.7	31598.2	24708.9	28224.1	35829	33859
A0A0A6YYG5	Protein STON1-GTF2A1L;STON1-GTF2A1L readthrough;Stonin-1	38413.4	31919.7	Filtered	Filtered	35540.4	31024.9	33618.1	32322.5	34037	33770.5	43756.9	17093.1	37051.9	16186.2	34115	19737.7	29089	36624.1	21684.4	26655.1	33718.8	39839.7	30912.9	45455	Filtered	42814.1	43967.6	31967.1	34512.5	32916.5
G3XAP6	Cartilage oligomeric matrix protein, isoform CRA_b;Cartilage oligomeric matrix protein	141353	10346.6	22136.9	18592.1	30393.5	26974.1	27539.8	NaN	14939.1	2402.32	20573.5	NaN	37474.1	35403.2	32548.3	18106.9	11702.5	29666.2	21797.6	57045.4	88988.4	62346.3	7736.65	25015.1	15403.1	NaN	8905.12	7624.4	NaN	31000.6
Q9BTY2	Plasma alpha-L-fucosidase	33418.6	22095.4	29625.6	59944.5	26247.9	35898.8	24416.7	37507.3	31545.6	33995.6	29363.7	15667.6	Filtered	15756.4	Filtered	34651.7	29669.3	24772.7	Filtered	40390.4	20385	25756.6	39729.9	29124.6	42303	35298.3	24900.8	37988.4	18630	30734
P07738	Bisphosphoglycerate mutase	16506.8	9512.82	Filtered	122323	Filtered	38271.6	55950.3	47232.3	21311	19478.1	12385.7	Filtered	22380.6	24838.1	Filtered	17803.8	27875	20107.2	68307.5	35960.5	28062.4	16617.6	17805.5	Filtered	23579.9	15776	16458.4	22502.2	27110.2	30339.9
A0A087WUQ6	Glutathione peroxidase;Glutathione peroxidase 1	14982.8	31861.7	60652.9	77004.3	17821.6	28284.8	37203.4	14888.4	36343.1	67379.6	36756.1	41313.7	NaN	51197.6	12876.7	44477.5	30506.3	8273.05	NaN	6228.51	27882.7	8751.92	19771.2	Filtered	22275.3	30088.6	14834.5	21747.1	22953.9	30244.5
P05165	Propionyl-CoA carboxylase alpha chain, mitochondrial	23812.5	42575.1	45105.8	36081.9	32024.8	54669.8	45794.3	47066.4	31270.7	32806.7	23812.6	21961.8	NaN	17601.4	NaN	23397.5	15499.7	NaN	56409.3	6002.58	NaN	NaN	28920.9	27125.3	17820.7	10482	11527.9	26603.4	27503.6	29411.5
Q96IZ0	PRKC apoptosis WT1 regulator protein	60823.3	Filtered	29198.2	16357.9	25744.1	42384.1	46240.7	30558.1	10647.2	10128	18032.4	Filtered	38206.6	Filtered	67302.8	12562.2	Filtered	Filtered	18200.7	43230	38007	12353.7	23868.4	10312.1	31029.5	40821.1	Filtered	23497.7	15982.2	28934.3
P84090	Enhancer of rudimentary homolog	21075.3	59140.7	13147.8	18253.2	22824.3	Filtered	22273.1	30732.8	13593.8	19127.6	66168.1	68209.7	Filtered	69695	11130.6	18665.8	11984.7	Filtered	9746.71	37095.6	Filtered	Filtered	21132.1	49286	16785.8	6955.53	Filtered	11731	42193.9	28736.9
A6NLH6	Protein cornichon homolog 4	54849.3	17014.2	32850.5	Filtered	21784.6	Filtered	Filtered	23162.1	22700.4	27930.2	22901.7	37369.8	Filtered	17262.9	19715.2	33611.7	23405.4	16607.5	49953.3	40528.2	26225.4	18739.1	Filtered	22974.7	Filtered	38918.9	22441.1	33764.3	30992.3	28508.8
A0A2R8Y4F9	Natural resistance-associated macrophage protein 2;Natural resistance-associated macrophage protein 2 (Fragment);Natural resistance-associated macrophage protein 2;Natural resistance-associated macrophage protein 2;Natural resistance-associated macrophage protein 2 (Fragment);Natural resistance-associated macrophage protein 2	18451.8	26193	19511.1	41192	26543	32742.5	29194.9	28706.6	27424.6	30587.4	13375.9	21647.7	Filtered	21592.9	15720.6	36678.4	33321.9	28521.7	53915.3	Filtered	Filtered	20649.3	38155.4	25854.1	30713.3	31600.8	22384.6	24759.8	19776.7	27662.1
Q9ULG6	Cell cycle progression protein 1	35961.4	22745.1	19620.9	Filtered	33352.1	19412.5	12898.1	27594.8	23022.8	24527.9	22000.9	25594.8	43161	32365.3	31049.7	11537	25937.9	23572	Filtered	37523.5	26650.9	33355.7	34334.1	32243.8	22584.2	31788.5	39125.2	17535.1	16366.4	26883.8
Q9UL01	Dermatan-sulfate epimerase	23018.6	22832.7	30225.7	19749.9	57860.1	24692.9	27184.5	30898.2	23919	22812.6	19670.6	21091.1	30223	19095	24179.4	12243.1	15707.6	21550.8	24702	19492.8	22795.2	NaN	46263.9	42806.7	35799.2	24987.7	20052.8	30066.3	Filtered	26441.5
P01344	Insulin-like growth factor II	33537.8	30099.1	13103.4	56969.3	21938.1	15577.8	28235.9	15745.2	34243.6	27826.8	6199.44	Filtered	8554.73	Filtered	20222.9	37361.3	29682.8	13107.3	17218.6	22195.6	22529.6	19844.5	48736.6	Filtered	40103.2	46085.4	13715.2	21842.1	Filtered	25787
P27338	Amine oxidase [flavin-containing] B	23413.7	18379.3	39462.6	Filtered	Filtered	45944.2	51784.8	18863.6	9049.84	9029.98	30390.1	Filtered	19293	45178.9	14917.9	11773.5	17637.4	12897.6	51777.5	27496.4	18444.3	42299.9	Filtered	12979.2	20047.9	20236.5	18599.9	13854.2	24015.9	24710.7
P03928	ATP synthase protein 8	11033.8	16256.8	34742.5	63975.9	Filtered	13892.8	44630.6	11585.2	Filtered	13495.4	36219.2	18374.8	Filtered	15558.9	5091.97	57001.5	14555.6	15131.6	104197	6419.5	10066.5	19067.9	15381.3	12597.9	11467.5	11417.1	23725.6	12698.3	18651.9	23739.9
Q8WUP2	Filamin-binding LIM protein 1	18927.4	16735.7	8542.61	21104.8	Filtered	21294.7	18802.5	14113.1	25575.7	19163.6	23239.5	4806.93	21987.5	41571	49828.2	6909.88	21581.2	26425.9	24404.9	32122.1	43895.9	32441.4	Filtered	Filtered	19744.6	22169.1	15612	16274.6	36326.6	23215.4
P10114	Ras-related protein Rap-2a	22284.2	24181.5	24405.7	22971.5	14843.8	28126	16353.6	12683.7	11817.4	37619.8	14397.9	25819.9	NaN	31446.5	20827.4	15991.2	39404.1	12549	27643.9	12725.3	49041.5	29390.8	14451.4	12175.1	14687.3	18749.9	NaN	21397.8	37139.6	22708.4
H3BUF6	Ataxin-2-like protein	17251.1	9255.91	38818.3	33089.9	NaN	19020.6	47525.6	27598.5	24383.6	1611.7	32290.4	8582.11	43675.2	18127.6	43288.7	10052	22413.1	14135.1	NaN	16805.9	24623.6	NaN	20077.6	NaN	26344.5	23190	NaN	9482.83	1597.7	22218.4
P17096	High mobility group protein HMG-I/HMG-Y	Filtered	38472.8	Filtered	Filtered	Filtered	20783.4	18582.5	12343.5	11585.4	21979.6	30984.6	36899.5	13692	13155.5	14346.5	30199.4	22500.9	44318.7	18564.7	13169.5	21314.7	40497.6	16564.6	20828.8	Filtered	17832.5	11645.2	16124.9	22594.7	22040.9
A0A0A0MRC3	Calcium-activated potassium channel subunit alpha-1;Calcium-activated potassium channel subunit alpha-1;Calcium-activated potassium channel subunit alpha-1 (Fragment);Calcium-activated potassium channel subunit alpha-1 (Fragment);Calcium-activated potassium channel subunit alpha-1;Calcium-activated potassium channel subunit alpha-1;Calcium-activated potassium channel subunit alpha-1;Calcium-activ…	17937.7	16857.8	15004.2	23958.8	48902.7	26112.8	24915.5	28687.8	19727.5	14394.2	12932.7	Filtered	17078.1	12734.5	13907.9	16187.8	17346	20781.1	18181.8	28724.7	8990.76	21730.9	63075	4482.49	36906.6	24107.2	27136.9	22561.2	13147.4	22018.3
E9PKV2	39S ribosomal protein L17, mitochondrial (Fragment);39S ribosomal protein L17, mitochondrial	Filtered	25174.5	26207	25757.8	19374.5	22396.1	21805.9	17955.2	22465.8	28961.5	9449.65	36153.6	Filtered	16285.2	13798.2	39737.7	38551.6	18361.8	Filtered	Filtered	15878.7	7461.83	22832.9	6963.75	17687.9	23472.9	12963	31846.9	10947	21299.6
A0A0R4J2G3	Arylacetamide deacetylase-like 1;Neutral cholesterol ester hydrolase 1	29131.9	14412.6	17607.6	34885.1	36257.1	37036.3	42941.9	47243.3	19231.6	18013.6	13819.4	NaN	NaN	NaN	12363.7	16210.8	NaN	6078.02	18883.4	7691.13	14278.1	6479.08	40448.2	10273.7	32252.4	5987.08	10817	16054.3	18670.7	21082.7
A0A087WT87	Amino acid transporter;Amino acid transporter;Excitatory amino acid transporter 1	9774.74	23448.9	11562.1	22536.4	17286.3	23543	20814	18335.5	11135.5	38110.3	10699.9	10419.3	13353.5	12543.4	6990.09	23276.1	79687.9	16338.5	33104.2	13281.4	Filtered	8956.02	44742.4	17680.8	20502.7	28237.4	11727.1	24567.6	11240.9	20853.4
P53794	Sodium/myo-inositol cotransporter	17534.6	29574.9	8522.77	24644.3	35030.2	19952	40229.3	31870.6	8688.95	7800.49	Filtered	Filtered	Filtered	6966.26	21401.6	16830	39534.7	5286.46	36108.9	11760.5	Filtered	9880.37	35896.9	27115.3	26566.6	8188.06	10969.9	13740.1	8993.31	20123.5
A0A1W2PPB7	Kinase D-interacting substrate of 220 kDa;Kinase D-interacting substrate of 220 kDa (Fragment);Kinase D-interacting substrate of 220 kDa	27483.2	12230.2	14711.5	NaN	16352	NaN	NaN	17897.6	14628.2	16197.7	12513	19030.2	23792.8	26715.7	23961.2	16009.5	NaN	13945.1	11827.5	23045.5	24381.5	25028.6	24595.7	31170.2	20942.8	22974.7	25991.3	15750.6	NaN	20049
Q14439	G-protein coupled receptor 176	12094.7	12627.4	9211.92	19439.6	18453.2	31484	27964.4	27461.3	14372.6	11236.7	14992.7	7524.55	Filtered	13021.8	11309.6	7186.89	Filtered	15598.6	56685.4	20026.6	Filtered	14874	21216.7	30441.5	28598.4	16215.5	18109.7	20309.7	16485.1	19113.2
D6REA1	Nucleotide exchange factor SIL1	20641.8	13584.2	15661.4	13213.7	6724.98	Filtered	17269.8	21429.8	21380.4	28568.2	Filtered	21612.2	16596	10323.7	5333.92	27350	27350.4	19321	Filtered	Filtered	21740.8	6247.15	23593.4	26192.8	25150.7	36692.4	14584.5	13412.7	Filtered	18915.7
O60547	GDP-mannose 4,6 dehydratase	12139.3	23606.6	15191.6	10862.5	Filtered	17661.2	Filtered	12570.8	14436.1	29519.3	20210.2	11042.8	16572.7	26438.3	12730.1	23149.7	36252.3	23496.5	22347.1	16025.7	20213.9	22341	Filtered	Filtered	12234.8	8979.69	15506.1	12129.2	33863.1	18780.8
O75882	Attractin	29826.6	Filtered	24675	45996.4	7023.79	7645.07	56539.4	22934.4	23418.8	Filtered	14625.9	12238	Filtered	Filtered	7119.37	18770.1	5507.17	5509.56	Filtered	27730.4	25042.8	4110.48	10714.6	4961.92	44319.8	7008.32	8614.71	6370.99	Filtered	18291.5
Q99808	Equilibrative nucleoside transporter 1	61477.7	57035	19761.5	22958	5350.18	21080.2	29921.8	29906.5	29466.5	3231.99	805.647	Filtered	1326.14	3059.75	Filtered	17369.1	Filtered	1814.03	33928.6	Filtered	32479.7	2278.6	2218.34	2230.62	3075.69	Filtered	372.832	3739.17	53722.7	18275.4
O95425	Supervillin	20032.7	12428.4	20303.5	3887.02	20777.8	17748	3632.23	17093.6	15541.3	13803.6	12321.3	NaN	16977.4	NaN	15746.4	24610.6	20003.4	21393.9	31663.5	24996.3	13060.9	3204.4	25869.7	11993	30206.2	27307	11999.4	26348	NaN	17805.8
Q9HCJ1	Progressive ankylosis protein homolog	20546.6	51880.7	3694.2	22299.2	10193.6	20788.7	7726.46	26390.9	21087.7	29193.5	Filtered	1585.36	Filtered	2657.1	Filtered	37390.8	49201.3	7774.18	10196.3	4103.35	4420.4	4114.75	48117	5540.81	12950	Filtered	1545.16	8587.73	19317.5	17252.1
Q8IY33	MICAL-like protein 2	17201.3	11831.6	15121.4	NaN	8974.18	16033.1	21818.4	4686.61	15452.2	15900.4	19863.4	Filtered	21741	16578.4	31280.5	11211	15504	Filtered	NaN	24672.1	24598.8	12346.9	Filtered	Filtered	20151.2	17862.6	9327.28	13537.7	20062	16772
O95210	Starch-binding domain-containing protein 1	50469.6	3868.83	19076.9	30815.2	15485.8	22443.6	26260.5	27940	7311.67	5588.12	8974.14	6041.58	11590.6	Filtered	24287.3	14003.4	9938.11	5359.16	9387.34	17795.5	17942.9	Filtered	16568.1	13556.4	31518.8	10489.5	Filtered	9901.64	3962.76	16176.1
A0A0R4J2F2	Claudin domain-containing protein 1;Claudin domain-containing protein 1 (Fragment);Claudin domain-containing protein 1 (Fragment);Claudin domain-containing protein 1;Claudin domain-containing protein 1;Claudin domain-containing protein 1 (Fragment);Claudin domain-containing protein 1 (Fragment);Claudin domain-containing protein 1 (Fragment);Claudin domain-containing protein 1 (Fragment);Claudin d…	12744.5	12555.7	11763.5	29884.1	22183.9	13202.6	25140.4	19537.3	8792.29	10207.9	5843.39	19885.9	Filtered	5766.77	Filtered	17980.2	17117.9	11665.7	44007.1	16810.5	9527.93	7004.34	16457.1	13327.1	13498.7	23460.2	9069.58	16457.1	13607.3	15833.3
E9PIX2	Solute carrier family 52, riboflavin transporter, member 2 (Fragment);Solute carrier family 52, riboflavin transporter, member 2;Solute carrier family 52, riboflavin transporter, member 2	Filtered	13084.2	14912.5	21602.6	24523	27065.6	20390.7	27394.9	11509.7	16354.7	5424.56	15021.5	Filtered	6621.11	7481.13	19144.9	11957.8	Filtered	Filtered	9153.89	8917.72	Filtered	18669.6	Filtered	15062.8	17484.7	20118	15346.4	10828.6	15568.3
H3BQA6	Cyclin-D1-binding protein 1	6691.12	6304.62	18160.1	39663.8	16782.3	12259.5	13881.3	10092.2	10972.5	9558.96	21903.7	14848.8	Filtered	22845.5	14114.6	10328.6	9288.73	13247.2	18393.8	Filtered	Filtered	Filtered	11090.6	Filtered	11160.8	25586.9	Filtered	14512.6	25760.5	15541.2
Q8N6S5	ADP-ribosylation factor-like protein 6-interacting protein 6	29158	22572.3	29514	12376.8	15811.4	13450.4	23103.2	9816.03	13131.3	15257.7	Filtered	11426.7	12619.9	Filtered	12585.8	27389	12619.8	9347.5	7967.7	11542.6	11742.2	11667.7	10681.2	19786.8	14209.9	Filtered	Filtered	16462.5	10063.9	15372.2
P33897	ATP-binding cassette sub-family D member 1	32925.2	14080.8	19398.1	9733.03	8904.95	9491.01	9824.37	26591.9	18973	9375.41	10392.2	8158.59	9572.67	11155.8	14257.3	Filtered	13855.5	6674.98	Filtered	28232.7	11582.2	10322	9333.52	5255.71	19844.4	35469.7	25963.1	13790.2	16956.3	15189.4
D6RFL4	Monocyte differentiation antigen CD14 (Fragment);Monocyte differentiation antigen CD14	6708.39	9954.13	8510.78	29583.4	16126.6	7489.72	12170.9	7667.41	10221.7	14465.4	14130	13729.7	1717.64	15067.6	13034.5	13976.2	15674.2	15979.1	31503.6	17636.7	21063	22312	23200.6	Filtered	18445.2	30455.4	8821.3	9458.29	10125.3	14972.5
Q68D91	Metallo-beta-lactamase domain-containing protein 2	13995.3	9027.76	13429.4	33043	16079.3	19274.4	18345.6	21535.9	8142.16	13416	8558.72	24394.2	11169.4	7371.46	9087.06	22209.1	12734.8	10571.4	26507.3	Filtered	5357.7	Filtered	14345.7	14647.9	14515.2	16043.5	8716.53	15180.9	13503.4	14859.4
P52594	Arf-GAP domain and FG repeat-containing protein 1	22463.7	4373.08	15380.8	15749.9	11473.8	14021.9	32403.2	12086.3	9100.48	5217.01	9217.68	Filtered	15364.2	Filtered	24537.7	12987.2	2511.19	9313.97	Filtered	20830.5	21701.2	8724.67	Filtered	17371.8	15624	12462.1	Filtered	7544.92	Filtered	13933.1
M0R2Z9	SURP and G-patch domain-containing protein 2	Filtered	12996	17271.8	Filtered	12220.2	10965.1	Filtered	13346.5	13935.6	15062.1	10806.6	10129.6	9898.8	11839.2	11419.9	14456.3	15948.6	14434.8	Filtered	14470.8	14504.9	12587.7	16797	16647.4	23507.7	9438.13	10635.5	17488.5	Filtered	13783.7
P22692	Insulin-like growth factor-binding protein 4	14759.8	14260.5	16897.7	24587.9	17326.6	10009.2	13979.2	14162.3	10874.1	12585.8	13659	15262.7	21358.9	9236.45	11280.6	14802.4	9124.68	17872.7	10166.1	8650.68	7998.59	14524	33290	7383.78	9606.42	13346.1	9278.28	10368.5	12420.2	13761.1
Q7KYR7	Butyrophilin subfamily 2 member A1	11773	5562.57	10590.5	23160.4	Filtered	19312.4	27399.6	16845.1	7894.01	7083.17	6684.55	6213.27	7570.43	6982.78	7425.58	9199.57	8798.12	14315.4	30425.4	9294.69	Filtered	11241	20446.2	14411.5	25258.9	Filtered	4501.17	8265.7	9090.91	12682.5
Q8IZU8	Dermatan-sulfate epimerase-like protein	13912.8	9666.63	8360.4	Filtered	18782.6	6431.3	11839.5	11293.5	14819.8	9130.39	4947.95	Filtered	13196.5	7005.87	10185.6	5831.09	17312.1	16761.9	Filtered	9020.09	13034.3	9809.76	18501.8	20081.3	15728.1	9644.52	16732.7	17157.9	Filtered	12367.5
Q7Z449	Cytochrome P450 2U1	29722.1	12205.2	13583.5	8518.41	16160.7	16976.3	15624.9	17875.6	5675.33	13010.1	11223.8	19962.2	8166.86	5703.26	7716.05	10719.8	7984.06	8803.22	27892	3878	10091.6	7170.65	Filtered	6520.21	7493.34	7530.81	6934.55	13748.9	17461.4	12084
A0A2R8Y3S0	Protein SERAC1	19081.4	11487	18628.3	9624.92	13622.9	17735	20654.3	10640.3	6679.39	7791.41	19756.4	7485.82	7037.57	8032.32	5298.21	7708.82	8173	Filtered	23516.9	19973.7	7816.76	5940.51	10829.7	6741.94	7630.87	16077	15659.5	13601.3	10943.8	12077.5
Q969P0	Immunoglobulin superfamily member 8	10868.5	4511.16	9257.47	34318	21397.4	12104.8	40974.8	23910.7	10275.5	7329.33	4271.66	3306.63	NaN	NaN	5867.78	8267.83	7560	5530.6	10786.7	12941.4	7416.99	4372.33	13076.4	NaN	20333.8	6824.45	6973.83	7230.23	NaN	11988.3
Q9Y6X5	Bis(5'-adenosyl)-triphosphatase ENPP4	11586.1	14754.4	17465.2	32877.9	18831.3	8637.36	17866.2	Filtered	13696	12316.9	6579.07	6831.57	5407.6	4245.3	7335.01	6318.63	10531.8	5689.03	11135.9	13709.7	8401.29	6507.84	13079.9	Filtered	19052.4	14344.4	4075.63	4065.59	6522.63	11180.2
Q96I51	RCC1-like G exchanging factor-like protein	14707.4	11465.7	14078	13120.9	9417.98	8563.12	10780.9	11817	6827.61	10103.2	7820.74	14952.2	Filtered	8728.54	5758.8	14077.1	8699.17	11460.7	Filtered	Filtered	8814.39	Filtered	Filtered	10645.3	14986.5	3404.73	6053.8	11548	6989.19	10200.9
Q12888	TP53-binding protein 1	8513.49	5998.11	16313	3018.92	11587.6	9262.77	3316.65	12589.3	14821.5	12124.7	8882.44	3788.42	7283.56	6510.66	16144.5	12941.3	13831.7	11053.9	Filtered	8679.51	7889.32	6778.95	17547.2	NaN	17393.1	9633.58	7755.94	17084.9	3492.44	10156.9
O43741	5'-AMP-activated protein kinase subunit beta-2	11771.9	3310.54	5044.52	1691.14	13090.3	10176.4	Filtered	14676.3	3699.93	12732	13926.5	1302.42	16526.7	16891.6	1481.43	4853.15	Filtered	4359.37	Filtered	3057.9	22324.4	19448.4	Filtered	1282.84	Filtered	2044.82	3449.89	12926.2	21104	9215.52
Q658P3	Metalloreductase STEAP3	6490.83	7799.67	8685.87	12584.2	13705.3	11629.3	6938.86	18822.3	5560.4	6822.51	NaN	5911.33	NaN	9629.4	3739.75	15505.8	9830.46	NaN	NaN	10195	13173.1	9721.23	8934.89	11273.6	8064.22	1891.1	3398.83	14009.8	6028.46	9213.85
B5MCR8	Solute carrier family 30 (Zinc transporter), member 6, isoform CRA_b;Zinc transporter 6	30544.8	NaN	10499.7	10168.4	7352.03	10924.2	7113.74	12177.1	7662.91	7066.48	7802.74	3853.92	3518.84	5213.31	7175.96	11544.2	8481.07	5349.33	3918.48	10137.1	12086.7	NaN	NaN	9539.52	13383	8600.39	4397.39	7773.72	6266.74	8944.3
Q8N4V1	Membrane magnesium transporter 1	6487.56	6021.75	8889.6	22652.4	8390.26	9631.75	16295.4	7897.55	9799.26	9325.5	Filtered	7983.33	Filtered	3186.39	Filtered	17027.4	7162.46	2032.21	5246.61	Filtered	6228.42	Filtered	10997.6	Filtered	13026.3	4199.2	3032.96	7423.14	3551.42	8542.98
Q9BV79	Enoyl-[acyl-carrier-protein] reductase, mitochondrial	8222.32	6123.6	9013.5	12371.6	7190.79	5602.66	7066.32	Filtered	7409.97	7930.7	2636.94	10664.5	5561.67	4309.39	Filtered	13828.4	7402.67	6589.46	Filtered	4004.78	5908.49	4373.76	9414.8	Filtered	12151.3	14815.9	Filtered	9172.59	7381.2	7881.14
E7EN32	Menin	2541.38	7724.21	13465.1	6292.59	Filtered	11190	6729	7760.35	6657.98	9464.7	7284.92	12404.1	5304.95	4957.77	Filtered	11097.2	5995.66	4802.98	Filtered	3400.68	Filtered	Filtered	Filtered	4417.68	7559.75	1404.32	3818.11	8427.75	3823.99	6805.44
F8VPI1	Bax inhibitor 1 (Fragment);Bax inhibitor 1 (Fragment);Bax inhibitor 1 (Fragment);Bax inhibitor 1;Bax inhibitor 1 (Fragment);Bax inhibitor 1 (Fragment);Bax inhibitor 1 (Fragment);Bax inhibitor 1 (Fragment);Bax inhibitor 1 (Fragment);Bax inhibitor 1	6906.47	7495.2	7637.24	8598.29	13069	6075.67	6439.57	9436.08	6405.81	7035.4	4372.1	6980.87	7130.42	6378.01	NaN	3943.93	5601.02	NaN	NaN	6268.51	3429.88	NaN	3920.63	7153.6	3914.24	NaN	5751.45	4427.84	NaN	6450.92
P51649	Succinate-semialdehyde dehydrogenase, mitochondrial	5864.07	4445.9	4280.07	4674.02	10999.7	4557.54	10835.9	6183.61	3064.01	2438.82	3422.54	Filtered	NaN	4068.06	6979.51	Filtered	3913.43	NaN	3941.9	6105.23	3248.97	4362.34	NaN	NaN	5178.16	4745.39	5566.67	6378.39	3047.79	5143.57
Q86UU1	Pleckstrin homology-like domain family B member 1	8324.42	2729.54	3545.27	2458.76	4625.16	Filtered	2353.78	Filtered	3089.95	1670.21	5151.51	1167.17	14349.9	1982.91	4923.79	1973.12	3620.42	8115.17	Filtered	7637.13	7022.61	7930.58	8364.9	12113.7	5246.47	6367.32	Filtered	2445.03	941.814	5126.03
O75427	Leucine-rich repeat and calponin homology domain-containing protein 4	12162.5	4977.22	4835.25	3258.47	3894.27	Filtered	6689.08	5339.18	4790.16	11508	1733.29	3194.37	3085.14	Filtered	2277.43	4130.91	Filtered	3403.74	Filtered	Filtered	3526.64	2361.65	5231.76	1566.16	8883.88	6818.52	1542.69	2574.78	1203.89	4541.21
Q9P032	NADH dehydrogenase [ubiquinone] 1 alpha subcomplex assembly factor 4	6207.96	3758.42	4054.69	7018.78	9280.88	4230.71	8596.88	5250.28	2901.41	4462.36	2973.84	5527.12	2560.79	1958.11	Filtered	13414.5	4175.13	2573.57	Filtered	2186.16	3088.52	1699.63	3482.82	2093.23	3256.72	3268.05	2160.09	3040.06	Filtered	4354.64
P34059	N-acetylgalactosamine-6-sulfatase	3623.09	2735.72	10463.2	14337.4	3921.07	2549.1	3672.53	3511.1	5974.47	8790.61	3476.88	5895.28	Filtered	Filtered	1940.4	3293.92	1791.88	Filtered	1902.96	665.129	2780.33	1227.48	850.73	Filtered	2344.85	1839.82	Filtered	Filtered	4546.92	4005.86
